# Supplementary material for: Simulation of the COVID-19 epidemic on the social network of Slovenia: Estimating the intrinsic forecast uncertainty
Source: PLoS One. 2020 Aug 27;15(8):e0238090. doi: 10.1371/journal.pone.0238090 (PMC7451520; doi:10.1371/journal.pone.0238090)
Supplement: S1 File — The core program korona_final.py is written in Python 2.7 and requires standard scipy, numpy and matplotlib. The most time-consuming procedures of the software are written in Fortran 90. Python binding are created using F2PY [94]: f2py -c generate_connections.f90 -m generate_connections. (ZIP) [file pone.0238090.s001.zip]

Archive with 285 entries (190 files):
- data/
- data/data_Fig6/
- data/data_Fig6/active_05.txt
- data/data_Fig6/active_10.txt
- data/data_Fig6/active_25.txt
- data/data_Fig6/active_75.txt
- data/data_Fig6/active_90.txt
- data/data_Fig6/active_95.txt
- data/data_Fig6/active_median.txt
- data/data_Fig6/dead_05.txt
- data/data_Fig6/dead_10.txt
- data/data_Fig6/dead_25.txt
- data/data_Fig6/dead_75.txt
- data/data_Fig6/dead_90.txt
- data/data_Fig6/dead_95.txt
- data/data_Fig6/dead_median.txt
- data/data_Fig6/hospitalized_05.txt
- data/data_Fig6/hospitalized_10.txt
- data/data_Fig6/hospitalized_25.txt
- data/data_Fig6/hospitalized_75.txt
- data/data_Fig6/hospitalized_90.txt
- data/data_Fig6/hospitalized_95.txt
- data/data_Fig6/hospitalized_median.txt
- data/data_Fig6/icu_05.txt
- data/data_Fig6/icu_10.txt
- data/data_Fig6/icu_25.txt
- data/data_Fig6/icu_75.txt
- data/data_Fig6/icu_90.txt
- data/data_Fig6/icu_95.txt
- data/data_Fig6/icu_median.txt
- data/data_Fig6/immune_05.txt
- data/data_Fig6/immune_10.txt
- data/data_Fig6/immune_25.txt
- data/data_Fig6/immune_75.txt
- data/data_Fig6/immune_90.txt
- data/data_Fig6/immune_95.txt
- data/data_Fig6/immune_median.txt
- data/data_Fig6/infectious_05.txt
- data/data_Fig6/infectious_10.txt
- data/data_Fig6/infectious_25.txt
- data/data_Fig6/infectious_75.txt
- data/data_Fig6/infectious_90.txt
- data/data_Fig6/infectious_95.txt
- data/data_Fig6/infectious_median.txt
- data/data_Fig6/symptoms_05.txt
- data/data_Fig6/symptoms_10.txt
- data/data_Fig6/symptoms_25.txt
- data/data_Fig6/symptoms_75.txt
- data/data_Fig6/symptoms_90.txt
- data/data_Fig6/symptoms_95.txt
- data/data_Fig6/symptoms_median.txt
- data/data_Fig6/potek_pandemije_2020_05_05.png
- data/data_Fig6/slo_pandemic_2020_05_05.csv
- data/data_Fig7/
- data/data_Fig7/r0_25.npy
- data/data_Fig7/r0_75.npy
- data/data_Fig7/r0_house_25.npy
- data/data_Fig7/r0_house_75.npy
- data/data_Fig7/r0_house_median.npy
- data/data_Fig7/r0_median.npy
- data/data_Fig7/r0_other_25.npy
- data/data_Fig7/r0_other_75.npy
- data/data_Fig7/r0_other_median.npy
- data/data_Fig7/plot_data_extra.py
- data/data_Fig8/
- data/data_Fig8/plot_data_posterior.py
- data/data_Fig8/tab_params_all.npy
- data/data_Fig8/tab_params_select.npy
- data/data_Fig9/
- data/data_Fig9/uncontrolled_perturb_network.csv
- data/data_Fig9/uncontrolled_perturb_transmission.csv
- data/data_Fig9/compute_data.py
- data/data_Fig9/controlled_perturb_all.csv
- data/data_Fig9/controlled_perturb_disease.csv
- data/data_Fig9/controlled_perturb_network.csv
- data/data_Fig9/controlled_perturb_transmission.csv
- data/data_Fig9/plot_data.py
- data/data_Fig9/uncontrolled_perturb_all.csv
- data/data_Fig9/uncontrolled_perturb_disease.csv
- data/.git/
- data/.git/info/
- data/.git/info/exclude
- data/.git/branches/
- data/.git/hooks/
- data/.git/hooks/prepare-commit-msg.sample
- data/.git/hooks/applypatch-msg.sample
- data/.git/hooks/pre-applypatch.sample
- data/.git/hooks/pre-receive.sample
- data/.git/hooks/pre-push.sample
- data/.git/hooks/pre-commit.sample
- data/.git/hooks/commit-msg.sample
- data/.git/hooks/post-update.sample
- data/.git/hooks/update.sample
- data/.git/hooks/fsmonitor-watchman.sample
- data/.git/hooks/pre-rebase.sample
- data/.git/description
- data/.git/refs/
- data/.git/refs/heads/
- data/.git/refs/heads/master
- data/.git/refs/tags/
- data/.git/refs/remotes/
- data/.git/refs/remotes/origin/
- data/.git/refs/remotes/origin/master
- data/.git/HEAD
- data/.git/objects/
- data/.git/objects/pack/
- data/.git/objects/info/
- data/.git/objects/20/
- data/.git/objects/20/18324ea331f0e8e481760fd320270bc2ad0f5e
- data/.git/objects/e1/
- data/.git/objects/e1/3d1324faa2b8103ad578316069fb98ede694a8
- data/.git/objects/f3/
- data/.git/objects/f3/853b98a5c7176f7623f8694936c81cc4e4bb7e
- data/.git/objects/03/
- data/.git/objects/03/64dc8de4ab3872724a2a794cf71bd6e917d3b2
- data/.git/objects/fc/
- data/.git/objects/fc/38c255e85508197d548019b5d1541075e531cb
- data/.git/objects/16/
- data/.git/objects/16/0a06d7398839e06ff7fcf49fbd96bef5cd449f
- data/.git/objects/75/
- data/.git/objects/75/a52b468f90c2c7a4ddfc769af3686de3b9847d
- data/.git/objects/75/efbca6fdd0448784b04b02ddce8f7d8631cb1c
- data/.git/objects/75/c256f9c761574a08fae20c7a33650140404f04
- data/.git/objects/09/
- data/.git/objects/09/2e75e70bf731ad8843df875c00298a031e4d62
- data/.git/objects/a8/
- data/.git/objects/a8/e154d49b010a7efac12b4818e4b1a8879c0465
- data/.git/objects/4c/
- data/.git/objects/4c/7611084000599aa663265ab37d22c1e9c32a88
- data/.git/objects/c3/
- data/.git/objects/c3/eade46bc15a6cbbac1a133dc48b5f0bb9899fd
- data/.git/objects/c3/86ef13537b737fa6eb8814a1b21a83b04729b5
- data/.git/objects/c3/726538e0ba7513d02ea0280e3330c9b34d1b99
- data/.git/objects/91/
- data/.git/objects/91/6713c34cedfc6328089e14c9f94b1fedc0c581
- data/.git/objects/57/
- data/.git/objects/57/3046770059d790344cd885be710a08f69b3688
- data/.git/objects/57/dcb8333b2003766db9203c8f06e8947479fad9
- data/.git/objects/cb/
- data/.git/objects/cb/18110d2aabfa4c64e54e23b429ad7710188bc8
- data/.git/objects/1a/
- data/.git/objects/1a/1805ad2814720225c7a47f32ddcacb1bdb66e0
- data/.git/objects/80/
- data/.git/objects/80/b9911c2ba08ac3e0214310f36c52342f448c25
- data/.git/objects/80/0f6115c70d14ce1eca82da54a7b51461788743
- data/.git/objects/8f/
- data/.git/objects/8f/80473e89e6578ed1796b52f63b7f2dc3a81d42
- data/.git/objects/8f/b7bd105927804d182029d58f7aa304ff04ce06
- data/.git/objects/70/
- data/.git/objects/70/642a8e9c12340431fbc4f7b2c1d56c7601f092
- data/.git/objects/70/89eaef9dd6fd168ba3e49fdc3b8c14e7ead3e6
- data/.git/objects/7d/
- data/.git/objects/7d/8c007e1dcd2e8ea305d1d26a90dde0d5e9d45d
- data/.git/objects/7d/964a3b4d727a3d58813abf68aa7cb551f22998
- data/.git/objects/be/
- data/.git/objects/be/dd2785e86587bd0eae10f6c5a2e7e820e0002e
- data/.git/objects/d8/
- data/.git/objects/d8/85c08db1738a701040379d62efc8a2fc5289eb
- data/.git/objects/d4/
- data/.git/objects/d4/dd168ec515bcf5bc7a858e64d5924b8f1e81fc
- data/.git/objects/1d/
- data/.git/objects/1d/af7fda8c79453b76b5a3b6f9ca0a8619e40005
- data/.git/objects/db/
- data/.git/objects/db/0567a594680583ba3c0566c7b81c4f013d5499
- data/.git/objects/db/cf384bf0b0b78b8049727d0e98fe9dd18496c2
- data/.git/objects/02/
- data/.git/objects/02/bdd3cdee788965f3210035e23a0661f759f87b
- data/.git/objects/83/
- data/.git/objects/83/d745875340b4e22ab564947505c974bb6f2e29
- data/.git/objects/81/
- data/.git/objects/81/e21ffed28f3715909a7baa0ad71435264c599e
- data/.git/objects/78/
- data/.git/objects/78/bc19a04b3518a7af55f79f315399f7911241a6
- data/.git/objects/5a/
- data/.git/objects/5a/6a01e3f59c31a74aa856a031a80f224bb75c47
- data/.git/objects/5a/cd02f87a202a5912f4503cdc81302c050c2a95
- data/.git/objects/07/
- data/.git/objects/07/cb7393fb7bdb81b6a4b055db3b71848f8fba83
- data/.git/objects/30/
- data/.git/objects/30/252be455f0df9024f78d18946ba532a2bb14f8
- data/.git/objects/2b/
- data/.git/objects/2b/b3ee978fd25fc9a2c2ac50f7fed6e188293345
- data/.git/objects/2b/953b8e68e7ac6a0f44bc35abcf8f14c900a034
- data/.git/objects/32/
- data/.git/objects/32/00553d5bf1080fa0226c468a7010c8e17e70a4
- data/.git/objects/a9/
- data/.git/objects/a9/4679c6a4a552f50159969cace5605418555d41
- data/.git/objects/9d/
- data/.git/objects/9d/1eb71bd073df1a6e8510548d5a772a927267a3
- data/.git/objects/8c/
- data/.git/objects/8c/2c8d7bee07212b51192a964cc6e0eaedf924cd
- data/.git/objects/d3/
- data/.git/objects/d3/bb5e181de49861c6f87eeac94e2dbed41b07c1
- data/.git/objects/df/
- data/.git/objects/df/ce13ac77869edef87f85ff77392ba1a047f602
- data/.git/objects/21/
- data/.git/objects/21/01d52f0a748e006e5c97e0128304ca26951f79
- data/.git/objects/53/
- data/.git/objects/53/4d162975895d2d8da6d631e9eccaf01d1ead90
- data/.git/objects/d7/
- data/.git/objects/d7/6512b00690782a76ba398ba3dfa9cf19648ef2
- data/.git/objects/87/
- data/.git/objects/87/dcba2f94fc3552d205794b7f91e428a60ff96e
- data/.git/objects/87/91e686243bfc3014380b6cbfbda50aad12d867
- data/.git/objects/bc/
- data/.git/objects/bc/3a13912c9bc4fa366aca2d5b0f1816d7253a32
- data/.git/objects/50/
- data/.git/objects/50/d158770e1f5ae29ab58f67e1d3e4915f080313
- data/.git/objects/79/
- data/.git/objects/79/949ae039837d93454e86e068c5c0c2fafc7d9b
- data/.git/objects/79/76d0ce67e2f7c9450729fab3f3239d2fb6ccc0
- data/.git/objects/08/
- data/.git/objects/08/71052b5f1d389587e327f987fb5f7b28188688
- data/.git/objects/e8/
- data/.git/objects/e8/dcfae9e4b478b4b393a1ee36151d6d1af71fa8
- data/.git/objects/3c/
- data/.git/objects/3c/3ff7979acf330aa0592e8e35666a98f9c89221
- data/.git/objects/0c/
- data/.git/objects/0c/4db76999ed9e174ba08b575b5792156f615913
- data/.git/objects/72/
- data/.git/objects/72/096009b79b3da32066615feb6f6890f45f4405
- data/.git/objects/40/
- data/.git/objects/40/964404e30010c276556389549318e0a10f41af
- data/.git/objects/d9/
- data/.git/objects/d9/4e50ded8b021c5391b317453b3c7081e1f4a0f
- data/.git/objects/06/
- data/.git/objects/06/a07f2b405a29354dcdb09ca084951e685730a7
- data/.git/objects/fa/
- data/.git/objects/fa/e717dd9dafc02e476efcfef9cb7a83f4f6e8b6
- data/.git/objects/9b/
- data/.git/objects/9b/5a72253dcfbacddda407f04f1dc64deb0a8d3f
- data/.git/objects/42/
- data/.git/objects/42/2bb6e258a91184557a5ecd02068a40825fdc0c
- data/.git/objects/e9/
- data/.git/objects/e9/0ad05cbcbc9f5464fb3c3bfeb457ff9df8026d
- data/.git/objects/cc/
- data/.git/objects/cc/396cd579d37fc3de509efd390a770e3e6fc6f4
- data/.git/objects/4f/
- data/.git/objects/4f/8e9f57978c366d20bb506b11238e67985e610c
- data/.git/objects/2d/
- data/.git/objects/2d/6c99f894363b9cc3630e591f091a12d87fa6e1
- data/.git/objects/d1/
- data/.git/objects/d1/89919e3e497b31d1ba8ddd83999bc50f93b409
- data/.git/objects/d1/a713ca5299c48220177bd0239eb136974ef49d
- data/.git/objects/b0/
- data/.git/objects/b0/446fc4faf9c89270734d79a929e413d99527ff
- data/.git/objects/31/
- data/.git/objects/31/0ff819c618f9ebdec035d7cfe174bfe89819b0
- data/.git/objects/31/18a01bbf1b2422482e1bcb03d45f579bac31b7
- data/.git/objects/c9/
- data/.git/objects/c9/742f29bfdf75a7b778fc022782d4c2976e3746
- data/.git/objects/ca/
- data/.git/objects/ca/a39879483923fd41749df9b9d9c5cc032c3baf
- data/.git/objects/77/
- data/.git/objects/77/30a690157a929acbe85a2bc9ead1171b03e563
- data/.git/objects/28/
- data/.git/objects/28/3fec2a4fc7b6b5791375a370ce4a53b6d9a315
- data/.git/objects/ec/
- data/.git/objects/ec/4de51333e088ef276492545ed236692f6b78c1
- data/.git/objects/aa/
- data/.git/objects/aa/16c6a75fd84533a6eaf0b9c981da5fde29e847
- data/.git/objects/f4/
- data/.git/objects/f4/eaf3fa1407b589b659c336d112d902f44b1b1a
- data/.git/objects/fe/
- data/.git/objects/fe/fba23d10641bffd525abc96f0fd9fa17d6c7a8
- data/.git/objects/29/
- data/.git/objects/29/468758b5b14768f2ea3d812f560ca41881d5a7
- data/.git/COMMIT_EDITMSG.save
- data/.git/COMMIT_EDITMSG
- data/.git/COMMIT_EDITMSG.save.1
- data/.git/logs/
- data/.git/logs/HEAD
- data/.git/logs/refs/
- data/.git/logs/refs/heads/
- data/.git/logs/refs/heads/master
- data/.git/logs/refs/remotes/
- data/.git/logs/refs/remotes/origin/
- data/.git/logs/refs/remotes/origin/master
- data/.git/config
- data/.git/index
- data/model/
- data/model/external.py
- data/model/generate_connections3.f90
- data/model/generate_connections.so
- data/model/korona_final.py
