# Supplementary material for: Simulation of the COVID-19 epidemic on the social network of Slovenia: Estimating the intrinsic forecast uncertainty
Source: PLoS One. 2020 Aug 27;15(8):e0238090. doi: 10.1371/journal.pone.0238090 (PMC7451520; doi:10.1371/journal.pone.0238090)
Supplement: S1 File — The core program korona_final.py is written in Python 2.7 and requires standard scipy, numpy and matplotlib. The most time-consuming procedures of the software are written in Fortran 90. Python binding are created using F2PY [94]: f2py -c generate_connections.f90 -m generate_connections. (ZIP) [file pone.0238090.s001.zip › data/data_Fig6/active_05.txt]

1.096699999999999818e+03
1.360049999999999955e+03
1.555900000000000091e+03
1.799799999999999955e+03
2.040900000000000091e+03
2.262050000000000182e+03
2.489299999999999727e+03
2.745699999999999818e+03
2.952299999999999727e+03
3.138599999999999909e+03
3.304450000000000273e+03
3.452799999999999727e+03
3.597700000000000273e+03
3.682000000000000000e+03
3.741599999999999909e+03
3.834250000000000000e+03
3.878800000000000182e+03
3.873950000000000273e+03
3.868900000000000091e+03
3.824099999999999909e+03
3.792199999999999818e+03
3.759849999999999909e+03
3.735600000000000364e+03
3.648649999999999636e+03
3.610049999999999727e+03
3.553150000000000091e+03
3.436549999999999727e+03
3.378250000000000000e+03
3.323000000000000000e+03
3.240899999999999636e+03
3.176049999999999727e+03
3.094100000000000364e+03
2.994699999999999818e+03
2.918250000000000000e+03
2.863500000000000000e+03
2.797550000000000182e+03
2.709250000000000000e+03
2.638849999999999909e+03
2.587599999999999909e+03
2.533600000000000364e+03
2.425599999999999909e+03
2.351000000000000000e+03
2.315000000000000000e+03
2.256650000000000091e+03
2.188599999999999909e+03
2.127250000000000000e+03
2.088550000000000182e+03
2.024299999999999955e+03
1.953700000000000045e+03
1.898000000000000000e+03
1.868699999999999818e+03
1.824599999999999909e+03
1.792100000000000136e+03
1.767449999999999818e+03
1.739950000000000045e+03
1.710500000000000000e+03
1.690599999999999909e+03
1.667050000000000182e+03
1.639900000000000091e+03
1.618250000000000000e+03
1.588649999999999864e+03
1.571049999999999955e+03
1.555950000000000045e+03
1.539650000000000091e+03
1.530950000000000045e+03
1.513400000000000091e+03
1.502750000000000000e+03
1.495099999999999909e+03
1.487750000000000000e+03
1.477650000000000091e+03
1.471900000000000091e+03
1.467300000000000182e+03
1.461400000000000091e+03
1.454400000000000091e+03
1.437850000000000136e+03
1.419000000000000000e+03
1.403750000000000000e+03
1.386750000000000000e+03
1.377750000000000000e+03
1.365049999999999955e+03
1.355299999999999955e+03
1.352549999999999955e+03
1.338799999999999955e+03
1.330799999999999955e+03
1.318549999999999955e+03
1.309250000000000000e+03
1.295450000000000045e+03
1.291699999999999818e+03
1.288200000000000045e+03
1.284600000000000136e+03
1.280699999999999818e+03
1.273950000000000045e+03
1.272049999999999955e+03
1.272000000000000000e+03
1.265350000000000136e+03
1.251150000000000091e+03
1.242599999999999909e+03
1.234049999999999955e+03
1.219799999999999955e+03
1.216000000000000000e+03
1.207450000000000045e+03
1.198800000000000182e+03
1.191150000000000091e+03
1.189200000000000045e+03
1.186349999999999909e+03
1.182500000000000000e+03
1.176799999999999955e+03
1.172950000000000045e+03
1.170100000000000136e+03
1.168200000000000045e+03
1.163450000000000045e+03
1.162450000000000045e+03
1.160550000000000182e+03
1.159550000000000182e+03
1.159550000000000182e+03
1.154800000000000182e+03
1.154800000000000182e+03
1.153849999999999909e+03
1.151949999999999818e+03
1.147199999999999818e+03
1.147199999999999818e+03
