# Supplementary material for: Simulation of the COVID-19 epidemic on the social network of Slovenia: Estimating the intrinsic forecast uncertainty
Source: PLoS One. 2020 Aug 27;15(8):e0238090. doi: 10.1371/journal.pone.0238090 (PMC7451520; doi:10.1371/journal.pone.0238090)
Supplement: S1 File — The core program korona_final.py is written in Python 2.7 and requires standard scipy, numpy and matplotlib. The most time-consuming procedures of the software are written in Fortran 90. Python binding are created using F2PY [94]: f2py -c generate_connections.f90 -m generate_connections. (ZIP) [file pone.0238090.s001.zip › data/data_Fig6/active_10.txt]

1.274500000000000000e+03
1.577299999999999955e+03
1.861500000000000000e+03
2.064700000000000273e+03
2.303500000000000000e+03
2.475099999999999909e+03
2.662699999999999818e+03
2.945400000000000091e+03
3.186200000000000273e+03
3.382699999999999818e+03
3.579799999999999727e+03
3.749500000000000000e+03
3.955000000000000000e+03
4.131100000000000364e+03
4.250100000000000364e+03
4.379199999999999818e+03
4.435300000000000182e+03
4.435699999999999818e+03
4.442899999999999636e+03
4.405899999999999636e+03
4.353500000000000000e+03
4.322300000000000182e+03
4.307399999999999636e+03
4.220699999999999818e+03
4.148500000000000000e+03
4.035900000000000091e+03
3.946599999999999909e+03
3.859599999999999909e+03
3.755900000000000091e+03
3.683900000000000091e+03
3.619699999999999818e+03
3.516200000000000273e+03
3.453000000000000455e+03
3.344899999999999636e+03
3.265099999999999909e+03
3.174699999999999818e+03
3.088300000000000182e+03
3.022400000000000091e+03
2.961599999999999909e+03
2.896599999999999909e+03
2.820699999999999818e+03
2.748000000000000000e+03
2.677100000000000364e+03
2.630900000000000091e+03
2.556900000000000091e+03
2.498100000000000364e+03
2.428299999999999727e+03
2.364700000000000273e+03
2.309900000000000091e+03
2.258200000000000273e+03
2.241300000000000182e+03
2.182599999999999909e+03
2.138400000000000091e+03
2.113400000000000091e+03
2.057500000000000000e+03
2.002200000000000045e+03
1.943899999999999864e+03
1.905400000000000091e+03
1.880700000000000045e+03
1.858799999999999955e+03
1.850099999999999909e+03
1.829600000000000136e+03
1.802699999999999818e+03
1.782500000000000000e+03
1.761800000000000182e+03
1.749299999999999955e+03
1.724299999999999955e+03
1.702299999999999955e+03
1.681099999999999909e+03
1.649300000000000182e+03
1.630700000000000045e+03
1.604700000000000045e+03
1.593700000000000045e+03
1.579099999999999909e+03
1.564699999999999818e+03
1.551800000000000182e+03
1.538900000000000091e+03
1.525800000000000182e+03
1.509799999999999955e+03
1.499399999999999864e+03
1.493299999999999955e+03
1.489900000000000091e+03
1.480299999999999955e+03
1.470299999999999955e+03
1.459599999999999909e+03
1.450099999999999909e+03
1.443099999999999909e+03
1.442000000000000000e+03
1.436700000000000045e+03
1.437899999999999864e+03
1.433700000000000045e+03
1.425400000000000091e+03
1.414899999999999864e+03
1.410700000000000045e+03
1.402000000000000000e+03
1.396399999999999864e+03
1.387700000000000045e+03
1.377299999999999955e+03
1.367500000000000000e+03
1.359599999999999909e+03
1.356599999999999909e+03
1.354800000000000182e+03
1.351000000000000000e+03
1.347799999999999955e+03
1.344799999999999955e+03
1.343299999999999955e+03
1.341000000000000000e+03
1.338900000000000091e+03
1.337500000000000000e+03
1.335099999999999909e+03
1.332299999999999955e+03
1.331000000000000000e+03
1.324600000000000136e+03
1.323400000000000091e+03
1.321099999999999909e+03
1.315599999999999909e+03
1.307299999999999955e+03
1.305700000000000045e+03
1.300100000000000136e+03
1.296500000000000000e+03
1.293500000000000000e+03
