# Supplementary material for: Simulation of the COVID-19 epidemic on the social network of Slovenia: Estimating the intrinsic forecast uncertainty
Source: PLoS One. 2020 Aug 27;15(8):e0238090. doi: 10.1371/journal.pone.0238090 (PMC7451520; doi:10.1371/journal.pone.0238090)
Supplement: S1 File — The core program korona_final.py is written in Python 2.7 and requires standard scipy, numpy and matplotlib. The most time-consuming procedures of the software are written in Fortran 90. Python binding are created using F2PY [94]: f2py -c generate_connections.f90 -m generate_connections. (ZIP) [file pone.0238090.s001.zip › data/data_Fig6/active_25.txt]

1.493000000000000000e+03
1.801000000000000000e+03
2.081500000000000000e+03
2.374000000000000000e+03
2.698750000000000000e+03
2.936750000000000000e+03
3.251250000000000000e+03
3.579000000000000000e+03
3.844750000000000000e+03
4.068000000000000000e+03
4.270000000000000000e+03
4.453750000000000000e+03
4.617250000000000000e+03
4.727250000000000000e+03
4.816500000000000000e+03
4.914500000000000000e+03
4.948000000000000000e+03
4.997500000000000000e+03
5.040250000000000000e+03
5.073000000000000000e+03
5.147750000000000000e+03
5.135250000000000000e+03
5.097500000000000000e+03
5.040750000000000000e+03
4.941500000000000000e+03
4.841750000000000000e+03
4.757750000000000000e+03
4.707750000000000000e+03
4.634000000000000000e+03
4.545250000000000000e+03
4.451000000000000000e+03
4.342000000000000000e+03
4.227250000000000000e+03
4.133000000000000000e+03
4.029000000000000000e+03
3.930750000000000000e+03
3.840750000000000000e+03
3.760000000000000000e+03
3.690000000000000000e+03
3.611500000000000000e+03
3.519250000000000000e+03
3.431500000000000000e+03
3.367000000000000000e+03
3.294000000000000000e+03
3.219250000000000000e+03
3.140250000000000000e+03
3.073250000000000000e+03
3.006250000000000000e+03
2.952750000000000000e+03
2.900750000000000000e+03
2.843250000000000000e+03
2.779250000000000000e+03
2.725500000000000000e+03
2.665250000000000000e+03
2.608500000000000000e+03
2.559750000000000000e+03
2.514250000000000000e+03
2.484250000000000000e+03
2.438250000000000000e+03
2.397250000000000000e+03
2.358500000000000000e+03
2.323500000000000000e+03
2.285000000000000000e+03
2.240000000000000000e+03
2.196500000000000000e+03
2.166000000000000000e+03
2.127250000000000000e+03
2.097500000000000000e+03
2.074250000000000000e+03
2.057500000000000000e+03
2.040500000000000000e+03
2.019750000000000000e+03
2.000250000000000000e+03
1.983000000000000000e+03
1.964250000000000000e+03
1.944750000000000000e+03
1.926250000000000000e+03
1.918500000000000000e+03
1.902250000000000000e+03
1.887500000000000000e+03
1.865500000000000000e+03
1.844000000000000000e+03
1.829250000000000000e+03
1.817250000000000000e+03
1.796000000000000000e+03
1.790250000000000000e+03
1.777000000000000000e+03
1.762750000000000000e+03
1.743750000000000000e+03
1.723500000000000000e+03
1.709750000000000000e+03
1.691500000000000000e+03
1.676250000000000000e+03
1.671250000000000000e+03
1.657000000000000000e+03
1.647000000000000000e+03
1.652500000000000000e+03
1.651250000000000000e+03
1.649500000000000000e+03
1.652250000000000000e+03
1.643750000000000000e+03
1.640500000000000000e+03
1.618500000000000000e+03
1.604750000000000000e+03
1.591500000000000000e+03
1.587500000000000000e+03
1.573000000000000000e+03
1.568250000000000000e+03
1.559000000000000000e+03
1.549250000000000000e+03
1.546250000000000000e+03
1.544000000000000000e+03
1.538000000000000000e+03
1.537250000000000000e+03
1.533750000000000000e+03
1.527750000000000000e+03
1.526000000000000000e+03
1.524750000000000000e+03
1.510500000000000000e+03
1.506500000000000000e+03
1.505250000000000000e+03
