# Supplementary material for: Simulation of the COVID-19 epidemic on the social network of Slovenia: Estimating the intrinsic forecast uncertainty
Source: PLoS One. 2020 Aug 27;15(8):e0238090. doi: 10.1371/journal.pone.0238090 (PMC7451520; doi:10.1371/journal.pone.0238090)
Supplement: S1 File — The core program korona_final.py is written in Python 2.7 and requires standard scipy, numpy and matplotlib. The most time-consuming procedures of the software are written in Fortran 90. Python binding are created using F2PY [94]: f2py -c generate_connections.f90 -m generate_connections. (ZIP) [file pone.0238090.s001.zip › data/data_Fig6/active_75.txt]

2.339250000000000000e+03
2.713500000000000000e+03
3.063500000000000000e+03
3.422500000000000000e+03
3.803250000000000000e+03
4.125500000000000000e+03
4.479750000000000000e+03
4.899250000000000000e+03
5.291500000000000000e+03
5.620500000000000000e+03
5.898250000000000000e+03
6.168500000000000000e+03
6.438500000000000000e+03
6.670750000000000000e+03
6.845000000000000000e+03
7.015500000000000000e+03
7.161750000000000000e+03
7.260000000000000000e+03
7.284500000000000000e+03
7.235500000000000000e+03
7.270000000000000000e+03
7.170750000000000000e+03
7.125250000000000000e+03
7.127000000000000000e+03
7.146250000000000000e+03
7.134000000000000000e+03
7.074500000000000000e+03
7.012000000000000000e+03
6.894000000000000000e+03
6.767000000000000000e+03
6.698000000000000000e+03
6.597500000000000000e+03
6.477750000000000000e+03
6.375500000000000000e+03
6.278500000000000000e+03
6.179500000000000000e+03
6.025250000000000000e+03
5.901000000000000000e+03
5.791500000000000000e+03
5.682250000000000000e+03
5.559750000000000000e+03
5.430500000000000000e+03
5.311750000000000000e+03
5.188750000000000000e+03
5.079500000000000000e+03
4.987750000000000000e+03
4.886500000000000000e+03
4.771500000000000000e+03
4.675750000000000000e+03
4.565500000000000000e+03
4.447500000000000000e+03
4.341750000000000000e+03
4.257750000000000000e+03
4.184000000000000000e+03
4.097250000000000000e+03
4.005500000000000000e+03
3.933000000000000000e+03
3.853750000000000000e+03
3.767000000000000000e+03
3.684750000000000000e+03
3.609250000000000000e+03
3.552250000000000000e+03
3.493250000000000000e+03
3.435750000000000000e+03
3.374500000000000000e+03
3.329500000000000000e+03
3.278000000000000000e+03
3.258250000000000000e+03
3.237250000000000000e+03
3.196000000000000000e+03
3.166000000000000000e+03
3.132000000000000000e+03
3.103000000000000000e+03
3.055500000000000000e+03
3.007250000000000000e+03
2.969000000000000000e+03
2.957250000000000000e+03
2.938250000000000000e+03
2.910250000000000000e+03
2.892250000000000000e+03
2.875500000000000000e+03
2.858500000000000000e+03
2.827000000000000000e+03
2.781250000000000000e+03
2.750250000000000000e+03
2.707500000000000000e+03
2.665000000000000000e+03
2.642250000000000000e+03
2.612500000000000000e+03
2.593250000000000000e+03
2.578500000000000000e+03
2.554750000000000000e+03
2.547000000000000000e+03
2.537750000000000000e+03
2.529000000000000000e+03
2.518750000000000000e+03
2.504250000000000000e+03
2.495250000000000000e+03
2.491750000000000000e+03
2.481250000000000000e+03
2.473250000000000000e+03
2.462750000000000000e+03
2.457750000000000000e+03
2.450000000000000000e+03
2.444750000000000000e+03
2.440750000000000000e+03
2.435250000000000000e+03
2.429250000000000000e+03
2.423250000000000000e+03
2.421250000000000000e+03
2.417750000000000000e+03
2.413750000000000000e+03
2.405500000000000000e+03
2.397750000000000000e+03
2.390500000000000000e+03
2.372250000000000000e+03
2.364750000000000000e+03
2.350000000000000000e+03
2.340000000000000000e+03
2.326750000000000000e+03
2.318000000000000000e+03
