# Supplementary material for: Simulation of the COVID-19 epidemic on the social network of Slovenia: Estimating the intrinsic forecast uncertainty
Source: PLoS One. 2020 Aug 27;15(8):e0238090. doi: 10.1371/journal.pone.0238090 (PMC7451520; doi:10.1371/journal.pone.0238090)
Supplement: S1 File — The core program korona_final.py is written in Python 2.7 and requires standard scipy, numpy and matplotlib. The most time-consuming procedures of the software are written in Fortran 90. Python binding are created using F2PY [94]: f2py -c generate_connections.f90 -m generate_connections. (ZIP) [file pone.0238090.s001.zip › data/data_Fig6/active_90.txt]

3.093400000000001000e+03
3.560100000000001273e+03
3.945100000000001728e+03
4.363600000000002183e+03
4.881400000000001455e+03
5.213200000000001637e+03
5.623699999999999818e+03
6.014099999999999454e+03
6.379700000000000728e+03
6.707300000000001091e+03
7.002100000000000364e+03
7.353600000000000364e+03
7.672900000000000546e+03
7.988900000000000546e+03
8.303600000000000364e+03
8.559899999999999636e+03
8.748500000000000000e+03
8.899800000000001091e+03
9.056200000000000728e+03
9.172000000000001819e+03
9.226399999999999636e+03
9.291900000000001455e+03
9.315100000000000364e+03
9.315700000000000728e+03
9.240000000000000000e+03
9.158500000000000000e+03
9.037600000000000364e+03
8.924200000000000728e+03
8.757200000000000728e+03
8.566000000000001819e+03
8.401000000000000000e+03
8.244200000000000728e+03
8.108199999999999818e+03
7.933699999999999818e+03
7.785300000000001091e+03
7.602200000000000728e+03
7.440100000000002183e+03
7.294900000000001455e+03
7.152400000000001455e+03
6.968100000000002183e+03
6.826900000000002365e+03
6.680700000000002547e+03
6.524600000000003092e+03
6.387000000000002728e+03
6.249100000000002183e+03
6.144100000000002183e+03
6.044000000000001819e+03
5.946000000000000909e+03
5.825000000000001819e+03
5.709400000000001455e+03
5.610000000000000909e+03
5.508300000000001091e+03
5.402000000000001819e+03
5.295100000000000364e+03
5.202100000000001273e+03
5.119100000000000364e+03
5.047900000000000546e+03
4.975699999999999818e+03
4.892000000000000000e+03
4.792500000000000909e+03
4.696700000000000728e+03
4.607500000000000909e+03
4.569600000000000364e+03
4.522500000000000909e+03
4.450600000000001273e+03
4.390900000000001455e+03
4.330000000000000909e+03
4.262900000000001455e+03
4.209300000000001091e+03
4.172900000000001455e+03
4.106900000000000546e+03
4.051700000000000728e+03
4.013900000000001000e+03
3.967500000000000909e+03
3.900100000000000819e+03
3.824400000000001000e+03
3.795800000000001091e+03
3.751800000000001091e+03
3.699200000000000728e+03
3.659200000000000728e+03
3.629400000000000546e+03
3.607400000000000546e+03
3.591900000000000546e+03
3.561400000000000091e+03
3.537100000000000364e+03
3.531000000000000000e+03
3.523000000000000000e+03
3.520600000000000364e+03
3.513700000000000273e+03
3.504800000000000182e+03
3.496299999999999727e+03
3.477600000000000364e+03
3.451100000000000364e+03
3.430900000000000546e+03
3.415000000000000455e+03
3.404500000000000909e+03
3.391500000000000909e+03
3.375800000000000637e+03
3.362500000000000909e+03
3.344400000000001000e+03
3.333700000000000728e+03
3.321600000000000819e+03
3.310600000000001273e+03
3.296600000000001273e+03
3.294800000000001091e+03
3.283400000000001455e+03
3.277100000000001273e+03
3.272300000000001546e+03
3.265500000000001364e+03
3.257600000000001273e+03
3.252000000000001364e+03
3.251500000000001364e+03
3.244900000000001455e+03
3.238300000000001091e+03
3.235500000000001364e+03
3.231700000000001637e+03
3.228000000000001819e+03
3.225200000000001182e+03
3.221400000000001455e+03
3.219500000000001819e+03
3.216500000000001364e+03
