# Supplementary material for: Simulation of the COVID-19 epidemic on the social network of Slovenia: Estimating the intrinsic forecast uncertainty
Source: PLoS One. 2020 Aug 27;15(8):e0238090. doi: 10.1371/journal.pone.0238090 (PMC7451520; doi:10.1371/journal.pone.0238090)
Supplement: S1 File — The core program korona_final.py is written in Python 2.7 and requires standard scipy, numpy and matplotlib. The most time-consuming procedures of the software are written in Fortran 90. Python binding are created using F2PY [94]: f2py -c generate_connections.f90 -m generate_connections. (ZIP) [file pone.0238090.s001.zip › data/data_Fig6/active_95.txt]

3.505050000000000182e+03
3.947399999999999636e+03
4.318349999999999454e+03
4.752199999999999818e+03
5.210949999999999818e+03
5.660149999999999636e+03
6.142699999999999818e+03
6.637199999999999818e+03
7.099600000000000364e+03
7.507050000000000182e+03
7.846250000000000000e+03
8.176349999999999454e+03
8.455350000000000364e+03
8.713149999999999636e+03
8.933100000000000364e+03
9.107149999999999636e+03
9.236950000000000728e+03
9.367049999999999272e+03
9.446600000000000364e+03
9.590299999999999272e+03
9.672149999999999636e+03
9.724300000000001091e+03
9.678000000000000000e+03
9.653350000000000364e+03
9.654799999999999272e+03
9.629100000000000364e+03
9.479250000000000000e+03
9.284599999999998545e+03
9.172750000000000000e+03
9.102350000000000364e+03
8.995200000000000728e+03
8.876899999999999636e+03
8.771049999999999272e+03
8.639849999999998545e+03
8.505149999999999636e+03
8.404399999999999636e+03
8.261599999999998545e+03
8.139749999999999091e+03
8.023150000000000546e+03
7.875199999999999818e+03
7.711199999999999818e+03
7.555000000000000000e+03
7.401500000000000000e+03
7.215100000000000364e+03
7.050699999999999818e+03
6.889149999999999636e+03
6.730449999999999818e+03
6.569199999999999818e+03
6.439600000000000364e+03
6.309099999999999454e+03
6.177799999999999272e+03
6.046100000000000364e+03
5.929349999999999454e+03
5.801500000000000000e+03
5.693649999999999636e+03
5.585649999999999636e+03
5.475350000000000364e+03
5.371000000000000000e+03
5.252149999999999636e+03
5.158399999999999636e+03
5.081300000000000182e+03
4.989649999999999636e+03
4.930300000000000182e+03
4.856899999999999636e+03
4.785899999999999636e+03
4.735899999999999636e+03
4.669850000000000364e+03
4.621300000000000182e+03
4.575100000000000364e+03
4.530800000000000182e+03
4.478050000000000182e+03
4.432550000000000182e+03
4.395549999999999272e+03
4.351000000000000000e+03
4.303049999999999272e+03
4.260500000000000000e+03
4.214149999999999636e+03
4.189000000000000000e+03
4.153800000000000182e+03
4.113000000000000000e+03
4.088599999999999454e+03
4.063949999999999818e+03
4.034949999999999818e+03
4.001099999999999909e+03
3.979299999999999727e+03
3.959250000000000000e+03
3.945449999999999818e+03
3.935199999999999818e+03
3.917099999999999454e+03
3.899950000000000273e+03
3.881050000000000182e+03
3.865500000000000000e+03
3.851099999999999909e+03
3.839500000000000000e+03
3.830099999999999909e+03
3.819250000000000000e+03
3.807400000000000091e+03
3.793849999999999909e+03
3.786150000000000091e+03
3.778349999999999909e+03
3.771250000000000000e+03
3.764349999999999909e+03
3.760150000000000091e+03
3.755000000000000000e+03
3.750099999999999909e+03
3.743250000000000000e+03
3.735699999999999818e+03
3.727349999999999909e+03
3.709299999999999727e+03
3.692049999999999727e+03
3.685299999999999727e+03
3.682199999999999818e+03
3.683550000000000182e+03
3.681899999999999636e+03
3.668199999999999818e+03
3.666049999999999727e+03
3.650500000000000000e+03
3.631349999999999909e+03
3.613949999999999818e+03
3.594549999999999727e+03
3.575699999999999818e+03
