# Supplementary material for: Simulation of the COVID-19 epidemic on the social network of Slovenia: Estimating the intrinsic forecast uncertainty
Source: PLoS One. 2020 Aug 27;15(8):e0238090. doi: 10.1371/journal.pone.0238090 (PMC7451520; doi:10.1371/journal.pone.0238090)
Supplement: S1 File — The core program korona_final.py is written in Python 2.7 and requires standard scipy, numpy and matplotlib. The most time-consuming procedures of the software are written in Fortran 90. Python binding are created using F2PY [94]: f2py -c generate_connections.f90 -m generate_connections. (ZIP) [file pone.0238090.s001.zip › data/data_Fig6/active_median.txt]

1.821000000000000000e+03
2.273500000000000000e+03
2.566500000000000000e+03
2.902000000000000000e+03
3.263000000000000000e+03
3.551000000000000000e+03
3.843500000000000000e+03
4.189500000000000000e+03
4.514500000000000000e+03
4.774000000000000000e+03
5.016500000000000000e+03
5.272500000000000000e+03
5.453000000000000000e+03
5.636500000000000000e+03
5.793500000000000000e+03
5.910000000000000000e+03
5.967000000000000000e+03
6.032500000000000000e+03
6.057000000000000000e+03
6.059000000000000000e+03
6.057000000000000000e+03
6.006500000000000000e+03
5.961500000000000000e+03
5.906500000000000000e+03
5.856500000000000000e+03
5.764500000000000000e+03
5.658500000000000000e+03
5.548500000000000000e+03
5.450500000000000000e+03
5.343000000000000000e+03
5.261000000000000000e+03
5.123000000000000000e+03
5.017000000000000000e+03
4.909000000000000000e+03
4.799500000000000000e+03
4.701000000000000000e+03
4.620000000000000000e+03
4.525500000000000000e+03
4.443000000000000000e+03
4.349500000000000000e+03
4.256500000000000000e+03
4.160000000000000000e+03
4.063000000000000000e+03
3.964000000000000000e+03
3.887500000000000000e+03
3.816000000000000000e+03
3.744500000000000000e+03
3.681500000000000000e+03
3.618000000000000000e+03
3.543000000000000000e+03
3.489500000000000000e+03
3.423000000000000000e+03
3.357000000000000000e+03
3.279000000000000000e+03
3.215500000000000000e+03
3.155500000000000000e+03
3.096500000000000000e+03
3.042500000000000000e+03
2.984000000000000000e+03
2.927000000000000000e+03
2.883000000000000000e+03
2.841500000000000000e+03
2.798500000000000000e+03
2.763500000000000000e+03
2.717500000000000000e+03
2.676500000000000000e+03
2.639500000000000000e+03
2.609000000000000000e+03
2.563500000000000000e+03
2.532000000000000000e+03
2.497000000000000000e+03
2.463500000000000000e+03
2.424500000000000000e+03
2.390000000000000000e+03
2.365500000000000000e+03
2.352000000000000000e+03
2.317500000000000000e+03
2.278000000000000000e+03
2.255000000000000000e+03
2.227500000000000000e+03
2.205500000000000000e+03
2.176500000000000000e+03
2.149000000000000000e+03
2.132500000000000000e+03
2.121000000000000000e+03
2.109500000000000000e+03
2.099500000000000000e+03
2.086500000000000000e+03
2.068000000000000000e+03
2.057500000000000000e+03
2.043500000000000000e+03
2.036000000000000000e+03
2.026000000000000000e+03
2.013000000000000000e+03
2.001500000000000000e+03
1.990500000000000000e+03
1.980000000000000000e+03
1.973500000000000000e+03
1.958500000000000000e+03
1.951500000000000000e+03
1.940000000000000000e+03
1.930500000000000000e+03
1.916000000000000000e+03
1.901000000000000000e+03
1.896000000000000000e+03
1.886500000000000000e+03
1.877000000000000000e+03
1.871000000000000000e+03
1.867500000000000000e+03
1.866500000000000000e+03
1.864000000000000000e+03
1.862500000000000000e+03
1.861000000000000000e+03
1.860500000000000000e+03
1.860500000000000000e+03
1.860000000000000000e+03
1.859500000000000000e+03
1.857500000000000000e+03
1.857000000000000000e+03
1.856000000000000000e+03
1.855000000000000000e+03
