# Supplementary material for: Simulation of the COVID-19 epidemic on the social network of Slovenia: Estimating the intrinsic forecast uncertainty
Source: PLoS One. 2020 Aug 27;15(8):e0238090. doi: 10.1371/journal.pone.0238090 (PMC7451520; doi:10.1371/journal.pone.0238090)
Supplement: S1 File — The core program korona_final.py is written in Python 2.7 and requires standard scipy, numpy and matplotlib. The most time-consuming procedures of the software are written in Fortran 90. Python binding are created using F2PY [94]: f2py -c generate_connections.f90 -m generate_connections. (ZIP) [file pone.0238090.s001.zip › data/data_Fig6/dead_05.txt]

0.000000000000000000e+00
0.000000000000000000e+00
0.000000000000000000e+00
0.000000000000000000e+00
0.000000000000000000e+00
0.000000000000000000e+00
0.000000000000000000e+00
0.000000000000000000e+00
0.000000000000000000e+00
0.000000000000000000e+00
0.000000000000000000e+00
0.000000000000000000e+00
1.000000000000000000e+00
2.000000000000000000e+00
3.000000000000000000e+00
3.000000000000000000e+00
4.950000000000000178e+00
6.000000000000000000e+00
7.000000000000000000e+00
9.000000000000000000e+00
1.000000000000000000e+01
1.100000000000000000e+01
1.394999999999999929e+01
1.689999999999999858e+01
1.800000000000000000e+01
2.089999999999999858e+01
2.200000000000000000e+01
2.494999999999999929e+01
2.800000000000000000e+01
3.100000000000000000e+01
3.394999999999999574e+01
3.600000000000000000e+01
3.795000000000000284e+01
3.995000000000000284e+01
4.194999999999999574e+01
4.500000000000000000e+01
4.694999999999999574e+01
4.890000000000000568e+01
5.095000000000000284e+01
5.200000000000000000e+01
5.494999999999999574e+01
5.595000000000000284e+01
5.794999999999999574e+01
5.900000000000000000e+01
6.089999999999999858e+01
6.300000000000000000e+01
6.400000000000000000e+01
6.695000000000000284e+01
7.095000000000000284e+01
7.194999999999998863e+01
7.200000000000000000e+01
7.300000000000000000e+01
7.395000000000000284e+01
7.495000000000000284e+01
7.595000000000000284e+01
7.690000000000000568e+01
7.784999999999999432e+01
7.879999999999999716e+01
7.979999999999999716e+01
7.984999999999999432e+01
7.990000000000000568e+01
7.995000000000000284e+01
8.190000000000000568e+01
8.190000000000000568e+01
8.195000000000000284e+01
8.200000000000000000e+01
8.294999999999998863e+01
8.294999999999998863e+01
8.389999999999999147e+01
8.389999999999999147e+01
8.395000000000000284e+01
8.395000000000000284e+01
8.400000000000000000e+01
8.400000000000000000e+01
8.400000000000000000e+01
8.495000000000000284e+01
8.595000000000000284e+01
8.690000000000000568e+01
8.695000000000000284e+01
8.695000000000000284e+01
8.700000000000000000e+01
8.700000000000000000e+01
8.700000000000000000e+01
8.700000000000000000e+01
8.700000000000000000e+01
8.800000000000000000e+01
8.800000000000000000e+01
8.800000000000000000e+01
8.800000000000000000e+01
8.800000000000000000e+01
8.800000000000000000e+01
8.800000000000000000e+01
8.800000000000000000e+01
8.800000000000000000e+01
8.800000000000000000e+01
8.800000000000000000e+01
8.894999999999998863e+01
8.894999999999998863e+01
8.894999999999998863e+01
8.894999999999998863e+01
8.894999999999998863e+01
8.894999999999998863e+01
8.894999999999998863e+01
8.900000000000000000e+01
8.900000000000000000e+01
8.900000000000000000e+01
8.900000000000000000e+01
8.900000000000000000e+01
8.900000000000000000e+01
8.900000000000000000e+01
8.900000000000000000e+01
8.900000000000000000e+01
8.900000000000000000e+01
8.900000000000000000e+01
8.900000000000000000e+01
8.900000000000000000e+01
8.900000000000000000e+01
8.900000000000000000e+01
8.900000000000000000e+01
8.900000000000000000e+01
8.900000000000000000e+01
