# Supplementary material for: Simulation of the COVID-19 epidemic on the social network of Slovenia: Estimating the intrinsic forecast uncertainty
Source: PLoS One. 2020 Aug 27;15(8):e0238090. doi: 10.1371/journal.pone.0238090 (PMC7451520; doi:10.1371/journal.pone.0238090)
Supplement: S1 File — The core program korona_final.py is written in Python 2.7 and requires standard scipy, numpy and matplotlib. The most time-consuming procedures of the software are written in Fortran 90. Python binding are created using F2PY [94]: f2py -c generate_connections.f90 -m generate_connections. (ZIP) [file pone.0238090.s001.zip › data/data_Fig6/dead_10.txt]

0.000000000000000000e+00
0.000000000000000000e+00
0.000000000000000000e+00
0.000000000000000000e+00
0.000000000000000000e+00
0.000000000000000000e+00
0.000000000000000000e+00
0.000000000000000000e+00
0.000000000000000000e+00
0.000000000000000000e+00
0.000000000000000000e+00
1.000000000000000000e+00
1.900000000000000355e+00
2.000000000000000000e+00
3.000000000000000000e+00
4.000000000000000000e+00
5.000000000000000000e+00
7.000000000000000000e+00
8.000000000000000000e+00
1.000000000000000000e+01
1.100000000000000000e+01
1.290000000000000036e+01
1.500000000000000000e+01
1.800000000000000000e+01
2.000000000000000000e+01
2.290000000000000213e+01
2.500000000000000000e+01
2.700000000000000000e+01
3.000000000000000000e+01
3.300000000000000000e+01
3.589999999999999858e+01
3.790000000000000568e+01
3.989999999999999858e+01
4.089999999999999858e+01
4.400000000000000000e+01
4.700000000000000000e+01
4.900000000000000000e+01
5.100000000000000000e+01
5.390000000000000568e+01
5.600000000000000000e+01
5.789999999999999858e+01
6.000000000000000000e+01
6.089999999999999858e+01
6.300000000000000000e+01
6.600000000000000000e+01
6.790000000000000568e+01
6.990000000000000568e+01
7.090000000000000568e+01
7.200000000000000000e+01
7.400000000000000000e+01
7.490000000000000568e+01
7.500000000000000000e+01
7.600000000000000000e+01
7.690000000000000568e+01
7.790000000000000568e+01
7.889999999999999147e+01
8.000000000000000000e+01
8.189999999999999147e+01
8.200000000000000000e+01
8.290000000000000568e+01
8.389999999999999147e+01
8.400000000000000000e+01
8.500000000000000000e+01
8.500000000000000000e+01
8.500000000000000000e+01
8.600000000000000000e+01
8.600000000000000000e+01
8.689999999999999147e+01
8.700000000000000000e+01
8.700000000000000000e+01
8.800000000000000000e+01
8.800000000000000000e+01
8.890000000000000568e+01
8.900000000000000000e+01
8.900000000000000000e+01
8.989999999999999147e+01
9.079999999999999716e+01
9.090000000000000568e+01
9.090000000000000568e+01
9.090000000000000568e+01
9.100000000000000000e+01
9.100000000000000000e+01
9.100000000000000000e+01
9.190000000000000568e+01
9.190000000000000568e+01
9.200000000000000000e+01
9.200000000000000000e+01
9.200000000000000000e+01
9.200000000000000000e+01
9.200000000000000000e+01
9.290000000000000568e+01
9.300000000000000000e+01
9.300000000000000000e+01
9.390000000000000568e+01
9.390000000000000568e+01
9.390000000000000568e+01
9.390000000000000568e+01
9.390000000000000568e+01
9.400000000000000000e+01
9.400000000000000000e+01
9.400000000000000000e+01
9.400000000000000000e+01
9.400000000000000000e+01
9.400000000000000000e+01
9.400000000000000000e+01
9.400000000000000000e+01
9.400000000000000000e+01
9.400000000000000000e+01
9.400000000000000000e+01
9.400000000000000000e+01
9.400000000000000000e+01
9.400000000000000000e+01
9.400000000000000000e+01
9.400000000000000000e+01
9.400000000000000000e+01
9.400000000000000000e+01
9.400000000000000000e+01
9.400000000000000000e+01
9.400000000000000000e+01
9.400000000000000000e+01
9.400000000000000000e+01
