# Supplementary material for: Simulation of the COVID-19 epidemic on the social network of Slovenia: Estimating the intrinsic forecast uncertainty
Source: PLoS One. 2020 Aug 27;15(8):e0238090. doi: 10.1371/journal.pone.0238090 (PMC7451520; doi:10.1371/journal.pone.0238090)
Supplement: S1 File — The core program korona_final.py is written in Python 2.7 and requires standard scipy, numpy and matplotlib. The most time-consuming procedures of the software are written in Fortran 90. Python binding are created using F2PY [94]: f2py -c generate_connections.f90 -m generate_connections. (ZIP) [file pone.0238090.s001.zip › data/data_Fig6/dead_25.txt]

0.000000000000000000e+00
0.000000000000000000e+00
0.000000000000000000e+00
0.000000000000000000e+00
0.000000000000000000e+00
0.000000000000000000e+00
0.000000000000000000e+00
0.000000000000000000e+00
1.000000000000000000e+00
1.000000000000000000e+00
1.000000000000000000e+00
2.000000000000000000e+00
2.000000000000000000e+00
3.000000000000000000e+00
4.000000000000000000e+00
5.000000000000000000e+00
7.000000000000000000e+00
8.000000000000000000e+00
1.000000000000000000e+01
1.200000000000000000e+01
1.400000000000000000e+01
1.600000000000000000e+01
1.900000000000000000e+01
2.000000000000000000e+01
2.300000000000000000e+01
2.500000000000000000e+01
2.800000000000000000e+01
3.075000000000000000e+01
3.400000000000000000e+01
3.675000000000000000e+01
3.900000000000000000e+01
4.100000000000000000e+01
4.400000000000000000e+01
4.675000000000000000e+01
4.900000000000000000e+01
5.200000000000000000e+01
5.375000000000000000e+01
5.575000000000000000e+01
5.875000000000000000e+01
6.100000000000000000e+01
6.200000000000000000e+01
6.475000000000000000e+01
6.675000000000000000e+01
6.800000000000000000e+01
7.000000000000000000e+01
7.200000000000000000e+01
7.300000000000000000e+01
7.475000000000000000e+01
7.600000000000000000e+01
7.775000000000000000e+01
7.800000000000000000e+01
8.000000000000000000e+01
8.175000000000000000e+01
8.375000000000000000e+01
8.500000000000000000e+01
8.575000000000000000e+01
8.700000000000000000e+01
8.775000000000000000e+01
8.775000000000000000e+01
8.900000000000000000e+01
9.000000000000000000e+01
9.100000000000000000e+01
9.175000000000000000e+01
9.200000000000000000e+01
9.300000000000000000e+01
9.375000000000000000e+01
9.400000000000000000e+01
9.400000000000000000e+01
9.475000000000000000e+01
9.475000000000000000e+01
9.500000000000000000e+01
9.575000000000000000e+01
9.600000000000000000e+01
9.600000000000000000e+01
9.675000000000000000e+01
9.700000000000000000e+01
9.700000000000000000e+01
9.850000000000000000e+01
9.900000000000000000e+01
1.000000000000000000e+02
1.000000000000000000e+02
1.000000000000000000e+02
1.007500000000000000e+02
1.007500000000000000e+02
1.010000000000000000e+02
1.010000000000000000e+02
1.017500000000000000e+02
1.017500000000000000e+02
1.020000000000000000e+02
1.020000000000000000e+02
1.027500000000000000e+02
1.027500000000000000e+02
1.027500000000000000e+02
1.027500000000000000e+02
1.027500000000000000e+02
1.035000000000000000e+02
1.035000000000000000e+02
1.035000000000000000e+02
1.035000000000000000e+02
1.035000000000000000e+02
1.035000000000000000e+02
1.037500000000000000e+02
1.037500000000000000e+02
1.037500000000000000e+02
1.037500000000000000e+02
1.040000000000000000e+02
1.040000000000000000e+02
1.040000000000000000e+02
1.040000000000000000e+02
1.040000000000000000e+02
1.040000000000000000e+02
1.040000000000000000e+02
1.040000000000000000e+02
1.047500000000000000e+02
1.047500000000000000e+02
1.047500000000000000e+02
1.047500000000000000e+02
1.047500000000000000e+02
1.047500000000000000e+02
1.047500000000000000e+02
1.047500000000000000e+02
