# Supplementary material for: Simulation of the COVID-19 epidemic on the social network of Slovenia: Estimating the intrinsic forecast uncertainty
Source: PLoS One. 2020 Aug 27;15(8):e0238090. doi: 10.1371/journal.pone.0238090 (PMC7451520; doi:10.1371/journal.pone.0238090)
Supplement: S1 File — The core program korona_final.py is written in Python 2.7 and requires standard scipy, numpy and matplotlib. The most time-consuming procedures of the software are written in Fortran 90. Python binding are created using F2PY [94]: f2py -c generate_connections.f90 -m generate_connections. (ZIP) [file pone.0238090.s001.zip › data/data_Fig6/dead_75.txt]

0.000000000000000000e+00
0.000000000000000000e+00
0.000000000000000000e+00
0.000000000000000000e+00
0.000000000000000000e+00
0.000000000000000000e+00
1.000000000000000000e+00
1.000000000000000000e+00
2.000000000000000000e+00
2.000000000000000000e+00
3.000000000000000000e+00
4.000000000000000000e+00
5.000000000000000000e+00
6.000000000000000000e+00
7.000000000000000000e+00
8.250000000000000000e+00
1.000000000000000000e+01
1.300000000000000000e+01
1.500000000000000000e+01
1.700000000000000000e+01
2.000000000000000000e+01
2.200000000000000000e+01
2.500000000000000000e+01
2.900000000000000000e+01
3.200000000000000000e+01
3.500000000000000000e+01
3.825000000000000000e+01
4.100000000000000000e+01
4.500000000000000000e+01
4.700000000000000000e+01
5.025000000000000000e+01
5.300000000000000000e+01
5.600000000000000000e+01
6.000000000000000000e+01
6.300000000000000000e+01
6.600000000000000000e+01
6.800000000000000000e+01
7.200000000000000000e+01
7.400000000000000000e+01
7.800000000000000000e+01
8.025000000000000000e+01
8.225000000000000000e+01
8.400000000000000000e+01
8.700000000000000000e+01
8.900000000000000000e+01
9.100000000000000000e+01
9.225000000000000000e+01
9.525000000000000000e+01
9.800000000000000000e+01
9.925000000000000000e+01
1.010000000000000000e+02
1.030000000000000000e+02
1.050000000000000000e+02
1.070000000000000000e+02
1.090000000000000000e+02
1.100000000000000000e+02
1.120000000000000000e+02
1.130000000000000000e+02
1.142500000000000000e+02
1.170000000000000000e+02
1.180000000000000000e+02
1.192500000000000000e+02
1.210000000000000000e+02
1.220000000000000000e+02
1.232500000000000000e+02
1.242500000000000000e+02
1.252500000000000000e+02
1.260000000000000000e+02
1.280000000000000000e+02
1.292500000000000000e+02
1.302500000000000000e+02
1.312500000000000000e+02
1.320000000000000000e+02
1.322500000000000000e+02
1.332500000000000000e+02
1.342500000000000000e+02
1.350000000000000000e+02
1.352500000000000000e+02
1.370000000000000000e+02
1.380000000000000000e+02
1.382500000000000000e+02
1.392500000000000000e+02
1.397500000000000000e+02
1.397500000000000000e+02
1.397500000000000000e+02
1.397500000000000000e+02
1.415000000000000000e+02
1.415000000000000000e+02
1.422500000000000000e+02
1.422500000000000000e+02
1.440000000000000000e+02
1.440000000000000000e+02
1.440000000000000000e+02
1.440000000000000000e+02
1.440000000000000000e+02
1.440000000000000000e+02
1.440000000000000000e+02
1.442500000000000000e+02
1.450000000000000000e+02
1.450000000000000000e+02
1.450000000000000000e+02
1.452500000000000000e+02
1.452500000000000000e+02
1.460000000000000000e+02
1.460000000000000000e+02
1.460000000000000000e+02
1.460000000000000000e+02
1.462500000000000000e+02
1.462500000000000000e+02
1.462500000000000000e+02
1.470000000000000000e+02
1.470000000000000000e+02
1.470000000000000000e+02
1.480000000000000000e+02
1.480000000000000000e+02
1.480000000000000000e+02
1.480000000000000000e+02
1.480000000000000000e+02
1.480000000000000000e+02
1.480000000000000000e+02
1.480000000000000000e+02
