# Supplementary material for: Simulation of the COVID-19 epidemic on the social network of Slovenia: Estimating the intrinsic forecast uncertainty
Source: PLoS One. 2020 Aug 27;15(8):e0238090. doi: 10.1371/journal.pone.0238090 (PMC7451520; doi:10.1371/journal.pone.0238090)
Supplement: S1 File — The core program korona_final.py is written in Python 2.7 and requires standard scipy, numpy and matplotlib. The most time-consuming procedures of the software are written in Fortran 90. Python binding are created using F2PY [94]: f2py -c generate_connections.f90 -m generate_connections. (ZIP) [file pone.0238090.s001.zip › data/data_Fig6/dead_90.txt]

0.000000000000000000e+00
0.000000000000000000e+00
0.000000000000000000e+00
0.000000000000000000e+00
0.000000000000000000e+00
1.000000000000000000e+00
1.000000000000000000e+00
2.000000000000000000e+00
3.000000000000000000e+00
3.000000000000000000e+00
4.000000000000000000e+00
5.000000000000000000e+00
6.000000000000000000e+00
8.000000000000000000e+00
9.000000000000000000e+00
1.010000000000000853e+01
1.300000000000000000e+01
1.500000000000000000e+01
1.700000000000000000e+01
2.000000000000000000e+01
2.210000000000000853e+01
2.500000000000000000e+01
2.900000000000000000e+01
3.200000000000000000e+01
3.410000000000000853e+01
3.800000000000000000e+01
4.110000000000000853e+01
4.510000000000000853e+01
4.800000000000000000e+01
5.200000000000000000e+01
5.700000000000000000e+01
6.000000000000000000e+01
6.300000000000000000e+01
6.710000000000000853e+01
7.020000000000001705e+01
7.400000000000000000e+01
7.800000000000000000e+01
8.000000000000000000e+01
8.310000000000000853e+01
8.500000000000000000e+01
8.610000000000000853e+01
9.000000000000000000e+01
9.220000000000001705e+01
9.510000000000000853e+01
9.810000000000000853e+01
1.002000000000000171e+02
1.040000000000000000e+02
1.052000000000000171e+02
1.090000000000000000e+02
1.111000000000000085e+02
1.140000000000000000e+02
1.162000000000000171e+02
1.182000000000000171e+02
1.182000000000000171e+02
1.195000000000000426e+02
1.224000000000000341e+02
1.251000000000000085e+02
1.262000000000000171e+02
1.281000000000000227e+02
1.292000000000000171e+02
1.320000000000000000e+02
1.340000000000000000e+02
1.350000000000000000e+02
1.361000000000000227e+02
1.370000000000000000e+02
1.381000000000000227e+02
1.400000000000000000e+02
1.401000000000000227e+02
1.402000000000000171e+02
1.420000000000000000e+02
1.422000000000000171e+02
1.441000000000000227e+02
1.450999999999999943e+02
1.461000000000000227e+02
1.480000000000000000e+02
1.500000000000000000e+02
1.500000000000000000e+02
1.511000000000000227e+02
1.521000000000000227e+02
1.521000000000000227e+02
1.530000000000000000e+02
1.530000000000000000e+02
1.540000000000000000e+02
1.551000000000000227e+02
1.551000000000000227e+02
1.561000000000000227e+02
1.570000000000000000e+02
1.570000000000000000e+02
1.582000000000000171e+02
1.582000000000000171e+02
1.591000000000000227e+02
1.592000000000000455e+02
1.601000000000000227e+02
1.610999999999999943e+02
1.610999999999999943e+02
1.610999999999999943e+02
1.620000000000000000e+02
1.620000000000000000e+02
1.620000000000000000e+02
1.621000000000000227e+02
1.621000000000000227e+02
1.621000000000000227e+02
1.630000000000000000e+02
1.631000000000000227e+02
1.640000000000000000e+02
1.641000000000000227e+02
1.650999999999999943e+02
1.650999999999999943e+02
1.650999999999999943e+02
1.650999999999999943e+02
1.650999999999999943e+02
1.660000000000000000e+02
1.660000000000000000e+02
1.660000000000000000e+02
1.660000000000000000e+02
1.660000000000000000e+02
1.661000000000000227e+02
1.670000000000000000e+02
1.670000000000000000e+02
1.680000000000000000e+02
1.680000000000000000e+02
