# Supplementary material for: Simulation of the COVID-19 epidemic on the social network of Slovenia: Estimating the intrinsic forecast uncertainty
Source: PLoS One. 2020 Aug 27;15(8):e0238090. doi: 10.1371/journal.pone.0238090 (PMC7451520; doi:10.1371/journal.pone.0238090)
Supplement: S1 File — The core program korona_final.py is written in Python 2.7 and requires standard scipy, numpy and matplotlib. The most time-consuming procedures of the software are written in Fortran 90. Python binding are created using F2PY [94]: f2py -c generate_connections.f90 -m generate_connections. (ZIP) [file pone.0238090.s001.zip › data/data_Fig6/dead_95.txt]

0.000000000000000000e+00
0.000000000000000000e+00
0.000000000000000000e+00
0.000000000000000000e+00
1.000000000000000000e+00
1.000000000000000000e+00
2.000000000000000000e+00
2.049999999999997158e+00
3.049999999999997158e+00
4.000000000000000000e+00
5.000000000000000000e+00
5.049999999999997158e+00
7.000000000000000000e+00
8.049999999999997158e+00
1.000000000000000000e+01
1.100000000000000000e+01
1.400000000000000000e+01
1.700000000000000000e+01
2.000000000000000000e+01
2.209999999999999432e+01
2.504999999999999716e+01
2.804999999999999716e+01
3.004999999999999716e+01
3.300000000000000000e+01
3.700000000000000000e+01
3.904999999999999716e+01
4.400000000000000000e+01
4.704999999999999716e+01
5.104999999999999716e+01
5.500000000000000000e+01
5.900000000000000000e+01
6.400000000000000000e+01
6.700000000000000000e+01
7.009999999999999432e+01
7.500000000000000000e+01
7.700000000000000000e+01
7.904999999999999716e+01
8.200000000000000000e+01
8.704999999999999716e+01
8.900000000000000000e+01
9.200000000000000000e+01
9.604999999999999716e+01
1.000000000000000000e+02
1.001499999999999915e+02
1.012499999999999858e+02
1.052499999999999858e+02
1.062999999999999829e+02
1.120499999999999972e+02
1.140499999999999972e+02
1.160499999999999972e+02
1.181999999999999886e+02
1.240000000000000000e+02
1.240999999999999943e+02
1.261499999999999915e+02
1.281999999999999886e+02
1.300999999999999943e+02
1.310999999999999943e+02
1.340999999999999943e+02
1.341499999999999773e+02
1.370000000000000000e+02
1.380000000000000000e+02
1.400000000000000000e+02
1.410499999999999829e+02
1.440000000000000000e+02
1.440500000000000114e+02
1.450000000000000000e+02
1.460500000000000114e+02
1.460500000000000114e+02
1.470500000000000114e+02
1.480000000000000000e+02
1.490000000000000000e+02
1.492499999999999716e+02
1.501999999999999886e+02
1.530499999999999829e+02
1.540500000000000114e+02
1.540500000000000114e+02
1.550000000000000000e+02
1.560000000000000000e+02
1.560500000000000114e+02
1.570499999999999829e+02
1.580500000000000114e+02
1.590000000000000000e+02
1.610000000000000000e+02
1.610999999999999659e+02
1.620500000000000114e+02
1.630500000000000114e+02
1.640500000000000114e+02
1.650499999999999829e+02
1.660500000000000114e+02
1.660500000000000114e+02
1.660999999999999943e+02
1.670500000000000114e+02
1.680000000000000000e+02
1.690000000000000000e+02
1.690499999999999829e+02
1.700000000000000000e+02
1.700500000000000114e+02
1.710000000000000000e+02
1.711000000000000227e+02
1.730000000000000000e+02
1.730000000000000000e+02
1.730000000000000000e+02
1.730000000000000000e+02
1.730999999999999659e+02
1.730999999999999659e+02
1.731499999999999773e+02
1.731499999999999773e+02
1.750500000000000114e+02
1.760000000000000000e+02
1.760000000000000000e+02
1.770000000000000000e+02
1.770499999999999829e+02
1.780500000000000114e+02
1.780500000000000114e+02
1.790000000000000000e+02
1.790000000000000000e+02
1.790000000000000000e+02
1.790000000000000000e+02
1.790000000000000000e+02
1.790000000000000000e+02
1.790000000000000000e+02
