# Supplementary material for: Simulation of the COVID-19 epidemic on the social network of Slovenia: Estimating the intrinsic forecast uncertainty
Source: PLoS One. 2020 Aug 27;15(8):e0238090. doi: 10.1371/journal.pone.0238090 (PMC7451520; doi:10.1371/journal.pone.0238090)
Supplement: S1 File — The core program korona_final.py is written in Python 2.7 and requires standard scipy, numpy and matplotlib. The most time-consuming procedures of the software are written in Fortran 90. Python binding are created using F2PY [94]: f2py -c generate_connections.f90 -m generate_connections. (ZIP) [file pone.0238090.s001.zip › data/data_Fig6/dead_median.txt]

0.000000000000000000e+00
0.000000000000000000e+00
0.000000000000000000e+00
0.000000000000000000e+00
0.000000000000000000e+00
0.000000000000000000e+00
0.000000000000000000e+00
1.000000000000000000e+00
1.000000000000000000e+00
1.500000000000000000e+00
2.000000000000000000e+00
3.000000000000000000e+00
3.000000000000000000e+00
4.000000000000000000e+00
5.000000000000000000e+00
7.000000000000000000e+00
8.000000000000000000e+00
1.000000000000000000e+01
1.300000000000000000e+01
1.500000000000000000e+01
1.700000000000000000e+01
1.900000000000000000e+01
2.200000000000000000e+01
2.400000000000000000e+01
2.750000000000000000e+01
3.000000000000000000e+01
3.300000000000000000e+01
3.550000000000000000e+01
3.800000000000000000e+01
4.200000000000000000e+01
4.550000000000000000e+01
4.650000000000000000e+01
4.950000000000000000e+01
5.300000000000000000e+01
5.650000000000000000e+01
5.800000000000000000e+01
6.050000000000000000e+01
6.300000000000000000e+01
6.450000000000000000e+01
6.700000000000000000e+01
6.800000000000000000e+01
7.050000000000000000e+01
7.400000000000000000e+01
7.600000000000000000e+01
7.850000000000000000e+01
8.000000000000000000e+01
8.300000000000000000e+01
8.300000000000000000e+01
8.400000000000000000e+01
8.600000000000000000e+01
8.900000000000000000e+01
9.050000000000000000e+01
9.150000000000000000e+01
9.300000000000000000e+01
9.400000000000000000e+01
9.550000000000000000e+01
9.650000000000000000e+01
9.800000000000000000e+01
9.900000000000000000e+01
1.005000000000000000e+02
1.020000000000000000e+02
1.030000000000000000e+02
1.040000000000000000e+02
1.050000000000000000e+02
1.055000000000000000e+02
1.075000000000000000e+02
1.080000000000000000e+02
1.085000000000000000e+02
1.090000000000000000e+02
1.100000000000000000e+02
1.105000000000000000e+02
1.110000000000000000e+02
1.120000000000000000e+02
1.130000000000000000e+02
1.130000000000000000e+02
1.140000000000000000e+02
1.145000000000000000e+02
1.145000000000000000e+02
1.150000000000000000e+02
1.160000000000000000e+02
1.165000000000000000e+02
1.165000000000000000e+02
1.165000000000000000e+02
1.165000000000000000e+02
1.175000000000000000e+02
1.180000000000000000e+02
1.180000000000000000e+02
1.185000000000000000e+02
1.190000000000000000e+02
1.190000000000000000e+02
1.195000000000000000e+02
1.195000000000000000e+02
1.200000000000000000e+02
1.200000000000000000e+02
1.210000000000000000e+02
1.210000000000000000e+02
1.220000000000000000e+02
1.220000000000000000e+02
1.220000000000000000e+02
1.220000000000000000e+02
1.220000000000000000e+02
1.220000000000000000e+02
1.220000000000000000e+02
1.220000000000000000e+02
1.220000000000000000e+02
1.225000000000000000e+02
1.225000000000000000e+02
1.225000000000000000e+02
1.225000000000000000e+02
1.230000000000000000e+02
1.230000000000000000e+02
1.230000000000000000e+02
1.230000000000000000e+02
1.235000000000000000e+02
1.235000000000000000e+02
1.235000000000000000e+02
1.235000000000000000e+02
1.235000000000000000e+02
1.235000000000000000e+02
1.235000000000000000e+02
1.235000000000000000e+02
