# Supplementary material for: Simulation of the COVID-19 epidemic on the social network of Slovenia: Estimating the intrinsic forecast uncertainty
Source: PLoS One. 2020 Aug 27;15(8):e0238090. doi: 10.1371/journal.pone.0238090 (PMC7451520; doi:10.1371/journal.pone.0238090)
Supplement: S1 File — The core program korona_final.py is written in Python 2.7 and requires standard scipy, numpy and matplotlib. The most time-consuming procedures of the software are written in Fortran 90. Python binding are created using F2PY [94]: f2py -c generate_connections.f90 -m generate_connections. (ZIP) [file pone.0238090.s001.zip › data/data_Fig6/hospitalized_05.txt]

4.000000000000000000e+00
4.000000000000000000e+00
6.000000000000000000e+00
6.000000000000000000e+00
6.000000000000000000e+00
9.000000000000000000e+00
1.000000000000000000e+01
1.400000000000000000e+01
1.900000000000000000e+01
2.200000000000000000e+01
2.885000000000000142e+01
3.385000000000000142e+01
3.995000000000000284e+01
4.694999999999999574e+01
5.300000000000000000e+01
5.595000000000000284e+01
6.095000000000000284e+01
6.795000000000000284e+01
7.100000000000000000e+01
7.495000000000000284e+01
7.695000000000000284e+01
8.100000000000000000e+01
8.495000000000000284e+01
8.795000000000000284e+01
8.785000000000000853e+01
8.600000000000000000e+01
8.884999999999999432e+01
8.800000000000000000e+01
8.300000000000000000e+01
8.384999999999999432e+01
8.289999999999999147e+01
8.384999999999999432e+01
8.085000000000000853e+01
7.800000000000000000e+01
7.884999999999999432e+01
7.390000000000000568e+01
7.294999999999998863e+01
7.384999999999999432e+01
7.294999999999998863e+01
6.900000000000000000e+01
6.684999999999999432e+01
6.180000000000000426e+01
5.680000000000000426e+01
5.579999999999999716e+01
5.300000000000000000e+01
5.285000000000000142e+01
4.895000000000000284e+01
4.700000000000000000e+01
4.500000000000000000e+01
4.395000000000000284e+01
4.200000000000000000e+01
4.095000000000000284e+01
3.790000000000000568e+01
3.689999999999999858e+01
3.300000000000000000e+01
3.095000000000000284e+01
2.995000000000000284e+01
2.794999999999999929e+01
2.594999999999999929e+01
2.485000000000000142e+01
2.385000000000000142e+01
2.100000000000000000e+01
2.000000000000000000e+01
1.890000000000000213e+01
1.885000000000000142e+01
1.784999999999999787e+01
1.689999999999999858e+01
1.590000000000000036e+01
1.590000000000000036e+01
1.400000000000000000e+01
1.400000000000000000e+01
1.300000000000000000e+01
1.294999999999999929e+01
1.194999999999999929e+01
1.095000000000000107e+01
1.000000000000000000e+01
1.000000000000000000e+01
1.000000000000000000e+01
1.000000000000000000e+01
9.949999999999999289e+00
9.000000000000000000e+00
7.950000000000000178e+00
7.950000000000000178e+00
7.000000000000000000e+00
6.950000000000000178e+00
6.950000000000000178e+00
6.950000000000000178e+00
5.950000000000000178e+00
5.000000000000000000e+00
5.000000000000000000e+00
5.000000000000000000e+00
5.000000000000000000e+00
5.000000000000000000e+00
5.000000000000000000e+00
4.950000000000000178e+00
5.000000000000000000e+00
4.950000000000000178e+00
4.000000000000000000e+00
3.950000000000000178e+00
4.000000000000000000e+00
3.950000000000000178e+00
3.000000000000000000e+00
3.000000000000000000e+00
3.000000000000000000e+00
3.000000000000000000e+00
3.000000000000000000e+00
3.000000000000000000e+00
2.950000000000000178e+00
2.000000000000000000e+00
2.950000000000000178e+00
2.950000000000000178e+00
2.950000000000000178e+00
2.950000000000000178e+00
2.000000000000000000e+00
2.000000000000000000e+00
2.000000000000000000e+00
2.000000000000000000e+00
2.000000000000000000e+00
2.000000000000000000e+00
2.000000000000000000e+00
2.000000000000000000e+00
