# Supplementary material for: Simulation of the COVID-19 epidemic on the social network of Slovenia: Estimating the intrinsic forecast uncertainty
Source: PLoS One. 2020 Aug 27;15(8):e0238090. doi: 10.1371/journal.pone.0238090 (PMC7451520; doi:10.1371/journal.pone.0238090)
Supplement: S1 File — The core program korona_final.py is written in Python 2.7 and requires standard scipy, numpy and matplotlib. The most time-consuming procedures of the software are written in Fortran 90. Python binding are created using F2PY [94]: f2py -c generate_connections.f90 -m generate_connections. (ZIP) [file pone.0238090.s001.zip › data/data_Fig6/hospitalized_10.txt]

4.900000000000000355e+00
6.000000000000000000e+00
6.000000000000000000e+00
7.000000000000000000e+00
8.000000000000000000e+00
1.000000000000000000e+01
1.290000000000000036e+01
1.590000000000000036e+01
2.189999999999999858e+01
2.589999999999999858e+01
3.279999999999999716e+01
3.880000000000000426e+01
4.400000000000000000e+01
5.179999999999999716e+01
5.769999999999999574e+01
6.400000000000000000e+01
7.000000000000000000e+01
7.190000000000000568e+01
7.500000000000000000e+01
7.900000000000000000e+01
8.400000000000000000e+01
8.890000000000000568e+01
9.290000000000000568e+01
9.290000000000000568e+01
9.500000000000000000e+01
9.489999999999999147e+01
9.290000000000000568e+01
9.390000000000000568e+01
9.190000000000000568e+01
9.300000000000000000e+01
8.800000000000000000e+01
8.900000000000000000e+01
8.880000000000001137e+01
8.400000000000000000e+01
8.200000000000000000e+01
7.990000000000000568e+01
7.700000000000000000e+01
7.600000000000000000e+01
7.500000000000000000e+01
7.290000000000000568e+01
7.090000000000000568e+01
6.890000000000000568e+01
6.690000000000000568e+01
6.200000000000000000e+01
5.800000000000000000e+01
5.500000000000000000e+01
5.289999999999999858e+01
5.000000000000000000e+01
4.789999999999999858e+01
4.600000000000000000e+01
4.580000000000000426e+01
4.290000000000000568e+01
4.100000000000000000e+01
3.900000000000000000e+01
3.800000000000000000e+01
3.790000000000000568e+01
3.480000000000000426e+01
3.200000000000000000e+01
3.080000000000000426e+01
2.900000000000000000e+01
2.700000000000000000e+01
2.600000000000000000e+01
2.489999999999999858e+01
2.300000000000000000e+01
2.200000000000000000e+01
2.100000000000000000e+01
2.000000000000000000e+01
1.890000000000000213e+01
1.689999999999999858e+01
1.700000000000000000e+01
1.600000000000000000e+01
1.490000000000000036e+01
1.500000000000000000e+01
1.390000000000000036e+01
1.390000000000000036e+01
1.290000000000000036e+01
1.290000000000000036e+01
1.100000000000000000e+01
1.100000000000000000e+01
1.100000000000000000e+01
1.000000000000000000e+01
9.900000000000000355e+00
9.000000000000000000e+00
8.000000000000000000e+00
8.000000000000000000e+00
8.000000000000000000e+00
7.900000000000000355e+00
7.000000000000000000e+00
7.000000000000000000e+00
6.900000000000000355e+00
6.000000000000000000e+00
6.000000000000000000e+00
5.000000000000000000e+00
5.000000000000000000e+00
5.000000000000000000e+00
5.000000000000000000e+00
5.000000000000000000e+00
5.000000000000000000e+00
5.000000000000000000e+00
5.000000000000000000e+00
4.000000000000000000e+00
4.000000000000000000e+00
4.000000000000000000e+00
3.900000000000000355e+00
4.000000000000000000e+00
3.000000000000000000e+00
3.000000000000000000e+00
3.000000000000000000e+00
3.000000000000000000e+00
3.000000000000000000e+00
3.000000000000000000e+00
3.000000000000000000e+00
3.000000000000000000e+00
3.000000000000000000e+00
3.000000000000000000e+00
3.000000000000000000e+00
3.000000000000000000e+00
2.900000000000000355e+00
3.000000000000000000e+00
2.000000000000000000e+00
2.000000000000000000e+00
