# Supplementary material for: Simulation of the COVID-19 epidemic on the social network of Slovenia: Estimating the intrinsic forecast uncertainty
Source: PLoS One. 2020 Aug 27;15(8):e0238090. doi: 10.1371/journal.pone.0238090 (PMC7451520; doi:10.1371/journal.pone.0238090)
Supplement: S1 File — The core program korona_final.py is written in Python 2.7 and requires standard scipy, numpy and matplotlib. The most time-consuming procedures of the software are written in Fortran 90. Python binding are created using F2PY [94]: f2py -c generate_connections.f90 -m generate_connections. (ZIP) [file pone.0238090.s001.zip › data/data_Fig6/hospitalized_25.txt]

6.000000000000000000e+00
7.000000000000000000e+00
8.000000000000000000e+00
9.000000000000000000e+00
1.000000000000000000e+01
1.200000000000000000e+01
1.575000000000000000e+01
2.075000000000000000e+01
2.500000000000000000e+01
3.200000000000000000e+01
3.800000000000000000e+01
4.500000000000000000e+01
5.300000000000000000e+01
5.975000000000000000e+01
6.575000000000000000e+01
7.075000000000000000e+01
7.600000000000000000e+01
8.100000000000000000e+01
8.600000000000000000e+01
9.200000000000000000e+01
9.750000000000000000e+01
9.950000000000000000e+01
1.007500000000000000e+02
1.027500000000000000e+02
1.040000000000000000e+02
1.057500000000000000e+02
1.060000000000000000e+02
1.060000000000000000e+02
1.030000000000000000e+02
1.010000000000000000e+02
9.975000000000000000e+01
9.775000000000000000e+01
9.675000000000000000e+01
9.450000000000000000e+01
9.175000000000000000e+01
8.875000000000000000e+01
8.700000000000000000e+01
8.500000000000000000e+01
8.000000000000000000e+01
7.900000000000000000e+01
7.700000000000000000e+01
7.475000000000000000e+01
7.100000000000000000e+01
6.975000000000000000e+01
6.675000000000000000e+01
6.300000000000000000e+01
6.075000000000000000e+01
5.750000000000000000e+01
5.575000000000000000e+01
5.300000000000000000e+01
5.075000000000000000e+01
5.000000000000000000e+01
4.800000000000000000e+01
4.675000000000000000e+01
4.400000000000000000e+01
4.200000000000000000e+01
3.900000000000000000e+01
3.700000000000000000e+01
3.600000000000000000e+01
3.400000000000000000e+01
3.300000000000000000e+01
3.275000000000000000e+01
3.000000000000000000e+01
2.900000000000000000e+01
2.800000000000000000e+01
2.700000000000000000e+01
2.675000000000000000e+01
2.575000000000000000e+01
2.375000000000000000e+01
2.275000000000000000e+01
2.175000000000000000e+01
2.000000000000000000e+01
1.900000000000000000e+01
1.800000000000000000e+01
1.700000000000000000e+01
1.600000000000000000e+01
1.475000000000000000e+01
1.400000000000000000e+01
1.400000000000000000e+01
1.300000000000000000e+01
1.275000000000000000e+01
1.200000000000000000e+01
1.100000000000000000e+01
1.000000000000000000e+01
1.000000000000000000e+01
1.000000000000000000e+01
1.000000000000000000e+01
9.000000000000000000e+00
9.000000000000000000e+00
9.000000000000000000e+00
8.000000000000000000e+00
8.000000000000000000e+00
7.750000000000000000e+00
7.750000000000000000e+00
7.750000000000000000e+00
7.000000000000000000e+00
7.000000000000000000e+00
7.000000000000000000e+00
6.000000000000000000e+00
6.000000000000000000e+00
6.000000000000000000e+00
5.750000000000000000e+00
5.000000000000000000e+00
5.000000000000000000e+00
5.000000000000000000e+00
5.000000000000000000e+00
4.000000000000000000e+00
4.750000000000000000e+00
4.000000000000000000e+00
4.000000000000000000e+00
4.000000000000000000e+00
4.000000000000000000e+00
4.000000000000000000e+00
4.000000000000000000e+00
4.000000000000000000e+00
4.750000000000000000e+00
4.000000000000000000e+00
4.000000000000000000e+00
4.000000000000000000e+00
4.000000000000000000e+00
4.000000000000000000e+00
