# Supplementary material for: Simulation of the COVID-19 epidemic on the social network of Slovenia: Estimating the intrinsic forecast uncertainty
Source: PLoS One. 2020 Aug 27;15(8):e0238090. doi: 10.1371/journal.pone.0238090 (PMC7451520; doi:10.1371/journal.pone.0238090)
Supplement: S1 File — The core program korona_final.py is written in Python 2.7 and requires standard scipy, numpy and matplotlib. The most time-consuming procedures of the software are written in Fortran 90. Python binding are created using F2PY [94]: f2py -c generate_connections.f90 -m generate_connections. (ZIP) [file pone.0238090.s001.zip › data/data_Fig6/hospitalized_75.txt]

1.100000000000000000e+01
1.300000000000000000e+01
1.400000000000000000e+01
1.500000000000000000e+01
1.625000000000000000e+01
2.100000000000000000e+01
2.600000000000000000e+01
3.100000000000000000e+01
3.900000000000000000e+01
4.725000000000000000e+01
5.625000000000000000e+01
6.500000000000000000e+01
7.300000000000000000e+01
8.200000000000000000e+01
8.850000000000000000e+01
9.900000000000000000e+01
1.067500000000000000e+02
1.125000000000000000e+02
1.170000000000000000e+02
1.220000000000000000e+02
1.252500000000000000e+02
1.282500000000000000e+02
1.312500000000000000e+02
1.360000000000000000e+02
1.345000000000000000e+02
1.362500000000000000e+02
1.370000000000000000e+02
1.380000000000000000e+02
1.350000000000000000e+02
1.332500000000000000e+02
1.322500000000000000e+02
1.320000000000000000e+02
1.302500000000000000e+02
1.277500000000000000e+02
1.240000000000000000e+02
1.210000000000000000e+02
1.202500000000000000e+02
1.160000000000000000e+02
1.122500000000000000e+02
1.082500000000000000e+02
1.052500000000000000e+02
1.040000000000000000e+02
9.900000000000000000e+01
9.550000000000000000e+01
9.125000000000000000e+01
9.100000000000000000e+01
8.800000000000000000e+01
8.400000000000000000e+01
8.300000000000000000e+01
7.825000000000000000e+01
7.800000000000000000e+01
7.625000000000000000e+01
7.325000000000000000e+01
7.000000000000000000e+01
6.600000000000000000e+01
6.225000000000000000e+01
6.050000000000000000e+01
5.725000000000000000e+01
5.425000000000000000e+01
5.400000000000000000e+01
5.200000000000000000e+01
5.025000000000000000e+01
4.825000000000000000e+01
4.625000000000000000e+01
4.500000000000000000e+01
4.300000000000000000e+01
4.125000000000000000e+01
3.925000000000000000e+01
3.800000000000000000e+01
3.700000000000000000e+01
3.400000000000000000e+01
3.425000000000000000e+01
3.350000000000000000e+01
3.300000000000000000e+01
3.050000000000000000e+01
3.150000000000000000e+01
3.025000000000000000e+01
2.800000000000000000e+01
2.700000000000000000e+01
2.525000000000000000e+01
2.625000000000000000e+01
2.425000000000000000e+01
2.300000000000000000e+01
2.200000000000000000e+01
2.200000000000000000e+01
2.100000000000000000e+01
2.000000000000000000e+01
2.025000000000000000e+01
2.000000000000000000e+01
1.900000000000000000e+01
1.825000000000000000e+01
1.725000000000000000e+01
1.800000000000000000e+01
1.700000000000000000e+01
1.725000000000000000e+01
1.700000000000000000e+01
1.600000000000000000e+01
1.500000000000000000e+01
1.500000000000000000e+01
1.500000000000000000e+01
1.500000000000000000e+01
1.400000000000000000e+01
1.400000000000000000e+01
1.400000000000000000e+01
1.300000000000000000e+01
1.225000000000000000e+01
1.200000000000000000e+01
1.200000000000000000e+01
1.100000000000000000e+01
1.100000000000000000e+01
1.100000000000000000e+01
1.100000000000000000e+01
1.000000000000000000e+01
1.000000000000000000e+01
9.250000000000000000e+00
9.000000000000000000e+00
9.250000000000000000e+00
9.000000000000000000e+00
9.000000000000000000e+00
8.250000000000000000e+00
9.000000000000000000e+00
