# Supplementary material for: Simulation of the COVID-19 epidemic on the social network of Slovenia: Estimating the intrinsic forecast uncertainty
Source: PLoS One. 2020 Aug 27;15(8):e0238090. doi: 10.1371/journal.pone.0238090 (PMC7451520; doi:10.1371/journal.pone.0238090)
Supplement: S1 File — The core program korona_final.py is written in Python 2.7 and requires standard scipy, numpy and matplotlib. The most time-consuming procedures of the software are written in Fortran 90. Python binding are created using F2PY [94]: f2py -c generate_connections.f90 -m generate_connections. (ZIP) [file pone.0238090.s001.zip › data/data_Fig6/hospitalized_90.txt]

1.400000000000000000e+01
1.600000000000000000e+01
1.800000000000000000e+01
1.920000000000001705e+01
2.110000000000000853e+01
2.600000000000000000e+01
3.000000000000000000e+01
3.700000000000000000e+01
4.410000000000000853e+01
5.500000000000000000e+01
6.410000000000000853e+01
7.400000000000000000e+01
8.300000000000000000e+01
9.410000000000000853e+01
1.052000000000000171e+02
1.140000000000000000e+02
1.182000000000000171e+02
1.261000000000000085e+02
1.331000000000000227e+02
1.413000000000000114e+02
1.433000000000000398e+02
1.450000000000000000e+02
1.530999999999999943e+02
1.524000000000000341e+02
1.508000000000000682e+02
1.530999999999999943e+02
1.512000000000000455e+02
1.550000000000000000e+02
1.530999999999999943e+02
1.491999999999999886e+02
1.514000000000000341e+02
1.490999999999999943e+02
1.471000000000000227e+02
1.430000000000000000e+02
1.392000000000000171e+02
1.343000000000000114e+02
1.344000000000000341e+02
1.361000000000000227e+02
1.304000000000000341e+02
1.253000000000000256e+02
1.179000000000000767e+02
1.193000000000000256e+02
1.115000000000000426e+02
1.057000000000000597e+02
1.070000000000000000e+02
1.016000000000000512e+02
1.021000000000000085e+02
1.012000000000000171e+02
9.910000000000000853e+01
9.350000000000004263e+01
9.110000000000000853e+01
8.840000000000003411e+01
8.610000000000000853e+01
8.140000000000003411e+01
8.020000000000001705e+01
8.110000000000000853e+01
7.740000000000003411e+01
7.710000000000000853e+01
7.630000000000002558e+01
7.400000000000000000e+01
6.910000000000000853e+01
6.910000000000000853e+01
6.330000000000002558e+01
6.420000000000001705e+01
6.320000000000001705e+01
6.220000000000001705e+01
6.100000000000000000e+01
5.710000000000000853e+01
5.440000000000003411e+01
5.320000000000001705e+01
5.010000000000000853e+01
4.920000000000001705e+01
4.900000000000000000e+01
4.430000000000002558e+01
4.320000000000001705e+01
4.300000000000000000e+01
4.410000000000000853e+01
4.310000000000000853e+01
4.210000000000000853e+01
4.210000000000000853e+01
4.100000000000000000e+01
3.900000000000000000e+01
3.700000000000000000e+01
3.620000000000001705e+01
3.420000000000001705e+01
3.500000000000000000e+01
3.300000000000000000e+01
3.310000000000000853e+01
3.130000000000002558e+01
3.110000000000000853e+01
2.910000000000000853e+01
2.810000000000000853e+01
2.710000000000000853e+01
2.700000000000000000e+01
2.600000000000000000e+01
2.500000000000000000e+01
2.610000000000000853e+01
2.400000000000000000e+01
2.310000000000000853e+01
2.310000000000000853e+01
2.300000000000000000e+01
2.110000000000000853e+01
2.100000000000000000e+01
2.000000000000000000e+01
1.900000000000000000e+01
1.810000000000000853e+01
1.810000000000000853e+01
1.710000000000000853e+01
1.800000000000000000e+01
1.700000000000000000e+01
1.630000000000002558e+01
1.700000000000000000e+01
1.610000000000000853e+01
1.510000000000000853e+01
1.510000000000000853e+01
1.440000000000003411e+01
1.420000000000001705e+01
1.500000000000000000e+01
1.600000000000000000e+01
1.430000000000002558e+01
1.430000000000002558e+01
