# Supplementary material for: Simulation of the COVID-19 epidemic on the social network of Slovenia: Estimating the intrinsic forecast uncertainty
Source: PLoS One. 2020 Aug 27;15(8):e0238090. doi: 10.1371/journal.pone.0238090 (PMC7451520; doi:10.1371/journal.pone.0238090)
Supplement: S1 File — The core program korona_final.py is written in Python 2.7 and requires standard scipy, numpy and matplotlib. The most time-consuming procedures of the software are written in Fortran 90. Python binding are created using F2PY [94]: f2py -c generate_connections.f90 -m generate_connections. (ZIP) [file pone.0238090.s001.zip › data/data_Fig6/hospitalized_95.txt]

1.604999999999999716e+01
1.800000000000000000e+01
2.104999999999999716e+01
2.200000000000000000e+01
2.500000000000000000e+01
2.800000000000000000e+01
3.304999999999999716e+01
4.304999999999999716e+01
5.109999999999999432e+01
6.119999999999998863e+01
7.204999999999999716e+01
8.114999999999999147e+01
9.009999999999999432e+01
1.020000000000000000e+02
1.090499999999999972e+02
1.180000000000000000e+02
1.290500000000000114e+02
1.370999999999999659e+02
1.450499999999999829e+02
1.512500000000000000e+02
1.600500000000000114e+02
1.670500000000000114e+02
1.631000000000000227e+02
1.650999999999999659e+02
1.651999999999999886e+02
1.670000000000000000e+02
1.651499999999999773e+02
1.660500000000000114e+02
1.640999999999999943e+02
1.640000000000000000e+02
1.632500000000000000e+02
1.622500000000000000e+02
1.591000000000000227e+02
1.502500000000000000e+02
1.500000000000000000e+02
1.502500000000000000e+02
1.511500000000000057e+02
1.423999999999999773e+02
1.440500000000000114e+02
1.420000000000000000e+02
1.380500000000000114e+02
1.340500000000000114e+02
1.293499999999999659e+02
1.280500000000000114e+02
1.241999999999999886e+02
1.230999999999999943e+02
1.190999999999999943e+02
1.180000000000000000e+02
1.111499999999999915e+02
1.100999999999999943e+02
1.025999999999999659e+02
1.043499999999999801e+02
1.050999999999999943e+02
1.010499999999999972e+02
1.030000000000000000e+02
9.919999999999998863e+01
9.444999999999997442e+01
9.229999999999998295e+01
8.914999999999999147e+01
8.609999999999999432e+01
8.519999999999998863e+01
8.314999999999999147e+01
7.809999999999999432e+01
7.504999999999999716e+01
7.409999999999999432e+01
7.019999999999998863e+01
6.914999999999999147e+01
6.809999999999999432e+01
6.509999999999999432e+01
6.214999999999999147e+01
6.400000000000000000e+01
6.209999999999999432e+01
5.914999999999999147e+01
5.800000000000000000e+01
5.504999999999999716e+01
5.204999999999999716e+01
5.200000000000000000e+01
4.900000000000000000e+01
4.900000000000000000e+01
4.504999999999999716e+01
4.500000000000000000e+01
4.104999999999999716e+01
4.004999999999999716e+01
4.000000000000000000e+01
4.100000000000000000e+01
4.004999999999999716e+01
4.004999999999999716e+01
4.000000000000000000e+01
3.800000000000000000e+01
3.604999999999999716e+01
3.709999999999999432e+01
3.604999999999999716e+01
3.404999999999999716e+01
3.404999999999999716e+01
3.319999999999998863e+01
3.214999999999999147e+01
3.104999999999999716e+01
2.909999999999999432e+01
2.900000000000000000e+01
3.004999999999999716e+01
3.100000000000000000e+01
2.909999999999999432e+01
2.709999999999999432e+01
2.604999999999999716e+01
2.509999999999999432e+01
2.404999999999999716e+01
2.214999999999999147e+01
2.304999999999999716e+01
2.209999999999999432e+01
2.204999999999999716e+01
2.104999999999999716e+01
2.009999999999999432e+01
2.104999999999999716e+01
2.204999999999999716e+01
2.304999999999999716e+01
2.204999999999999716e+01
2.104999999999999716e+01
2.100000000000000000e+01
2.004999999999999716e+01
1.909999999999999432e+01
1.904999999999999716e+01
