# Supplementary material for: Simulation of the COVID-19 epidemic on the social network of Slovenia: Estimating the intrinsic forecast uncertainty
Source: PLoS One. 2020 Aug 27;15(8):e0238090. doi: 10.1371/journal.pone.0238090 (PMC7451520; doi:10.1371/journal.pone.0238090)
Supplement: S1 File — The core program korona_final.py is written in Python 2.7 and requires standard scipy, numpy and matplotlib. The most time-consuming procedures of the software are written in Fortran 90. Python binding are created using F2PY [94]: f2py -c generate_connections.f90 -m generate_connections. (ZIP) [file pone.0238090.s001.zip › data/data_Fig6/hospitalized_median.txt]

9.000000000000000000e+00
1.000000000000000000e+01
1.100000000000000000e+01
1.200000000000000000e+01
1.400000000000000000e+01
1.600000000000000000e+01
1.900000000000000000e+01
2.400000000000000000e+01
3.200000000000000000e+01
3.700000000000000000e+01
4.500000000000000000e+01
5.350000000000000000e+01
6.000000000000000000e+01
6.900000000000000000e+01
7.600000000000000000e+01
8.300000000000000000e+01
9.150000000000000000e+01
9.800000000000000000e+01
1.030000000000000000e+02
1.075000000000000000e+02
1.105000000000000000e+02
1.135000000000000000e+02
1.165000000000000000e+02
1.180000000000000000e+02
1.180000000000000000e+02
1.210000000000000000e+02
1.205000000000000000e+02
1.190000000000000000e+02
1.185000000000000000e+02
1.160000000000000000e+02
1.145000000000000000e+02
1.135000000000000000e+02
1.100000000000000000e+02
1.045000000000000000e+02
1.030000000000000000e+02
1.045000000000000000e+02
1.000000000000000000e+02
9.750000000000000000e+01
9.550000000000000000e+01
9.300000000000000000e+01
9.000000000000000000e+01
8.750000000000000000e+01
8.350000000000000000e+01
8.150000000000000000e+01
7.900000000000000000e+01
7.600000000000000000e+01
7.400000000000000000e+01
7.000000000000000000e+01
6.600000000000000000e+01
6.500000000000000000e+01
6.200000000000000000e+01
5.900000000000000000e+01
5.700000000000000000e+01
5.500000000000000000e+01
5.250000000000000000e+01
5.100000000000000000e+01
4.900000000000000000e+01
4.600000000000000000e+01
4.500000000000000000e+01
4.300000000000000000e+01
4.100000000000000000e+01
4.000000000000000000e+01
3.750000000000000000e+01
3.550000000000000000e+01
3.400000000000000000e+01
3.200000000000000000e+01
3.100000000000000000e+01
3.000000000000000000e+01
2.900000000000000000e+01
2.800000000000000000e+01
2.600000000000000000e+01
2.500000000000000000e+01
2.400000000000000000e+01
2.350000000000000000e+01
2.200000000000000000e+01
2.100000000000000000e+01
2.050000000000000000e+01
1.950000000000000000e+01
1.900000000000000000e+01
1.900000000000000000e+01
1.900000000000000000e+01
1.700000000000000000e+01
1.700000000000000000e+01
1.600000000000000000e+01
1.500000000000000000e+01
1.500000000000000000e+01
1.400000000000000000e+01
1.300000000000000000e+01
1.300000000000000000e+01
1.300000000000000000e+01
1.200000000000000000e+01
1.150000000000000000e+01
1.200000000000000000e+01
1.150000000000000000e+01
1.150000000000000000e+01
1.100000000000000000e+01
1.000000000000000000e+01
1.000000000000000000e+01
1.000000000000000000e+01
1.000000000000000000e+01
1.000000000000000000e+01
9.000000000000000000e+00
9.000000000000000000e+00
9.000000000000000000e+00
9.000000000000000000e+00
8.000000000000000000e+00
8.000000000000000000e+00
7.000000000000000000e+00
7.000000000000000000e+00
7.000000000000000000e+00
7.000000000000000000e+00
6.000000000000000000e+00
6.000000000000000000e+00
6.000000000000000000e+00
6.000000000000000000e+00
6.000000000000000000e+00
6.000000000000000000e+00
6.000000000000000000e+00
6.000000000000000000e+00
6.000000000000000000e+00
6.000000000000000000e+00
