# Supplementary material for: Simulation of the COVID-19 epidemic on the social network of Slovenia: Estimating the intrinsic forecast uncertainty
Source: PLoS One. 2020 Aug 27;15(8):e0238090. doi: 10.1371/journal.pone.0238090 (PMC7451520; doi:10.1371/journal.pone.0238090)
Supplement: S1 File — The core program korona_final.py is written in Python 2.7 and requires standard scipy, numpy and matplotlib. The most time-consuming procedures of the software are written in Fortran 90. Python binding are created using F2PY [94]: f2py -c generate_connections.f90 -m generate_connections. (ZIP) [file pone.0238090.s001.zip › data/data_Fig6/icu_90.txt]

4.000000000000000000e+00
5.000000000000000000e+00
5.000000000000000000e+00
6.000000000000000000e+00
6.000000000000000000e+00
7.000000000000000000e+00
9.000000000000000000e+00
1.100000000000000000e+01
1.300000000000000000e+01
1.600000000000000000e+01
1.800000000000000000e+01
2.010000000000000853e+01
2.300000000000000000e+01
2.500000000000000000e+01
2.800000000000000000e+01
3.100000000000000000e+01
3.300000000000000000e+01
3.500000000000000000e+01
3.700000000000000000e+01
3.900000000000000000e+01
4.100000000000000000e+01
4.010000000000000853e+01
4.300000000000000000e+01
4.400000000000000000e+01
4.400000000000000000e+01
4.400000000000000000e+01
4.300000000000000000e+01
4.200000000000000000e+01
4.100000000000000000e+01
4.110000000000000853e+01
4.010000000000000853e+01
4.000000000000000000e+01
4.000000000000000000e+01
3.900000000000000000e+01
3.900000000000000000e+01
3.910000000000000853e+01
3.800000000000000000e+01
3.800000000000000000e+01
3.700000000000000000e+01
3.610000000000000853e+01
3.600000000000000000e+01
3.400000000000000000e+01
3.210000000000000853e+01
3.100000000000000000e+01
3.010000000000000853e+01
3.000000000000000000e+01
2.900000000000000000e+01
2.810000000000000853e+01
2.700000000000000000e+01
2.610000000000000853e+01
2.600000000000000000e+01
2.700000000000000000e+01
2.510000000000000853e+01
2.510000000000000853e+01
2.500000000000000000e+01
2.400000000000000000e+01
2.210000000000000853e+01
2.110000000000000853e+01
2.010000000000000853e+01
2.000000000000000000e+01
2.000000000000000000e+01
1.800000000000000000e+01
1.800000000000000000e+01
1.700000000000000000e+01
1.710000000000000853e+01
1.610000000000000853e+01
1.610000000000000853e+01
1.600000000000000000e+01
1.600000000000000000e+01
1.610000000000000853e+01
1.410000000000000853e+01
1.400000000000000000e+01
1.310000000000000853e+01
1.300000000000000000e+01
1.300000000000000000e+01
1.200000000000000000e+01
1.210000000000000853e+01
1.200000000000000000e+01
1.200000000000000000e+01
1.200000000000000000e+01
1.210000000000000853e+01
1.110000000000000853e+01
1.100000000000000000e+01
1.110000000000000853e+01
1.200000000000000000e+01
1.100000000000000000e+01
1.100000000000000000e+01
1.100000000000000000e+01
1.010000000000000853e+01
1.000000000000000000e+01
1.000000000000000000e+01
9.100000000000008527e+00
9.000000000000000000e+00
9.000000000000000000e+00
8.100000000000008527e+00
8.000000000000000000e+00
7.100000000000008527e+00
7.100000000000008527e+00
7.100000000000008527e+00
7.100000000000008527e+00
7.100000000000008527e+00
7.000000000000000000e+00
6.100000000000008527e+00
6.000000000000000000e+00
6.100000000000008527e+00
6.000000000000000000e+00
6.000000000000000000e+00
6.000000000000000000e+00
6.000000000000000000e+00
5.100000000000008527e+00
5.000000000000000000e+00
5.100000000000008527e+00
5.100000000000008527e+00
5.100000000000008527e+00
5.000000000000000000e+00
5.000000000000000000e+00
5.100000000000008527e+00
5.000000000000000000e+00
5.000000000000000000e+00
5.000000000000000000e+00
5.000000000000000000e+00
