# Supplementary material for: Simulation of the COVID-19 epidemic on the social network of Slovenia: Estimating the intrinsic forecast uncertainty
Source: PLoS One. 2020 Aug 27;15(8):e0238090. doi: 10.1371/journal.pone.0238090 (PMC7451520; doi:10.1371/journal.pone.0238090)
Supplement: S1 File — The core program korona_final.py is written in Python 2.7 and requires standard scipy, numpy and matplotlib. The most time-consuming procedures of the software are written in Fortran 90. Python binding are created using F2PY [94]: f2py -c generate_connections.f90 -m generate_connections. (ZIP) [file pone.0238090.s001.zip › data/data_Fig6/icu_95.txt]

5.000000000000000000e+00
6.000000000000000000e+00
6.000000000000000000e+00
6.049999999999997158e+00
6.049999999999997158e+00
8.000000000000000000e+00
9.000000000000000000e+00
1.200000000000000000e+01
1.400000000000000000e+01
1.800000000000000000e+01
1.900000000000000000e+01
2.104999999999999716e+01
2.500000000000000000e+01
2.700000000000000000e+01
3.100000000000000000e+01
3.204999999999999716e+01
3.504999999999999716e+01
3.800000000000000000e+01
3.900000000000000000e+01
4.000000000000000000e+01
4.200000000000000000e+01
4.304999999999999716e+01
4.700000000000000000e+01
4.600000000000000000e+01
4.604999999999999716e+01
4.700000000000000000e+01
4.500000000000000000e+01
4.404999999999999716e+01
4.304999999999999716e+01
4.304999999999999716e+01
4.304999999999999716e+01
4.304999999999999716e+01
4.204999999999999716e+01
4.104999999999999716e+01
4.100000000000000000e+01
4.100000000000000000e+01
4.004999999999999716e+01
3.809999999999999432e+01
4.000000000000000000e+01
3.809999999999999432e+01
3.704999999999999716e+01
3.704999999999999716e+01
3.509999999999999432e+01
3.404999999999999716e+01
3.114999999999999147e+01
3.214999999999999147e+01
3.204999999999999716e+01
3.209999999999999432e+01
3.200000000000000000e+01
3.004999999999999716e+01
2.909999999999999432e+01
3.100000000000000000e+01
3.000000000000000000e+01
2.804999999999999716e+01
2.809999999999999432e+01
2.714999999999999147e+01
2.804999999999999716e+01
2.604999999999999716e+01
2.609999999999999432e+01
2.504999999999999716e+01
2.300000000000000000e+01
2.219999999999998863e+01
2.300000000000000000e+01
2.209999999999999432e+01
2.019999999999998863e+01
2.014999999999999147e+01
2.104999999999999716e+01
1.919999999999998863e+01
1.909999999999999432e+01
1.814999999999999147e+01
1.904999999999999716e+01
1.909999999999999432e+01
1.904999999999999716e+01
1.804999999999999716e+01
1.800000000000000000e+01
1.700000000000000000e+01
1.604999999999999716e+01
1.700000000000000000e+01
1.500000000000000000e+01
1.500000000000000000e+01
1.400000000000000000e+01
1.400000000000000000e+01
1.304999999999999716e+01
1.304999999999999716e+01
1.300000000000000000e+01
1.300000000000000000e+01
1.200000000000000000e+01
1.200000000000000000e+01
1.104999999999999716e+01
1.200000000000000000e+01
1.104999999999999716e+01
1.104999999999999716e+01
1.004999999999999716e+01
1.000000000000000000e+01
1.100000000000000000e+01
1.004999999999999716e+01
1.004999999999999716e+01
1.004999999999999716e+01
9.000000000000000000e+00
9.049999999999997158e+00
9.049999999999997158e+00
9.049999999999997158e+00
8.000000000000000000e+00
8.000000000000000000e+00
7.049999999999997158e+00
7.000000000000000000e+00
7.000000000000000000e+00
6.049999999999997158e+00
7.000000000000000000e+00
6.049999999999997158e+00
7.000000000000000000e+00
7.000000000000000000e+00
8.000000000000000000e+00
7.000000000000000000e+00
7.049999999999997158e+00
7.000000000000000000e+00
7.000000000000000000e+00
7.000000000000000000e+00
7.049999999999997158e+00
7.000000000000000000e+00
6.049999999999997158e+00
