# Supplementary material for: Simulation of the COVID-19 epidemic on the social network of Slovenia: Estimating the intrinsic forecast uncertainty
Source: PLoS One. 2020 Aug 27;15(8):e0238090. doi: 10.1371/journal.pone.0238090 (PMC7451520; doi:10.1371/journal.pone.0238090)
Supplement: S1 File — The core program korona_final.py is written in Python 2.7 and requires standard scipy, numpy and matplotlib. The most time-consuming procedures of the software are written in Fortran 90. Python binding are created using F2PY [94]: f2py -c generate_connections.f90 -m generate_connections. (ZIP) [file pone.0238090.s001.zip › data/data_Fig6/icu_median.txt]

2.000000000000000000e+00
3.000000000000000000e+00
3.000000000000000000e+00
3.000000000000000000e+00
4.000000000000000000e+00
5.000000000000000000e+00
6.000000000000000000e+00
7.000000000000000000e+00
8.500000000000000000e+00
1.050000000000000000e+01
1.300000000000000000e+01
1.500000000000000000e+01
1.700000000000000000e+01
1.900000000000000000e+01
2.100000000000000000e+01
2.300000000000000000e+01
2.600000000000000000e+01
2.700000000000000000e+01
2.950000000000000000e+01
3.000000000000000000e+01
3.100000000000000000e+01
3.200000000000000000e+01
3.300000000000000000e+01
3.350000000000000000e+01
3.300000000000000000e+01
3.300000000000000000e+01
3.400000000000000000e+01
3.400000000000000000e+01
3.350000000000000000e+01
3.300000000000000000e+01
3.400000000000000000e+01
3.250000000000000000e+01
3.200000000000000000e+01
3.150000000000000000e+01
3.100000000000000000e+01
3.000000000000000000e+01
2.900000000000000000e+01
2.800000000000000000e+01
2.800000000000000000e+01
2.700000000000000000e+01
2.500000000000000000e+01
2.500000000000000000e+01
2.400000000000000000e+01
2.300000000000000000e+01
2.300000000000000000e+01
2.250000000000000000e+01
2.200000000000000000e+01
2.100000000000000000e+01
2.000000000000000000e+01
2.000000000000000000e+01
1.900000000000000000e+01
1.800000000000000000e+01
1.800000000000000000e+01
1.700000000000000000e+01
1.600000000000000000e+01
1.500000000000000000e+01
1.500000000000000000e+01
1.500000000000000000e+01
1.400000000000000000e+01
1.300000000000000000e+01
1.200000000000000000e+01
1.200000000000000000e+01
1.100000000000000000e+01
1.100000000000000000e+01
1.000000000000000000e+01
1.000000000000000000e+01
9.000000000000000000e+00
9.000000000000000000e+00
9.000000000000000000e+00
8.000000000000000000e+00
8.000000000000000000e+00
7.000000000000000000e+00
7.000000000000000000e+00
7.000000000000000000e+00
7.000000000000000000e+00
6.000000000000000000e+00
6.000000000000000000e+00
6.000000000000000000e+00
6.000000000000000000e+00
6.000000000000000000e+00
5.000000000000000000e+00
5.000000000000000000e+00
5.000000000000000000e+00
5.000000000000000000e+00
5.000000000000000000e+00
4.500000000000000000e+00
5.000000000000000000e+00
4.000000000000000000e+00
4.000000000000000000e+00
4.000000000000000000e+00
4.000000000000000000e+00
4.000000000000000000e+00
4.000000000000000000e+00
4.000000000000000000e+00
4.000000000000000000e+00
3.500000000000000000e+00
3.000000000000000000e+00
3.000000000000000000e+00
3.000000000000000000e+00
3.000000000000000000e+00
3.000000000000000000e+00
3.000000000000000000e+00
3.000000000000000000e+00
3.000000000000000000e+00
3.000000000000000000e+00
3.000000000000000000e+00
3.000000000000000000e+00
3.000000000000000000e+00
3.000000000000000000e+00
2.500000000000000000e+00
2.000000000000000000e+00
2.000000000000000000e+00
2.000000000000000000e+00
2.000000000000000000e+00
2.000000000000000000e+00
2.000000000000000000e+00
2.000000000000000000e+00
2.000000000000000000e+00
2.000000000000000000e+00
2.000000000000000000e+00
2.000000000000000000e+00
