# Supplementary material for: Simulation of the COVID-19 epidemic on the social network of Slovenia: Estimating the intrinsic forecast uncertainty
Source: PLoS One. 2020 Aug 27;15(8):e0238090. doi: 10.1371/journal.pone.0238090 (PMC7451520; doi:10.1371/journal.pone.0238090)
Supplement: S1 File — The core program korona_final.py is written in Python 2.7 and requires standard scipy, numpy and matplotlib. The most time-consuming procedures of the software are written in Fortran 90. Python binding are created using F2PY [94]: f2py -c generate_connections.f90 -m generate_connections. (ZIP) [file pone.0238090.s001.zip › data/data_Fig6/immune_05.txt]

3.371000000000000227e+02
5.025000000000000000e+02
6.242000000000000455e+02
7.460499999999999545e+02
8.629499999999999318e+02
1.028799999999999955e+03
1.215200000000000045e+03
1.409299999999999955e+03
1.609549999999999955e+03
1.837900000000000091e+03
2.045599999999999909e+03
2.269049999999999727e+03
2.516399999999999636e+03
2.767900000000000091e+03
3.054250000000000000e+03
3.292700000000000273e+03
3.518000000000000000e+03
3.756199999999999818e+03
4.011900000000000091e+03
4.224250000000000000e+03
4.442899999999999636e+03
4.647100000000000364e+03
4.861649999999999636e+03
5.036500000000000000e+03
5.206000000000000000e+03
5.365150000000000546e+03
5.517750000000000000e+03
5.665150000000000546e+03
5.780399999999999636e+03
5.904199999999999818e+03
5.985250000000000000e+03
6.101150000000000546e+03
6.206000000000000000e+03
6.315649999999999636e+03
6.460550000000000182e+03
6.562900000000000546e+03
6.663449999999999818e+03
6.761850000000000364e+03
6.856649999999999636e+03
6.935050000000000182e+03
6.975400000000000546e+03
7.009100000000000364e+03
7.041800000000000182e+03
7.080949999999999818e+03
7.107649999999999636e+03
7.147300000000000182e+03
7.191149999999999636e+03
7.234949999999999818e+03
7.267350000000000364e+03
7.303800000000000182e+03
7.338649999999999636e+03
7.373649999999999636e+03
7.406550000000000182e+03
7.437099999999999454e+03
7.463350000000000364e+03
7.483800000000000182e+03
7.507150000000000546e+03
7.536150000000000546e+03
7.557399999999999636e+03
7.567349999999999454e+03
7.580850000000000364e+03
7.588800000000000182e+03
7.603449999999999818e+03
7.621500000000000000e+03
7.641000000000000000e+03
7.650099999999999454e+03
7.664199999999999818e+03
7.675500000000000000e+03
7.685850000000000364e+03
7.693399999999999636e+03
7.707650000000000546e+03
7.722450000000000728e+03
7.739150000000000546e+03
7.754500000000000000e+03
7.766300000000000182e+03
7.775950000000000728e+03
7.792649999999999636e+03
7.810200000000000728e+03
7.830649999999999636e+03
7.850050000000000182e+03
7.873500000000000000e+03
7.895649999999999636e+03
7.914100000000000364e+03
7.927850000000000364e+03
7.935650000000000546e+03
7.956800000000000182e+03
7.972099999999999454e+03
7.980850000000000364e+03
7.999250000000000000e+03
8.014699999999999818e+03
8.023400000000000546e+03
8.045399999999999636e+03
8.051150000000000546e+03
8.051250000000000000e+03
8.051400000000000546e+03
8.052449999999999818e+03
8.054500000000000000e+03
8.055750000000000000e+03
8.056850000000000364e+03
8.059000000000000000e+03
8.061950000000000728e+03
8.063050000000000182e+03
8.063100000000000364e+03
8.065099999999999454e+03
8.066049999999999272e+03
8.067949999999999818e+03
8.068000000000000000e+03
8.069000000000000000e+03
8.070050000000000182e+03
8.071000000000000000e+03
8.071950000000000728e+03
8.072050000000000182e+03
8.072100000000000364e+03
8.072150000000000546e+03
8.072150000000000546e+03
8.072150000000000546e+03
8.072250000000000000e+03
8.073199999999999818e+03
8.073250000000000000e+03
8.073250000000000000e+03
8.073250000000000000e+03
