# Supplementary material for: Simulation of the COVID-19 epidemic on the social network of Slovenia: Estimating the intrinsic forecast uncertainty
Source: PLoS One. 2020 Aug 27;15(8):e0238090. doi: 10.1371/journal.pone.0238090 (PMC7451520; doi:10.1371/journal.pone.0238090)
Supplement: S1 File — The core program korona_final.py is written in Python 2.7 and requires standard scipy, numpy and matplotlib. The most time-consuming procedures of the software are written in Fortran 90. Python binding are created using F2PY [94]: f2py -c generate_connections.f90 -m generate_connections. (ZIP) [file pone.0238090.s001.zip › data/data_Fig6/immune_10.txt]

3.570000000000000000e+02
5.427000000000000455e+02
6.497000000000000455e+02
7.773999999999999773e+02
9.171999999999999318e+02
1.070400000000000091e+03
1.257799999999999955e+03
1.473500000000000000e+03
1.737700000000000045e+03
1.988000000000000000e+03
2.202500000000000000e+03
2.477700000000000273e+03
2.777500000000000000e+03
3.004099999999999909e+03
3.225600000000000364e+03
3.477900000000000091e+03
3.722600000000000364e+03
3.931500000000000000e+03
4.156699999999999818e+03
4.384800000000000182e+03
4.595000000000000000e+03
4.807899999999999636e+03
5.001500000000000000e+03
5.217000000000000000e+03
5.419500000000000000e+03
5.609399999999999636e+03
5.805899999999999636e+03
5.993200000000000728e+03
6.180899999999999636e+03
6.338199999999999818e+03
6.457399999999999636e+03
6.592300000000000182e+03
6.738300000000000182e+03
6.863599999999999454e+03
6.947000000000000000e+03
7.031300000000000182e+03
7.120800000000000182e+03
7.196199999999999818e+03
7.267199999999999818e+03
7.348199999999999818e+03
7.446399999999999636e+03
7.531900000000000546e+03
7.624600000000000364e+03
7.680299999999999272e+03
7.739699999999999818e+03
7.790000000000000000e+03
7.858199999999999818e+03
7.948200000000000728e+03
8.014800000000000182e+03
8.051700000000000728e+03
8.085100000000000364e+03
8.116000000000000000e+03
8.143699999999999818e+03
8.165100000000000364e+03
8.175500000000000000e+03
8.188199999999999818e+03
8.205199999999998909e+03
8.214500000000000000e+03
8.225200000000000728e+03
8.237199999999998909e+03
8.246000000000000000e+03
8.250100000000000364e+03
8.261500000000000000e+03
8.267799999999999272e+03
8.283899999999999636e+03
8.302500000000000000e+03
8.319600000000000364e+03
8.336799999999999272e+03
8.356500000000000000e+03
8.363200000000000728e+03
8.380700000000000728e+03
8.395899999999999636e+03
8.407799999999999272e+03
8.425600000000000364e+03
8.441100000000000364e+03
8.456200000000000728e+03
8.468600000000000364e+03
8.478500000000000000e+03
8.484500000000000000e+03
8.493700000000000728e+03
8.504700000000000728e+03
8.509199999999998909e+03
8.521200000000000728e+03
8.527600000000000364e+03
8.539000000000000000e+03
8.552000000000000000e+03
8.566000000000000000e+03
8.572600000000000364e+03
8.582299999999999272e+03
8.589299999999999272e+03
8.596100000000000364e+03
8.598200000000000728e+03
8.598700000000000728e+03
8.600700000000000728e+03
8.603299999999999272e+03
8.607200000000000728e+03
8.610299999999999272e+03
8.612700000000000728e+03
8.614100000000000364e+03
8.614299999999999272e+03
8.614699999999998909e+03
8.617800000000001091e+03
8.620700000000000728e+03
8.625200000000000728e+03
8.628000000000000000e+03
8.631700000000000728e+03
8.633500000000000000e+03
8.636300000000001091e+03
8.637200000000000728e+03
8.637299999999999272e+03
8.638399999999999636e+03
8.639299999999999272e+03
8.641100000000000364e+03
8.644700000000000728e+03
8.644799999999999272e+03
8.644799999999999272e+03
8.646600000000000364e+03
8.646600000000000364e+03
8.647500000000000000e+03
8.648399999999999636e+03
8.649299999999999272e+03
