# Supplementary material for: Simulation of the COVID-19 epidemic on the social network of Slovenia: Estimating the intrinsic forecast uncertainty
Source: PLoS One. 2020 Aug 27;15(8):e0238090. doi: 10.1371/journal.pone.0238090 (PMC7451520; doi:10.1371/journal.pone.0238090)
Supplement: S1 File — The core program korona_final.py is written in Python 2.7 and requires standard scipy, numpy and matplotlib. The most time-consuming procedures of the software are written in Fortran 90. Python binding are created using F2PY [94]: f2py -c generate_connections.f90 -m generate_connections. (ZIP) [file pone.0238090.s001.zip › data/data_Fig6/immune_25.txt]

4.060000000000000000e+02
5.930000000000000000e+02
7.257500000000000000e+02
8.817500000000000000e+02
1.043000000000000000e+03
1.225500000000000000e+03
1.447750000000000000e+03
1.676000000000000000e+03
1.931000000000000000e+03
2.188500000000000000e+03
2.462750000000000000e+03
2.747750000000000000e+03
3.074250000000000000e+03
3.339250000000000000e+03
3.629500000000000000e+03
3.928250000000000000e+03
4.201000000000000000e+03
4.472250000000000000e+03
4.733250000000000000e+03
4.977750000000000000e+03
5.206250000000000000e+03
5.419250000000000000e+03
5.614500000000000000e+03
5.815500000000000000e+03
6.015750000000000000e+03
6.214250000000000000e+03
6.393000000000000000e+03
6.576750000000000000e+03
6.743750000000000000e+03
6.903250000000000000e+03
7.044750000000000000e+03
7.188000000000000000e+03
7.306250000000000000e+03
7.407250000000000000e+03
7.541750000000000000e+03
7.669000000000000000e+03
7.768500000000000000e+03
7.865500000000000000e+03
7.963750000000000000e+03
8.050250000000000000e+03
8.137500000000000000e+03
8.229500000000000000e+03
8.315000000000000000e+03
8.404500000000000000e+03
8.497750000000000000e+03
8.585250000000000000e+03
8.658750000000000000e+03
8.723000000000000000e+03
8.780250000000000000e+03
8.843500000000000000e+03
8.911000000000000000e+03
8.969750000000000000e+03
9.026750000000000000e+03
9.083250000000000000e+03
9.121750000000000000e+03
9.170750000000000000e+03
9.222000000000000000e+03
9.271250000000000000e+03
9.298500000000000000e+03
9.320000000000000000e+03
9.348000000000000000e+03
9.379500000000000000e+03
9.409000000000000000e+03
9.440500000000000000e+03
9.465250000000000000e+03
9.494000000000000000e+03
9.516750000000000000e+03
9.530000000000000000e+03
9.544500000000000000e+03
9.565250000000000000e+03
9.588000000000000000e+03
9.613000000000000000e+03
9.639000000000000000e+03
9.663750000000000000e+03
9.690750000000000000e+03
9.717500000000000000e+03
9.740750000000000000e+03
9.757000000000000000e+03
9.769750000000000000e+03
9.789250000000000000e+03
9.806000000000000000e+03
9.819750000000000000e+03
9.830500000000000000e+03
9.834000000000000000e+03
9.837750000000000000e+03
9.839750000000000000e+03
9.842000000000000000e+03
9.845000000000000000e+03
9.847750000000000000e+03
9.850000000000000000e+03
9.852500000000000000e+03
9.856750000000000000e+03
9.858250000000000000e+03
9.861000000000000000e+03
9.862500000000000000e+03
9.864750000000000000e+03
9.865750000000000000e+03
9.868750000000000000e+03
9.870000000000000000e+03
9.871750000000000000e+03
9.875500000000000000e+03
9.878000000000000000e+03
9.878750000000000000e+03
9.879750000000000000e+03
9.880750000000000000e+03
9.881500000000000000e+03
9.885000000000000000e+03
9.888750000000000000e+03
9.889750000000000000e+03
9.891500000000000000e+03
9.897000000000000000e+03
9.899750000000000000e+03
9.905000000000000000e+03
9.911000000000000000e+03
9.915000000000000000e+03
9.921000000000000000e+03
9.923000000000000000e+03
9.923750000000000000e+03
9.924500000000000000e+03
9.925250000000000000e+03
9.927750000000000000e+03
