# Supplementary material for: Simulation of the COVID-19 epidemic on the social network of Slovenia: Estimating the intrinsic forecast uncertainty
Source: PLoS One. 2020 Aug 27;15(8):e0238090. doi: 10.1371/journal.pone.0238090 (PMC7451520; doi:10.1371/journal.pone.0238090)
Supplement: S1 File — The core program korona_final.py is written in Python 2.7 and requires standard scipy, numpy and matplotlib. The most time-consuming procedures of the software are written in Fortran 90. Python binding are created using F2PY [94]: f2py -c generate_connections.f90 -m generate_connections. (ZIP) [file pone.0238090.s001.zip › data/data_Fig6/immune_75.txt]

5.392500000000000000e+02
7.782500000000000000e+02
9.485000000000000000e+02
1.146000000000000000e+03
1.387250000000000000e+03
1.647750000000000000e+03
1.948750000000000000e+03
2.268750000000000000e+03
2.601000000000000000e+03
2.942500000000000000e+03
3.263000000000000000e+03
3.657500000000000000e+03
4.083000000000000000e+03
4.490250000000000000e+03
4.867250000000000000e+03
5.261250000000000000e+03
5.605750000000000000e+03
5.963000000000000000e+03
6.321750000000000000e+03
6.634750000000000000e+03
6.961750000000000000e+03
7.339000000000000000e+03
7.656750000000000000e+03
7.916250000000000000e+03
8.220500000000000000e+03
8.467500000000000000e+03
8.703250000000000000e+03
8.922250000000000000e+03
9.163250000000000000e+03
9.420000000000000000e+03
9.642250000000000000e+03
9.883750000000000000e+03
1.013800000000000000e+04
1.037650000000000000e+04
1.058150000000000000e+04
1.077425000000000000e+04
1.093975000000000000e+04
1.104550000000000000e+04
1.117975000000000000e+04
1.129550000000000000e+04
1.139650000000000000e+04
1.148850000000000000e+04
1.157125000000000000e+04
1.162800000000000000e+04
1.168700000000000000e+04
1.174900000000000000e+04
1.180725000000000000e+04
1.187800000000000000e+04
1.197100000000000000e+04
1.202750000000000000e+04
1.208775000000000000e+04
1.213625000000000000e+04
1.220525000000000000e+04
1.226875000000000000e+04
1.231950000000000000e+04
1.236750000000000000e+04
1.240525000000000000e+04
1.245050000000000000e+04
1.249350000000000000e+04
1.252975000000000000e+04
1.255450000000000000e+04
1.258225000000000000e+04
1.261050000000000000e+04
1.264000000000000000e+04
1.265625000000000000e+04
1.268675000000000000e+04
1.271600000000000000e+04
1.273750000000000000e+04
1.276100000000000000e+04
1.278150000000000000e+04
1.280425000000000000e+04
1.283000000000000000e+04
1.285075000000000000e+04
1.287500000000000000e+04
1.289625000000000000e+04
1.291900000000000000e+04
1.292700000000000000e+04
1.295350000000000000e+04
1.298625000000000000e+04
1.300850000000000000e+04
1.303275000000000000e+04
1.305375000000000000e+04
1.307050000000000000e+04
1.309550000000000000e+04
1.311875000000000000e+04
1.313625000000000000e+04
1.315125000000000000e+04
1.316950000000000000e+04
1.318525000000000000e+04
1.320250000000000000e+04
1.323300000000000000e+04
1.325975000000000000e+04
1.327850000000000000e+04
1.330550000000000000e+04
1.332675000000000000e+04
1.334650000000000000e+04
1.336750000000000000e+04
1.338450000000000000e+04
1.340250000000000000e+04
1.341675000000000000e+04
1.343150000000000000e+04
1.344425000000000000e+04
1.345875000000000000e+04
1.347450000000000000e+04
1.348550000000000000e+04
1.349575000000000000e+04
1.350825000000000000e+04
1.351525000000000000e+04
1.352125000000000000e+04
1.353175000000000000e+04
1.353700000000000000e+04
1.354150000000000000e+04
1.354675000000000000e+04
1.355300000000000000e+04
1.355450000000000000e+04
1.356050000000000000e+04
1.357025000000000000e+04
1.357700000000000000e+04
1.358150000000000000e+04
1.358825000000000000e+04
1.359125000000000000e+04
