# Supplementary material for: Simulation of the COVID-19 epidemic on the social network of Slovenia: Estimating the intrinsic forecast uncertainty
Source: PLoS One. 2020 Aug 27;15(8):e0238090. doi: 10.1371/journal.pone.0238090 (PMC7451520; doi:10.1371/journal.pone.0238090)
Supplement: S1 File — The core program korona_final.py is written in Python 2.7 and requires standard scipy, numpy and matplotlib. The most time-consuming procedures of the software are written in Fortran 90. Python binding are created using F2PY [94]: f2py -c generate_connections.f90 -m generate_connections. (ZIP) [file pone.0238090.s001.zip › data/data_Fig6/immune_90.txt]

5.930000000000000000e+02
9.070000000000000000e+02
1.080600000000000136e+03
1.295100000000000136e+03
1.555200000000000273e+03
1.840600000000000364e+03
2.157400000000000091e+03
2.469500000000000000e+03
2.861099999999999909e+03
3.249900000000000546e+03
3.639199999999999818e+03
4.062100000000000364e+03
4.455899999999999636e+03
4.832399999999999636e+03
5.213300000000001091e+03
5.627399999999999636e+03
5.993199999999999818e+03
6.356600000000000364e+03
6.751900000000000546e+03
7.117100000000000364e+03
7.479500000000000000e+03
7.781200000000000728e+03
8.144800000000001091e+03
8.516600000000000364e+03
8.836800000000001091e+03
9.178100000000000364e+03
9.513900000000001455e+03
9.823700000000000728e+03
1.009500000000000000e+04
1.034729999999999927e+04
1.067360000000000036e+04
1.089879999999999927e+04
1.110189999999999964e+04
1.137220000000000073e+04
1.159370000000000073e+04
1.179710000000000036e+04
1.197000000000000000e+04
1.212729999999999927e+04
1.231780000000000109e+04
1.249890000000000146e+04
1.266520000000000073e+04
1.284600000000000000e+04
1.301100000000000000e+04
1.317300000000000000e+04
1.331929999999999927e+04
1.343220000000000073e+04
1.356900000000000000e+04
1.369130000000000109e+04
1.381470000000000073e+04
1.393760000000000036e+04
1.406190000000000146e+04
1.422010000000000036e+04
1.436600000000000000e+04
1.448330000000000109e+04
1.462700000000000000e+04
1.475580000000000109e+04
1.487339999999999964e+04
1.495660000000000036e+04
1.505220000000000073e+04
1.514320000000000073e+04
1.522720000000000073e+04
1.530990000000000146e+04
1.539010000000000218e+04
1.547090000000000146e+04
1.554680000000000109e+04
1.564590000000000146e+04
1.573910000000000218e+04
1.583510000000000218e+04
1.591400000000000000e+04
1.600539999999999964e+04
1.609990000000000146e+04
1.619660000000000036e+04
1.627450000000000000e+04
1.634279999999999927e+04
1.642329999999999927e+04
1.647600000000000000e+04
1.651920000000000073e+04
1.654860000000000218e+04
1.657650000000000000e+04
1.662950000000000000e+04
1.669079999999999927e+04
1.674390000000000146e+04
1.679079999999999927e+04
1.683729999999999927e+04
1.688350000000000000e+04
1.692870000000000073e+04
1.696329999999999927e+04
1.700050000000000000e+04
1.704560000000000218e+04
1.708670000000000073e+04
1.712950000000000000e+04
1.717740000000000146e+04
1.720709999999999854e+04
1.725279999999999927e+04
1.729220000000000073e+04
1.732820000000000073e+04
1.736240000000000146e+04
1.740800000000000000e+04
1.744009999999999854e+04
1.747100000000000000e+04
1.750320000000000073e+04
1.753140000000000146e+04
1.755770000000000073e+04
1.758540000000000146e+04
1.760980000000000291e+04
1.763429999999999927e+04
1.765020000000000073e+04
1.766910000000000218e+04
1.769120000000000073e+04
1.771400000000000000e+04
1.773620000000000073e+04
1.776630000000000291e+04
1.778770000000000073e+04
1.780710000000000218e+04
1.783150000000000000e+04
1.785100000000000000e+04
1.787240000000000146e+04
1.789120000000000073e+04
1.789850000000000000e+04
1.791440000000000146e+04
1.793500000000000000e+04
