# Supplementary material for: Simulation of the COVID-19 epidemic on the social network of Slovenia: Estimating the intrinsic forecast uncertainty
Source: PLoS One. 2020 Aug 27;15(8):e0238090. doi: 10.1371/journal.pone.0238090 (PMC7451520; doi:10.1371/journal.pone.0238090)
Supplement: S1 File — The core program korona_final.py is written in Python 2.7 and requires standard scipy, numpy and matplotlib. The most time-consuming procedures of the software are written in Fortran 90. Python binding are created using F2PY [94]: f2py -c generate_connections.f90 -m generate_connections. (ZIP) [file pone.0238090.s001.zip › data/data_Fig6/immune_95.txt]

6.928499999999999091e+02
1.005750000000000000e+03
1.190649999999999864e+03
1.438299999999999955e+03
1.713599999999999909e+03
1.995449999999999818e+03
2.358050000000000182e+03
2.750049999999999727e+03
3.155750000000000000e+03
3.550149999999999636e+03
3.917899999999999636e+03
4.314699999999999818e+03
4.688999999999999091e+03
5.123949999999998909e+03
5.607799999999999272e+03
6.073049999999999272e+03
6.554599999999999454e+03
7.062750000000000000e+03
7.510699999999999818e+03
7.839349999999999454e+03
8.188399999999999636e+03
8.463849999999998545e+03
8.911099999999998545e+03
9.199850000000000364e+03
9.491149999999999636e+03
9.736649999999997817e+03
9.980899999999997817e+03
1.019079999999999927e+04
1.039709999999999854e+04
1.067429999999999927e+04
1.101379999999999927e+04
1.130360000000000036e+04
1.155564999999999964e+04
1.183264999999999964e+04
1.210869999999999891e+04
1.235479999999999927e+04
1.261950000000000000e+04
1.288094999999999891e+04
1.310554999999999927e+04
1.336529999999999927e+04
1.358684999999999854e+04
1.383950000000000000e+04
1.404024999999999818e+04
1.425229999999999927e+04
1.445114999999999964e+04
1.463664999999999964e+04
1.481800000000000000e+04
1.497795000000000073e+04
1.512779999999999927e+04
1.532950000000000000e+04
1.550920000000000073e+04
1.565689999999999964e+04
1.581035000000000036e+04
1.595130000000000109e+04
1.608535000000000036e+04
1.623225000000000000e+04
1.637020000000000073e+04
1.650645000000000073e+04
1.661260000000000218e+04
1.672700000000000000e+04
1.684025000000000000e+04
1.695839999999999782e+04
1.706659999999999854e+04
1.715325000000000000e+04
1.724645000000000073e+04
1.733944999999999709e+04
1.743754999999999927e+04
1.753400000000000000e+04
1.761709999999999854e+04
1.771189999999999782e+04
1.779125000000000000e+04
1.787370000000000073e+04
1.794229999999999927e+04
1.801404999999999927e+04
1.802775000000000000e+04
1.804129999999999927e+04
1.805204999999999927e+04
1.806820000000000073e+04
1.807659999999999854e+04
1.808919999999999709e+04
1.810000000000000000e+04
1.811029999999999927e+04
1.811650000000000000e+04
1.812309999999999854e+04
1.813345000000000073e+04
1.814294999999999709e+04
1.815325000000000000e+04
1.816040000000000146e+04
1.817389999999999782e+04
1.823609999999999854e+04
1.829204999999999563e+04
1.834284999999999854e+04
1.839575000000000000e+04
1.843529999999999927e+04
1.849659999999999854e+04
1.853574999999999636e+04
1.857629999999999563e+04
1.862309999999999854e+04
1.866314999999999782e+04
1.869614999999999782e+04
1.873099999999999636e+04
1.876204999999999927e+04
1.879459999999999854e+04
1.883499999999999636e+04
1.886815000000000146e+04
1.890634999999999854e+04
1.894134999999999854e+04
1.897259999999999854e+04
1.900279999999999927e+04
1.903309999999999854e+04
1.906174999999999636e+04
1.909124999999999636e+04
1.911764999999999782e+04
1.914539999999999782e+04
1.917924999999999636e+04
1.921525000000000000e+04
1.923579999999999927e+04
1.926125000000000000e+04
1.928289999999999782e+04
1.931084999999999854e+04
1.933520000000000073e+04
