# Supplementary material for: Simulation of the COVID-19 epidemic on the social network of Slovenia: Estimating the intrinsic forecast uncertainty
Source: PLoS One. 2020 Aug 27;15(8):e0238090. doi: 10.1371/journal.pone.0238090 (PMC7451520; doi:10.1371/journal.pone.0238090)
Supplement: S1 File — The core program korona_final.py is written in Python 2.7 and requires standard scipy, numpy and matplotlib. The most time-consuming procedures of the software are written in Fortran 90. Python binding are created using F2PY [94]: f2py -c generate_connections.f90 -m generate_connections. (ZIP) [file pone.0238090.s001.zip › data/data_Fig6/immune_median.txt]

4.670000000000000000e+02
6.860000000000000000e+02
8.165000000000000000e+02
9.805000000000000000e+02
1.175500000000000000e+03
1.404500000000000000e+03
1.659000000000000000e+03
1.927000000000000000e+03
2.218000000000000000e+03
2.522000000000000000e+03
2.850000000000000000e+03
3.179000000000000000e+03
3.500500000000000000e+03
3.845500000000000000e+03
4.188000000000000000e+03
4.539500000000000000e+03
4.858500000000000000e+03
5.168000000000000000e+03
5.482000000000000000e+03
5.777500000000000000e+03
6.064500000000000000e+03
6.327500000000000000e+03
6.590500000000000000e+03
6.839000000000000000e+03
7.063000000000000000e+03
7.288000000000000000e+03
7.506500000000000000e+03
7.711500000000000000e+03
7.903500000000000000e+03
8.066500000000000000e+03
8.247000000000000000e+03
8.429500000000000000e+03
8.604500000000000000e+03
8.761000000000000000e+03
8.919000000000000000e+03
9.086000000000000000e+03
9.213000000000000000e+03
9.347000000000000000e+03
9.459500000000000000e+03
9.574000000000000000e+03
9.679000000000000000e+03
9.805500000000000000e+03
9.915500000000000000e+03
1.003150000000000000e+04
1.010600000000000000e+04
1.018450000000000000e+04
1.025400000000000000e+04
1.032550000000000000e+04
1.041850000000000000e+04
1.048650000000000000e+04
1.055800000000000000e+04
1.062750000000000000e+04
1.069100000000000000e+04
1.073950000000000000e+04
1.079300000000000000e+04
1.084200000000000000e+04
1.089100000000000000e+04
1.093450000000000000e+04
1.098200000000000000e+04
1.102550000000000000e+04
1.106850000000000000e+04
1.109950000000000000e+04
1.113200000000000000e+04
1.116100000000000000e+04
1.119200000000000000e+04
1.121800000000000000e+04
1.124300000000000000e+04
1.126850000000000000e+04
1.128800000000000000e+04
1.130850000000000000e+04
1.132650000000000000e+04
1.134550000000000000e+04
1.136600000000000000e+04
1.138250000000000000e+04
1.140200000000000000e+04
1.141750000000000000e+04
1.143250000000000000e+04
1.144150000000000000e+04
1.145100000000000000e+04
1.146400000000000000e+04
1.147350000000000000e+04
1.148200000000000000e+04
1.149250000000000000e+04
1.150600000000000000e+04
1.151050000000000000e+04
1.151300000000000000e+04
1.151900000000000000e+04
1.152400000000000000e+04
1.152550000000000000e+04
1.152850000000000000e+04
1.153000000000000000e+04
1.153300000000000000e+04
1.153550000000000000e+04
1.153800000000000000e+04
1.154000000000000000e+04
1.154200000000000000e+04
1.154400000000000000e+04
1.154700000000000000e+04
1.154950000000000000e+04
1.155200000000000000e+04
1.155350000000000000e+04
1.155550000000000000e+04
1.155650000000000000e+04
1.155850000000000000e+04
1.156000000000000000e+04
1.156100000000000000e+04
1.156250000000000000e+04
1.156250000000000000e+04
1.156450000000000000e+04
1.156750000000000000e+04
1.156950000000000000e+04
1.157100000000000000e+04
1.157350000000000000e+04
1.157500000000000000e+04
1.157650000000000000e+04
1.157850000000000000e+04
1.157950000000000000e+04
1.158150000000000000e+04
1.158200000000000000e+04
1.158250000000000000e+04
1.158350000000000000e+04
