# Supplementary material for: Simulation of the COVID-19 epidemic on the social network of Slovenia: Estimating the intrinsic forecast uncertainty
Source: PLoS One. 2020 Aug 27;15(8):e0238090. doi: 10.1371/journal.pone.0238090 (PMC7451520; doi:10.1371/journal.pone.0238090)
Supplement: S1 File — The core program korona_final.py is written in Python 2.7 and requires standard scipy, numpy and matplotlib. The most time-consuming procedures of the software are written in Fortran 90. Python binding are created using F2PY [94]: f2py -c generate_connections.f90 -m generate_connections. (ZIP) [file pone.0238090.s001.zip › data/data_Fig6/infectious_05.txt]

1.430999999999999943e+02
2.015000000000000000e+02
2.369499999999999886e+02
2.587500000000000000e+02
3.383500000000000227e+02
3.920500000000000114e+02
4.463000000000000114e+02
4.638499999999999659e+02
4.878999999999999773e+02
4.657000000000000455e+02
5.208999999999999773e+02
5.527500000000000000e+02
5.482000000000000455e+02
5.195499999999999545e+02
4.837500000000000568e+02
4.721999999999999886e+02
4.498999999999999773e+02
4.276499999999999773e+02
4.185500000000000114e+02
4.360000000000000000e+02
4.105000000000000000e+02
4.198000000000000114e+02
3.594499999999999886e+02
3.649500000000000455e+02
3.587500000000000568e+02
3.348000000000000114e+02
3.393000000000000114e+02
3.052500000000000000e+02
2.736500000000000341e+02
2.597500000000000000e+02
2.417500000000000000e+02
2.289500000000000171e+02
2.217000000000000171e+02
2.072500000000000000e+02
2.025000000000000000e+02
1.751500000000000057e+02
1.772999999999999829e+02
1.648499999999999943e+02
1.477500000000000000e+02
1.319499999999999886e+02
1.266500000000000057e+02
1.299000000000000057e+02
1.222500000000000000e+02
1.135000000000000000e+02
9.979999999999999716e+01
1.013000000000000114e+02
9.525000000000000000e+01
8.979999999999999716e+01
7.879999999999999716e+01
6.975000000000000000e+01
6.800000000000000000e+01
5.975000000000000711e+01
5.589999999999999858e+01
5.570000000000000284e+01
4.489999999999999858e+01
4.175000000000000000e+01
3.770000000000000284e+01
3.279999999999999716e+01
3.194999999999999929e+01
3.189999999999999858e+01
3.000000000000000000e+01
2.800000000000000000e+01
3.075000000000000000e+01
2.494999999999999929e+01
2.200000000000000000e+01
2.394999999999999929e+01
2.275000000000000000e+01
2.000000000000000000e+01
1.685000000000000142e+01
1.400000000000000000e+01
1.600000000000000000e+01
1.485000000000000142e+01
1.194999999999999929e+01
1.000000000000000000e+01
1.000000000000000000e+01
9.900000000000000355e+00
8.000000000000000000e+00
8.000000000000000000e+00
9.000000000000000000e+00
9.750000000000000000e+00
6.950000000000000178e+00
5.950000000000000178e+00
7.000000000000000000e+00
5.000000000000000000e+00
6.950000000000000178e+00
5.000000000000000000e+00
4.950000000000000178e+00
2.950000000000000178e+00
2.900000000000000355e+00
3.000000000000000000e+00
2.950000000000000178e+00
2.950000000000000178e+00
1.950000000000000178e+00
1.000000000000000000e+00
1.000000000000000000e+00
1.000000000000000000e+00
0.000000000000000000e+00
0.000000000000000000e+00
0.000000000000000000e+00
0.000000000000000000e+00
0.000000000000000000e+00
0.000000000000000000e+00
0.000000000000000000e+00
0.000000000000000000e+00
0.000000000000000000e+00
0.000000000000000000e+00
0.000000000000000000e+00
0.000000000000000000e+00
0.000000000000000000e+00
0.000000000000000000e+00
0.000000000000000000e+00
0.000000000000000000e+00
0.000000000000000000e+00
0.000000000000000000e+00
0.000000000000000000e+00
0.000000000000000000e+00
0.000000000000000000e+00
0.000000000000000000e+00
0.000000000000000000e+00
0.000000000000000000e+00
0.000000000000000000e+00
