# Supplementary material for: Simulation of the COVID-19 epidemic on the social network of Slovenia: Estimating the intrinsic forecast uncertainty
Source: PLoS One. 2020 Aug 27;15(8):e0238090. doi: 10.1371/journal.pone.0238090 (PMC7451520; doi:10.1371/journal.pone.0238090)
Supplement: S1 File — The core program korona_final.py is written in Python 2.7 and requires standard scipy, numpy and matplotlib. The most time-consuming procedures of the software are written in Fortran 90. Python binding are created using F2PY [94]: f2py -c generate_connections.f90 -m generate_connections. (ZIP) [file pone.0238090.s001.zip › data/data_Fig6/infectious_10.txt]

1.990000000000000000e+02
2.889000000000000341e+02
3.423000000000000114e+02
3.735000000000000000e+02
3.927000000000000455e+02
5.125000000000000000e+02
5.620000000000000000e+02
5.886000000000000227e+02
6.647000000000000455e+02
6.155000000000000000e+02
6.491000000000000227e+02
6.957999999999999545e+02
7.381000000000000227e+02
7.172999999999999545e+02
6.902999999999999545e+02
6.585000000000000000e+02
6.631999999999999318e+02
6.488999999999999773e+02
6.557000000000000455e+02
6.050000000000000000e+02
5.776000000000000227e+02
5.496999999999999318e+02
5.216999999999999318e+02
4.893000000000000114e+02
4.710000000000000000e+02
4.241000000000000227e+02
3.971000000000000227e+02
3.669000000000000341e+02
3.652000000000000455e+02
3.276000000000000227e+02
3.275000000000000000e+02
2.862000000000000455e+02
2.815000000000000000e+02
2.855000000000000000e+02
2.836000000000000227e+02
2.664000000000000341e+02
2.395000000000000284e+02
2.257000000000000171e+02
2.140000000000000000e+02
1.750000000000000000e+02
1.774000000000000057e+02
1.486999999999999886e+02
1.535000000000000000e+02
1.382000000000000171e+02
1.450000000000000000e+02
1.179000000000000057e+02
1.100999999999999943e+02
9.779999999999999716e+01
8.989999999999999147e+01
9.100000000000001421e+01
8.109999999999999432e+01
8.240000000000000568e+01
7.560000000000000853e+01
8.150000000000000000e+01
6.529999999999999716e+01
5.870000000000000284e+01
5.970000000000000284e+01
5.910000000000000142e+01
5.500000000000000000e+01
5.460000000000000142e+01
4.789999999999999858e+01
4.290000000000000568e+01
4.060000000000000142e+01
3.760000000000000853e+01
3.760000000000000853e+01
3.500000000000000000e+01
3.679999999999999716e+01
3.189999999999999858e+01
2.690000000000000213e+01
2.760000000000000142e+01
2.680000000000000426e+01
2.200000000000000000e+01
2.089999999999999858e+01
1.600000000000000000e+01
1.789999999999999858e+01
1.500000000000000000e+01
1.460000000000000142e+01
1.100000000000000000e+01
1.200000000000000000e+01
1.200000000000000000e+01
1.180000000000000071e+01
1.100000000000000000e+01
9.000000000000000000e+00
9.900000000000000355e+00
8.000000000000000000e+00
7.800000000000000711e+00
7.000000000000000000e+00
7.000000000000000000e+00
6.000000000000000000e+00
4.000000000000000000e+00
4.000000000000000000e+00
3.000000000000000000e+00
3.000000000000000000e+00
2.900000000000000355e+00
2.000000000000000000e+00
2.000000000000000000e+00
1.900000000000000355e+00
2.000000000000000000e+00
1.900000000000000355e+00
1.000000000000000000e+00
1.000000000000000000e+00
0.000000000000000000e+00
0.000000000000000000e+00
0.000000000000000000e+00
0.000000000000000000e+00
0.000000000000000000e+00
0.000000000000000000e+00
0.000000000000000000e+00
0.000000000000000000e+00
0.000000000000000000e+00
0.000000000000000000e+00
0.000000000000000000e+00
0.000000000000000000e+00
0.000000000000000000e+00
0.000000000000000000e+00
0.000000000000000000e+00
0.000000000000000000e+00
0.000000000000000000e+00
0.000000000000000000e+00
0.000000000000000000e+00
0.000000000000000000e+00
