# Supplementary material for: Simulation of the COVID-19 epidemic on the social network of Slovenia: Estimating the intrinsic forecast uncertainty
Source: PLoS One. 2020 Aug 27;15(8):e0238090. doi: 10.1371/journal.pone.0238090 (PMC7451520; doi:10.1371/journal.pone.0238090)
Supplement: S1 File — The core program korona_final.py is written in Python 2.7 and requires standard scipy, numpy and matplotlib. The most time-consuming procedures of the software are written in Fortran 90. Python binding are created using F2PY [94]: f2py -c generate_connections.f90 -m generate_connections. (ZIP) [file pone.0238090.s001.zip › data/data_Fig6/infectious_25.txt]

3.177500000000000000e+02
4.730000000000000000e+02
5.637500000000000000e+02
6.047500000000000000e+02
6.842500000000000000e+02
7.587500000000000000e+02
8.285000000000000000e+02
8.840000000000000000e+02
9.447500000000000000e+02
9.300000000000000000e+02
9.665000000000000000e+02
9.832500000000000000e+02
9.435000000000000000e+02
9.727500000000000000e+02
9.590000000000000000e+02
9.305000000000000000e+02
8.807500000000000000e+02
8.525000000000000000e+02
8.425000000000000000e+02
8.282500000000000000e+02
8.002500000000000000e+02
7.577500000000000000e+02
7.270000000000000000e+02
6.890000000000000000e+02
6.555000000000000000e+02
6.347500000000000000e+02
5.827500000000000000e+02
5.802500000000000000e+02
5.545000000000000000e+02
5.205000000000000000e+02
4.840000000000000000e+02
4.572500000000000000e+02
4.347500000000000000e+02
4.162500000000000000e+02
3.920000000000000000e+02
3.760000000000000000e+02
3.540000000000000000e+02
3.360000000000000000e+02
3.085000000000000000e+02
2.940000000000000000e+02
2.652500000000000000e+02
2.530000000000000000e+02
2.410000000000000000e+02
2.355000000000000000e+02
2.197500000000000000e+02
2.027500000000000000e+02
1.980000000000000000e+02
1.890000000000000000e+02
1.795000000000000000e+02
1.687500000000000000e+02
1.595000000000000000e+02
1.475000000000000000e+02
1.415000000000000000e+02
1.372500000000000000e+02
1.250000000000000000e+02
1.157500000000000000e+02
1.067500000000000000e+02
1.002500000000000000e+02
9.850000000000000000e+01
9.075000000000000000e+01
8.825000000000000000e+01
8.375000000000000000e+01
7.975000000000000000e+01
7.100000000000000000e+01
6.900000000000000000e+01
6.250000000000000000e+01
6.050000000000000000e+01
5.300000000000000000e+01
4.950000000000000000e+01
5.000000000000000000e+01
4.350000000000000000e+01
4.300000000000000000e+01
4.050000000000000000e+01
3.800000000000000000e+01
3.675000000000000000e+01
3.275000000000000000e+01
3.175000000000000000e+01
2.825000000000000000e+01
2.500000000000000000e+01
2.200000000000000000e+01
2.000000000000000000e+01
1.875000000000000000e+01
1.900000000000000000e+01
1.750000000000000000e+01
1.675000000000000000e+01
1.375000000000000000e+01
1.275000000000000000e+01
1.200000000000000000e+01
1.300000000000000000e+01
1.275000000000000000e+01
1.075000000000000000e+01
9.750000000000000000e+00
9.750000000000000000e+00
7.750000000000000000e+00
7.500000000000000000e+00
6.750000000000000000e+00
6.000000000000000000e+00
5.000000000000000000e+00
4.000000000000000000e+00
4.000000000000000000e+00
4.000000000000000000e+00
3.750000000000000000e+00
3.750000000000000000e+00
3.000000000000000000e+00
3.000000000000000000e+00
3.000000000000000000e+00
2.750000000000000000e+00
2.750000000000000000e+00
2.750000000000000000e+00
2.000000000000000000e+00
1.000000000000000000e+00
1.000000000000000000e+00
1.750000000000000000e+00
1.000000000000000000e+00
2.000000000000000000e+00
1.000000000000000000e+00
1.000000000000000000e+00
1.000000000000000000e+00
7.500000000000000000e-01
0.000000000000000000e+00
0.000000000000000000e+00
