# Supplementary material for: Simulation of the COVID-19 epidemic on the social network of Slovenia: Estimating the intrinsic forecast uncertainty
Source: PLoS One. 2020 Aug 27;15(8):e0238090. doi: 10.1371/journal.pone.0238090 (PMC7451520; doi:10.1371/journal.pone.0238090)
Supplement: S1 File — The core program korona_final.py is written in Python 2.7 and requires standard scipy, numpy and matplotlib. The most time-consuming procedures of the software are written in Fortran 90. Python binding are created using F2PY [94]: f2py -c generate_connections.f90 -m generate_connections. (ZIP) [file pone.0238090.s001.zip › data/data_Fig6/infectious_75.txt]

6.537500000000000000e+02
9.515000000000000000e+02
1.153000000000000000e+03
1.304000000000000000e+03
1.455250000000000000e+03
1.516000000000000000e+03
1.653500000000000000e+03
1.788000000000000000e+03
1.870250000000000000e+03
1.929000000000000000e+03
1.980000000000000000e+03
2.020000000000000000e+03
2.035500000000000000e+03
2.033500000000000000e+03
1.940500000000000000e+03
1.871250000000000000e+03
1.801000000000000000e+03
1.735250000000000000e+03
1.698250000000000000e+03
1.656000000000000000e+03
1.611500000000000000e+03
1.549250000000000000e+03
1.464750000000000000e+03
1.414000000000000000e+03
1.343500000000000000e+03
1.308250000000000000e+03
1.285500000000000000e+03
1.209000000000000000e+03
1.144750000000000000e+03
1.111250000000000000e+03
1.059750000000000000e+03
9.675000000000000000e+02
9.072500000000000000e+02
8.615000000000000000e+02
8.227500000000000000e+02
7.660000000000000000e+02
7.105000000000000000e+02
6.620000000000000000e+02
6.217500000000000000e+02
5.817500000000000000e+02
5.540000000000000000e+02
5.322500000000000000e+02
5.132500000000000000e+02
4.887500000000000000e+02
4.610000000000000000e+02
4.480000000000000000e+02
4.257500000000000000e+02
3.992500000000000000e+02
3.692500000000000000e+02
3.545000000000000000e+02
3.352500000000000000e+02
3.232500000000000000e+02
3.082500000000000000e+02
2.892500000000000000e+02
2.825000000000000000e+02
2.727500000000000000e+02
2.690000000000000000e+02
2.552500000000000000e+02
2.345000000000000000e+02
2.270000000000000000e+02
2.142500000000000000e+02
2.000000000000000000e+02
1.945000000000000000e+02
1.905000000000000000e+02
1.920000000000000000e+02
1.845000000000000000e+02
1.772500000000000000e+02
1.670000000000000000e+02
1.650000000000000000e+02
1.500000000000000000e+02
1.475000000000000000e+02
1.450000000000000000e+02
1.350000000000000000e+02
1.270000000000000000e+02
1.227500000000000000e+02
1.195000000000000000e+02
1.135000000000000000e+02
1.072500000000000000e+02
9.575000000000000000e+01
9.500000000000000000e+01
9.600000000000000000e+01
9.025000000000000000e+01
8.525000000000000000e+01
8.600000000000000000e+01
8.225000000000000000e+01
8.100000000000000000e+01
7.925000000000000000e+01
7.575000000000000000e+01
7.825000000000000000e+01
7.250000000000000000e+01
6.250000000000000000e+01
5.575000000000000000e+01
5.450000000000000000e+01
5.325000000000000000e+01
5.075000000000000000e+01
5.000000000000000000e+01
5.025000000000000000e+01
4.450000000000000000e+01
3.950000000000000000e+01
3.625000000000000000e+01
3.700000000000000000e+01
3.600000000000000000e+01
3.800000000000000000e+01
3.375000000000000000e+01
3.200000000000000000e+01
3.425000000000000000e+01
3.025000000000000000e+01
2.900000000000000000e+01
2.700000000000000000e+01
2.700000000000000000e+01
2.750000000000000000e+01
2.650000000000000000e+01
2.600000000000000000e+01
2.400000000000000000e+01
2.325000000000000000e+01
2.125000000000000000e+01
2.000000000000000000e+01
1.900000000000000000e+01
1.825000000000000000e+01
1.900000000000000000e+01
1.825000000000000000e+01
