# Supplementary material for: Simulation of the COVID-19 epidemic on the social network of Slovenia: Estimating the intrinsic forecast uncertainty
Source: PLoS One. 2020 Aug 27;15(8):e0238090. doi: 10.1371/journal.pone.0238090 (PMC7451520; doi:10.1371/journal.pone.0238090)
Supplement: S1 File — The core program korona_final.py is written in Python 2.7 and requires standard scipy, numpy and matplotlib. The most time-consuming procedures of the software are written in Fortran 90. Python binding are created using F2PY [94]: f2py -c generate_connections.f90 -m generate_connections. (ZIP) [file pone.0238090.s001.zip › data/data_Fig6/infectious_90.txt]

9.052000000000000455e+02
1.380100000000000819e+03
1.660200000000000273e+03
1.701100000000000364e+03
1.827900000000000546e+03
2.012100000000000364e+03
2.188900000000000546e+03
2.299000000000000909e+03
2.333000000000000000e+03
2.395700000000000273e+03
2.508000000000000455e+03
2.553000000000000455e+03
2.549000000000000000e+03
2.479800000000000637e+03
2.401500000000000909e+03
2.401400000000001000e+03
2.374100000000000364e+03
2.354400000000000546e+03
2.317400000000000546e+03
2.256300000000000182e+03
2.216700000000000273e+03
2.148400000000000091e+03
2.087900000000000091e+03
2.032299999999999955e+03
1.895400000000000773e+03
1.819700000000000728e+03
1.750600000000000819e+03
1.739100000000000136e+03
1.683400000000000091e+03
1.613900000000000091e+03
1.543200000000000500e+03
1.502400000000000091e+03
1.441700000000000273e+03
1.391700000000000273e+03
1.306800000000000637e+03
1.238600000000000819e+03
1.179100000000000819e+03
1.140100000000000819e+03
1.103100000000000591e+03
1.042300000000000864e+03
1.024600000000000591e+03
9.844000000000006594e+02
9.504000000000006594e+02
8.995000000000006821e+02
9.161000000000005912e+02
8.821000000000005912e+02
8.555000000000002274e+02
8.287000000000003865e+02
8.069000000000003183e+02
7.935000000000002274e+02
7.728000000000000682e+02
7.452000000000000455e+02
7.235000000000000000e+02
6.994000000000000909e+02
6.698000000000000682e+02
6.470000000000001137e+02
6.191000000000000227e+02
5.778000000000002956e+02
5.493000000000004093e+02
5.130000000000005684e+02
4.830000000000007390e+02
4.592000000000008413e+02
4.348000000000009209e+02
4.153000000000009777e+02
4.047000000000008413e+02
3.942000000000007844e+02
3.876000000000008185e+02
3.906000000000008185e+02
3.726000000000005912e+02
3.448000000000005230e+02
3.188000000000008072e+02
3.025000000000009095e+02
2.805000000000009663e+02
2.735000000000009095e+02
2.636000000000007617e+02
2.606000000000006480e+02
2.529000000000006025e+02
2.363000000000006935e+02
2.426000000000005627e+02
2.318000000000004945e+02
2.276000000000004775e+02
2.089000000000004320e+02
1.966000000000003922e+02
1.875000000000003979e+02
1.749000000000006025e+02
1.698000000000006651e+02
1.643000000000006082e+02
1.657000000000005855e+02
1.645000000000004832e+02
1.637000000000005002e+02
1.623000000000003524e+02
1.575000000000002274e+02
1.432000000000002728e+02
1.369000000000003183e+02
1.433000000000003524e+02
1.368000000000004093e+02
1.271000000000004349e+02
1.102000000000004434e+02
1.032000000000004434e+02
1.023000000000003666e+02
9.700000000000042633e+01
9.130000000000036664e+01
9.170000000000031548e+01
8.160000000000030695e+01
8.250000000000038369e+01
7.710000000000043485e+01
7.640000000000046043e+01
7.980000000000023874e+01
7.660000000000030695e+01
7.300000000000034106e+01
7.720000000000027285e+01
7.430000000000028137e+01
7.300000000000025580e+01
7.030000000000011084e+01
6.820000000000010232e+01
6.610000000000000853e+01
6.460000000000005116e+01
5.840000000000003411e+01
4.780000000000015348e+01
4.450000000000021316e+01
4.780000000000015348e+01
