# Supplementary material for: Simulation of the COVID-19 epidemic on the social network of Slovenia: Estimating the intrinsic forecast uncertainty
Source: PLoS One. 2020 Aug 27;15(8):e0238090. doi: 10.1371/journal.pone.0238090 (PMC7451520; doi:10.1371/journal.pone.0238090)
Supplement: S1 File — The core program korona_final.py is written in Python 2.7 and requires standard scipy, numpy and matplotlib. The most time-consuming procedures of the software are written in Fortran 90. Python binding are created using F2PY [94]: f2py -c generate_connections.f90 -m generate_connections. (ZIP) [file pone.0238090.s001.zip › data/data_Fig6/infectious_95.txt]

1.045449999999999818e+03
1.520299999999999727e+03
1.877749999999999773e+03
2.026549999999999500e+03
2.277050000000000182e+03
2.399450000000000273e+03
2.555250000000000000e+03
2.744150000000000091e+03
2.796699999999999818e+03
2.835699999999999818e+03
2.862049999999999727e+03
2.855149999999999181e+03
2.846599999999999454e+03
2.831349999999999454e+03
2.813249999999999091e+03
2.820249999999999545e+03
2.805899999999999181e+03
2.829750000000000000e+03
2.702499999999999545e+03
2.640150000000000091e+03
2.552000000000000000e+03
2.450299999999999727e+03
2.345599999999999909e+03
2.182599999999999909e+03
2.108400000000000091e+03
2.048199999999999818e+03
1.942349999999999909e+03
1.839799999999999727e+03
1.741599999999999682e+03
1.704049999999999955e+03
1.646799999999999955e+03
1.596449999999999818e+03
1.539849999999999909e+03
1.503449999999999818e+03
1.446199999999999818e+03
1.424049999999999955e+03
1.377099999999999909e+03
1.328599999999999909e+03
1.291400000000000091e+03
1.237299999999999955e+03
1.202049999999999955e+03
1.150449999999999818e+03
1.109349999999999909e+03
1.076299999999999955e+03
1.040549999999999955e+03
1.030150000000000091e+03
9.961499999999999773e+02
9.486499999999998636e+02
8.879499999999999318e+02
8.688999999999998636e+02
8.325000000000000000e+02
8.082999999999999545e+02
7.763999999999999773e+02
7.453000000000000682e+02
7.177500000000000000e+02
6.816499999999998636e+02
6.730999999999999091e+02
6.612999999999999545e+02
6.250000000000000000e+02
5.997999999999999545e+02
5.903999999999998636e+02
5.681499999999998636e+02
5.705999999999999091e+02
5.422999999999999545e+02
5.298999999999999773e+02
5.236499999999999773e+02
5.160499999999999545e+02
4.866000000000000227e+02
4.822999999999999545e+02
4.730499999999999545e+02
4.612500000000000000e+02
4.511999999999999886e+02
4.373999999999999773e+02
4.174499999999999318e+02
3.984499999999999318e+02
3.838499999999999659e+02
3.809999999999999432e+02
3.688499999999999659e+02
3.557500000000000000e+02
3.454999999999999432e+02
3.260999999999999091e+02
3.077999999999998408e+02
3.106999999999999886e+02
3.056999999999999318e+02
3.020000000000000000e+02
2.956499999999999773e+02
2.900499999999999545e+02
2.651499999999999773e+02
2.501499999999999773e+02
2.460999999999999943e+02
2.470000000000000000e+02
2.332999999999999545e+02
2.295499999999999545e+02
2.126999999999999602e+02
2.232500000000000000e+02
2.103999999999999773e+02
2.003999999999999773e+02
1.874499999999999886e+02
1.842500000000000000e+02
1.753000000000000114e+02
1.693499999999999659e+02
1.595000000000000000e+02
1.460999999999999943e+02
1.442500000000000000e+02
1.413999999999999773e+02
1.452999999999999545e+02
1.493499999999999659e+02
1.462999999999999829e+02
1.434499999999999886e+02
1.450499999999999829e+02
1.295999999999999659e+02
1.220999999999999943e+02
1.230999999999999943e+02
1.185499999999999687e+02
1.111499999999999915e+02
1.061999999999999886e+02
1.060999999999999943e+02
1.010999999999999943e+02
1.020499999999999972e+02
1.041499999999999915e+02
9.259999999999996589e+01
