# Supplementary material for: Simulation of the COVID-19 epidemic on the social network of Slovenia: Estimating the intrinsic forecast uncertainty
Source: PLoS One. 2020 Aug 27;15(8):e0238090. doi: 10.1371/journal.pone.0238090 (PMC7451520; doi:10.1371/journal.pone.0238090)
Supplement: S1 File — The core program korona_final.py is written in Python 2.7 and requires standard scipy, numpy and matplotlib. The most time-consuming procedures of the software are written in Fortran 90. Python binding are created using F2PY [94]: f2py -c generate_connections.f90 -m generate_connections. (ZIP) [file pone.0238090.s001.zip › data/data_Fig6/infectious_median.txt]

4.805000000000000000e+02
7.150000000000000000e+02
8.490000000000000000e+02
9.035000000000000000e+02
1.030500000000000000e+03
1.131000000000000000e+03
1.260000000000000000e+03
1.325000000000000000e+03
1.369000000000000000e+03
1.422500000000000000e+03
1.476500000000000000e+03
1.510000000000000000e+03
1.492000000000000000e+03
1.466000000000000000e+03
1.412500000000000000e+03
1.362500000000000000e+03
1.312000000000000000e+03
1.278500000000000000e+03
1.236500000000000000e+03
1.178500000000000000e+03
1.132500000000000000e+03
1.088000000000000000e+03
1.023500000000000000e+03
9.830000000000000000e+02
9.360000000000000000e+02
8.985000000000000000e+02
8.355000000000000000e+02
7.965000000000000000e+02
7.560000000000000000e+02
7.195000000000000000e+02
6.705000000000000000e+02
6.305000000000000000e+02
5.935000000000000000e+02
5.595000000000000000e+02
5.280000000000000000e+02
5.090000000000000000e+02
4.790000000000000000e+02
4.570000000000000000e+02
4.465000000000000000e+02
4.215000000000000000e+02
4.080000000000000000e+02
3.765000000000000000e+02
3.455000000000000000e+02
3.220000000000000000e+02
3.020000000000000000e+02
2.900000000000000000e+02
2.750000000000000000e+02
2.610000000000000000e+02
2.440000000000000000e+02
2.320000000000000000e+02
2.245000000000000000e+02
2.140000000000000000e+02
2.005000000000000000e+02
1.855000000000000000e+02
1.870000000000000000e+02
1.695000000000000000e+02
1.695000000000000000e+02
1.535000000000000000e+02
1.415000000000000000e+02
1.410000000000000000e+02
1.340000000000000000e+02
1.290000000000000000e+02
1.235000000000000000e+02
1.160000000000000000e+02
1.120000000000000000e+02
1.070000000000000000e+02
1.010000000000000000e+02
9.450000000000000000e+01
8.400000000000000000e+01
8.150000000000000000e+01
7.650000000000000000e+01
7.200000000000000000e+01
7.000000000000000000e+01
6.350000000000000000e+01
5.950000000000000000e+01
5.500000000000000000e+01
5.300000000000000000e+01
4.950000000000000000e+01
4.700000000000000000e+01
4.400000000000000000e+01
4.200000000000000000e+01
4.050000000000000000e+01
3.950000000000000000e+01
3.650000000000000000e+01
3.500000000000000000e+01
3.250000000000000000e+01
3.100000000000000000e+01
2.950000000000000000e+01
2.850000000000000000e+01
2.650000000000000000e+01
2.500000000000000000e+01
2.350000000000000000e+01
2.350000000000000000e+01
2.150000000000000000e+01
2.150000000000000000e+01
2.050000000000000000e+01
2.000000000000000000e+01
1.850000000000000000e+01
1.700000000000000000e+01
1.600000000000000000e+01
1.450000000000000000e+01
1.550000000000000000e+01
1.450000000000000000e+01
1.250000000000000000e+01
1.150000000000000000e+01
1.350000000000000000e+01
1.350000000000000000e+01
1.200000000000000000e+01
1.200000000000000000e+01
1.150000000000000000e+01
1.150000000000000000e+01
1.050000000000000000e+01
9.000000000000000000e+00
8.000000000000000000e+00
7.000000000000000000e+00
8.000000000000000000e+00
7.500000000000000000e+00
7.000000000000000000e+00
5.500000000000000000e+00
6.000000000000000000e+00
5.000000000000000000e+00
