# Supplementary material for: Simulation of the COVID-19 epidemic on the social network of Slovenia: Estimating the intrinsic forecast uncertainty
Source: PLoS One. 2020 Aug 27;15(8):e0238090. doi: 10.1371/journal.pone.0238090 (PMC7451520; doi:10.1371/journal.pone.0238090)
Supplement: S1 File — The core program korona_final.py is written in Python 2.7 and requires standard scipy, numpy and matplotlib. The most time-consuming procedures of the software are written in Fortran 90. Python binding are created using F2PY [94]: f2py -c generate_connections.f90 -m generate_connections. (ZIP) [file pone.0238090.s001.zip › data/data_Fig6/symptoms_05.txt]

3.588500000000000227e+02
4.338000000000000114e+02
5.127500000000000000e+02
6.059500000000000455e+02
7.235000000000000000e+02
8.416000000000000227e+02
9.628499999999999091e+02
1.087700000000000045e+03
1.221699999999999818e+03
1.358400000000000091e+03
1.494849999999999909e+03
1.631400000000000091e+03
1.777000000000000000e+03
1.944150000000000091e+03
2.091750000000000000e+03
2.245349999999999909e+03
2.378050000000000182e+03
2.493850000000000364e+03
2.599949999999999818e+03
2.686649999999999636e+03
2.767849999999999909e+03
2.854000000000000000e+03
2.982650000000000091e+03
3.087049999999999727e+03
3.160050000000000182e+03
3.222750000000000000e+03
3.280800000000000182e+03
3.354750000000000000e+03
3.432600000000000364e+03
3.509250000000000000e+03
3.576349999999999909e+03
3.635849999999999909e+03
3.701099999999999909e+03
3.749750000000000000e+03
3.790949999999999818e+03
3.834000000000000000e+03
3.882849999999999909e+03
3.927349999999999909e+03
3.966699999999999818e+03
4.007100000000000364e+03
4.048250000000000000e+03
4.087000000000000000e+03
4.124250000000000000e+03
4.154850000000000364e+03
4.183500000000000000e+03
4.212750000000000000e+03
4.242949999999999818e+03
4.269350000000000364e+03
4.296800000000000182e+03
4.323800000000000182e+03
4.351000000000000000e+03
4.378949999999999818e+03
4.390750000000000000e+03
4.394949999999999818e+03
4.401250000000000000e+03
4.410149999999999636e+03
4.415199999999999818e+03
4.418300000000000182e+03
4.424300000000000182e+03
4.428350000000000364e+03
4.431449999999999818e+03
4.433600000000000364e+03
4.436549999999999272e+03
4.438500000000000000e+03
4.440550000000000182e+03
4.446399999999999636e+03
4.448449999999999818e+03
4.449600000000000364e+03
4.450699999999999818e+03
4.452750000000000000e+03
4.454699999999999818e+03
4.456599999999999454e+03
4.457650000000000546e+03
4.460599999999999454e+03
4.462600000000000364e+03
4.463600000000000364e+03
4.465550000000000182e+03
4.468550000000000182e+03
4.470500000000000000e+03
4.472450000000000728e+03
4.473449999999999818e+03
4.474449999999999818e+03
4.475399999999999636e+03
4.476399999999999636e+03
4.478300000000000182e+03
4.479399999999999636e+03
4.480399999999999636e+03
4.481449999999999818e+03
4.482450000000000728e+03
4.482500000000000000e+03
4.482650000000000546e+03
4.482800000000000182e+03
4.482900000000000546e+03
4.484000000000000000e+03
4.484150000000000546e+03
4.484199999999999818e+03
4.484250000000000000e+03
4.484300000000000182e+03
4.484350000000000364e+03
4.484350000000000364e+03
4.484500000000000000e+03
4.484500000000000000e+03
4.484500000000000000e+03
4.484550000000000182e+03
4.484650000000000546e+03
4.484699999999999818e+03
4.484699999999999818e+03
4.484699999999999818e+03
4.484750000000000000e+03
4.484750000000000000e+03
4.484850000000000364e+03
4.484850000000000364e+03
4.484900000000000546e+03
4.484900000000000546e+03
4.484900000000000546e+03
4.484949999999999818e+03
4.485050000000000182e+03
4.485050000000000182e+03
4.485100000000000364e+03
4.485150000000000546e+03
4.485150000000000546e+03
