# Supplementary material for: Simulation of the COVID-19 epidemic on the social network of Slovenia: Estimating the intrinsic forecast uncertainty
Source: PLoS One. 2020 Aug 27;15(8):e0238090. doi: 10.1371/journal.pone.0238090 (PMC7451520; doi:10.1371/journal.pone.0238090)
Supplement: S1 File — The core program korona_final.py is written in Python 2.7 and requires standard scipy, numpy and matplotlib. The most time-consuming procedures of the software are written in Fortran 90. Python binding are created using F2PY [94]: f2py -c generate_connections.f90 -m generate_connections. (ZIP) [file pone.0238090.s001.zip › data/data_Fig6/symptoms_10.txt]

3.659000000000000341e+02
4.446000000000000227e+02
5.368999999999999773e+02
6.436000000000000227e+02
7.673000000000000682e+02
8.898999999999999773e+02
1.026599999999999909e+03
1.182400000000000091e+03
1.310100000000000136e+03
1.463299999999999955e+03
1.613799999999999955e+03
1.756500000000000000e+03
1.906599999999999909e+03
2.059599999999999909e+03
2.199800000000000182e+03
2.330200000000000273e+03
2.476600000000000364e+03
2.607599999999999909e+03
2.731899999999999636e+03
2.863400000000000091e+03
2.982300000000000182e+03
3.084199999999999818e+03
3.185500000000000000e+03
3.301400000000000091e+03
3.405800000000000182e+03
3.511800000000000182e+03
3.596300000000000182e+03
3.670799999999999727e+03
3.739900000000000091e+03
3.829900000000000091e+03
3.894699999999999818e+03
3.935800000000000182e+03
3.968099999999999909e+03
4.010500000000000000e+03
4.087300000000000182e+03
4.155399999999999636e+03
4.215500000000000000e+03
4.261500000000000000e+03
4.305000000000000000e+03
4.339300000000000182e+03
4.376000000000000000e+03
4.407599999999999454e+03
4.431899999999999636e+03
4.465599999999999454e+03
4.500500000000000000e+03
4.526100000000000364e+03
4.554800000000000182e+03
4.579700000000000728e+03
4.606799999999999272e+03
4.632300000000000182e+03
4.658100000000000364e+03
4.680699999999999818e+03
4.701199999999999818e+03
4.723399999999999636e+03
4.739000000000000000e+03
4.753099999999999454e+03
4.764199999999999818e+03
4.774699999999999818e+03
4.782800000000000182e+03
4.790800000000000182e+03
4.796000000000000000e+03
4.803199999999999818e+03
4.810699999999999818e+03
4.813000000000000000e+03
4.819100000000000364e+03
4.824800000000000182e+03
4.830100000000000364e+03
4.835800000000000182e+03
4.839299999999999272e+03
4.842199999999999818e+03
4.847399999999999636e+03
4.851900000000000546e+03
4.859500000000000000e+03
4.868699999999999818e+03
4.873300000000000182e+03
4.875300000000000182e+03
4.880800000000000182e+03
4.885500000000000000e+03
4.889200000000000728e+03
4.892899999999999636e+03
4.895900000000000546e+03
4.897799999999999272e+03
4.898800000000000182e+03
4.901600000000000364e+03
4.907099999999999454e+03
4.910000000000000000e+03
4.914700000000000728e+03
4.917600000000000364e+03
4.918600000000000364e+03
4.920600000000000364e+03
4.920899999999999636e+03
4.924500000000000000e+03
4.926500000000000000e+03
4.928500000000000000e+03
4.931299999999999272e+03
4.934200000000000728e+03
4.934200000000000728e+03
4.936000000000000000e+03
4.937899999999999636e+03
4.939699999999999818e+03
4.941500000000000000e+03
4.942399999999999636e+03
4.945199999999999818e+03
4.946100000000000364e+03
4.947000000000000000e+03
4.947000000000000000e+03
4.947000000000000000e+03
4.947000000000000000e+03
4.947000000000000000e+03
4.947900000000000546e+03
4.949699999999999818e+03
4.949699999999999818e+03
4.949699999999999818e+03
4.950600000000000364e+03
4.950600000000000364e+03
4.950600000000000364e+03
4.950600000000000364e+03
4.950600000000000364e+03
4.950600000000000364e+03
4.950600000000000364e+03
4.950600000000000364e+03
