# Supplementary material for: Simulation of the COVID-19 epidemic on the social network of Slovenia: Estimating the intrinsic forecast uncertainty
Source: PLoS One. 2020 Aug 27;15(8):e0238090. doi: 10.1371/journal.pone.0238090 (PMC7451520; doi:10.1371/journal.pone.0238090)
Supplement: S1 File — The core program korona_final.py is written in Python 2.7 and requires standard scipy, numpy and matplotlib. The most time-consuming procedures of the software are written in Fortran 90. Python binding are created using F2PY [94]: f2py -c generate_connections.f90 -m generate_connections. (ZIP) [file pone.0238090.s001.zip › data/data_Fig6/symptoms_25.txt]

3.797500000000000000e+02
4.740000000000000000e+02
5.670000000000000000e+02
6.780000000000000000e+02
8.110000000000000000e+02
9.515000000000000000e+02
1.105250000000000000e+03
1.263750000000000000e+03
1.434250000000000000e+03
1.597000000000000000e+03
1.757500000000000000e+03
1.911500000000000000e+03
2.074000000000000000e+03
2.236500000000000000e+03
2.403000000000000000e+03
2.568000000000000000e+03
2.721500000000000000e+03
2.875500000000000000e+03
3.026750000000000000e+03
3.168750000000000000e+03
3.319250000000000000e+03
3.435250000000000000e+03
3.536000000000000000e+03
3.651000000000000000e+03
3.757250000000000000e+03
3.845750000000000000e+03
3.945000000000000000e+03
4.045750000000000000e+03
4.159000000000000000e+03
4.230500000000000000e+03
4.323500000000000000e+03
4.388500000000000000e+03
4.443750000000000000e+03
4.514750000000000000e+03
4.582500000000000000e+03
4.651750000000000000e+03
4.711500000000000000e+03
4.769500000000000000e+03
4.815000000000000000e+03
4.863250000000000000e+03
4.921500000000000000e+03
4.967000000000000000e+03
5.014250000000000000e+03
5.044500000000000000e+03
5.081750000000000000e+03
5.111250000000000000e+03
5.146750000000000000e+03
5.175500000000000000e+03
5.211250000000000000e+03
5.237000000000000000e+03
5.264000000000000000e+03
5.289500000000000000e+03
5.312750000000000000e+03
5.336000000000000000e+03
5.362000000000000000e+03
5.381000000000000000e+03
5.394500000000000000e+03
5.406500000000000000e+03
5.415750000000000000e+03
5.424750000000000000e+03
5.435250000000000000e+03
5.445500000000000000e+03
5.458000000000000000e+03
5.470250000000000000e+03
5.481750000000000000e+03
5.489750000000000000e+03
5.502000000000000000e+03
5.512750000000000000e+03
5.523250000000000000e+03
5.536500000000000000e+03
5.546250000000000000e+03
5.558750000000000000e+03
5.569000000000000000e+03
5.581250000000000000e+03
5.585250000000000000e+03
5.587250000000000000e+03
5.594000000000000000e+03
5.598500000000000000e+03
5.601250000000000000e+03
5.602750000000000000e+03
5.606750000000000000e+03
5.608250000000000000e+03
5.609500000000000000e+03
5.613000000000000000e+03
5.616250000000000000e+03
5.616250000000000000e+03
5.617000000000000000e+03
5.620750000000000000e+03
5.622750000000000000e+03
5.623000000000000000e+03
5.624000000000000000e+03
5.625750000000000000e+03
5.626000000000000000e+03
5.629250000000000000e+03
5.630500000000000000e+03
5.631000000000000000e+03
5.631250000000000000e+03
5.631750000000000000e+03
5.632000000000000000e+03
5.633500000000000000e+03
5.634000000000000000e+03
5.634250000000000000e+03
5.635750000000000000e+03
5.635750000000000000e+03
5.635750000000000000e+03
5.635750000000000000e+03
5.636500000000000000e+03
5.636500000000000000e+03
5.636750000000000000e+03
5.636750000000000000e+03
5.636750000000000000e+03
5.637500000000000000e+03
5.638250000000000000e+03
5.639000000000000000e+03
5.639000000000000000e+03
5.639000000000000000e+03
5.639750000000000000e+03
5.640500000000000000e+03
5.640500000000000000e+03
5.640500000000000000e+03
5.640500000000000000e+03
