# Supplementary material for: Simulation of the COVID-19 epidemic on the social network of Slovenia: Estimating the intrinsic forecast uncertainty
Source: PLoS One. 2020 Aug 27;15(8):e0238090. doi: 10.1371/journal.pone.0238090 (PMC7451520; doi:10.1371/journal.pone.0238090)
Supplement: S1 File — The core program korona_final.py is written in Python 2.7 and requires standard scipy, numpy and matplotlib. The most time-consuming procedures of the software are written in Fortran 90. Python binding are created using F2PY [94]: f2py -c generate_connections.f90 -m generate_connections. (ZIP) [file pone.0238090.s001.zip › data/data_Fig6/symptoms_75.txt]

4.282500000000000000e+02
5.440000000000000000e+02
6.835000000000000000e+02
8.270000000000000000e+02
9.852500000000000000e+02
1.159500000000000000e+03
1.354750000000000000e+03
1.563500000000000000e+03
1.788750000000000000e+03
2.027750000000000000e+03
2.258500000000000000e+03
2.510750000000000000e+03
2.745250000000000000e+03
2.986000000000000000e+03
3.178500000000000000e+03
3.402250000000000000e+03
3.625250000000000000e+03
3.840750000000000000e+03
4.046750000000000000e+03
4.227250000000000000e+03
4.412250000000000000e+03
4.607750000000000000e+03
4.775250000000000000e+03
4.936250000000000000e+03
5.095250000000000000e+03
5.256000000000000000e+03
5.438250000000000000e+03
5.562750000000000000e+03
5.692250000000000000e+03
5.814250000000000000e+03
5.929750000000000000e+03
6.035000000000000000e+03
6.133000000000000000e+03
6.224000000000000000e+03
6.323250000000000000e+03
6.390250000000000000e+03
6.454500000000000000e+03
6.527000000000000000e+03
6.588750000000000000e+03
6.649500000000000000e+03
6.708750000000000000e+03
6.769750000000000000e+03
6.827000000000000000e+03
6.878500000000000000e+03
6.924000000000000000e+03
6.967750000000000000e+03
7.009000000000000000e+03
7.054500000000000000e+03
7.098000000000000000e+03
7.139250000000000000e+03
7.177500000000000000e+03
7.223000000000000000e+03
7.267250000000000000e+03
7.314750000000000000e+03
7.360000000000000000e+03
7.399750000000000000e+03
7.436750000000000000e+03
7.472750000000000000e+03
7.511250000000000000e+03
7.546250000000000000e+03
7.578750000000000000e+03
7.611500000000000000e+03
7.641250000000000000e+03
7.667000000000000000e+03
7.691750000000000000e+03
7.715750000000000000e+03
7.747000000000000000e+03
7.772000000000000000e+03
7.793000000000000000e+03
7.811750000000000000e+03
7.832250000000000000e+03
7.845500000000000000e+03
7.861250000000000000e+03
7.878250000000000000e+03
7.887750000000000000e+03
7.898000000000000000e+03
7.908250000000000000e+03
7.922000000000000000e+03
7.937500000000000000e+03
7.946750000000000000e+03
7.955250000000000000e+03
7.965250000000000000e+03
7.974250000000000000e+03
7.988500000000000000e+03
7.996500000000000000e+03
8.005500000000000000e+03
8.013000000000000000e+03
8.021500000000000000e+03
8.027750000000000000e+03
8.036750000000000000e+03
8.042000000000000000e+03
8.052500000000000000e+03
8.061750000000000000e+03
8.067750000000000000e+03
8.075750000000000000e+03
8.085750000000000000e+03
8.095750000000000000e+03
8.105000000000000000e+03
8.111250000000000000e+03
8.120500000000000000e+03
8.126500000000000000e+03
8.134750000000000000e+03
8.138500000000000000e+03
8.142000000000000000e+03
8.144750000000000000e+03
8.146750000000000000e+03
8.148750000000000000e+03
8.150750000000000000e+03
8.153500000000000000e+03
8.156500000000000000e+03
8.158500000000000000e+03
8.160250000000000000e+03
8.161000000000000000e+03
8.161500000000000000e+03
8.161750000000000000e+03
8.162500000000000000e+03
8.163500000000000000e+03
8.163750000000000000e+03
8.164250000000000000e+03
8.164750000000000000e+03
8.165500000000000000e+03
