# Supplementary material for: Simulation of the COVID-19 epidemic on the social network of Slovenia: Estimating the intrinsic forecast uncertainty
Source: PLoS One. 2020 Aug 27;15(8):e0238090. doi: 10.1371/journal.pone.0238090 (PMC7451520; doi:10.1371/journal.pone.0238090)
Supplement: S1 File — The core program korona_final.py is written in Python 2.7 and requires standard scipy, numpy and matplotlib. The most time-consuming procedures of the software are written in Fortran 90. Python binding are created using F2PY [94]: f2py -c generate_connections.f90 -m generate_connections. (ZIP) [file pone.0238090.s001.zip › data/data_Fig6/symptoms_90.txt]

4.601000000000000227e+02
5.904000000000000909e+02
7.461000000000000227e+02
9.180000000000001137e+02
1.101200000000000273e+03
1.302199999999999818e+03
1.515099999999999909e+03
1.757799999999999955e+03
2.015500000000000227e+03
2.255200000000000273e+03
2.510199999999999818e+03
2.746800000000000182e+03
2.986700000000000728e+03
3.225000000000000455e+03
3.460100000000000819e+03
3.715800000000000182e+03
3.989100000000000364e+03
4.198000000000000909e+03
4.418100000000001273e+03
4.670000000000000909e+03
4.919300000000000182e+03
5.157900000000000546e+03
5.397000000000000909e+03
5.642200000000000728e+03
5.883500000000000000e+03
6.110700000000000728e+03
6.332700000000000728e+03
6.524000000000000000e+03
6.724000000000000000e+03
6.883800000000001091e+03
7.040800000000000182e+03
7.185199999999999818e+03
7.278400000000000546e+03
7.369000000000000909e+03
7.460600000000001273e+03
7.576000000000001819e+03
7.703300000000001091e+03
7.839700000000000728e+03
7.984100000000000364e+03
8.110500000000000000e+03
8.202000000000000000e+03
8.296899999999999636e+03
8.377100000000000364e+03
8.458800000000001091e+03
8.536899999999999636e+03
8.623200000000000728e+03
8.671600000000000364e+03
8.702500000000000000e+03
8.733500000000001819e+03
8.770600000000000364e+03
8.831900000000001455e+03
8.901900000000001455e+03
8.976700000000000728e+03
9.018500000000000000e+03
9.069100000000000364e+03
9.128399999999999636e+03
9.196800000000001091e+03
9.266300000000001091e+03
9.312100000000000364e+03
9.359299999999999272e+03
9.405900000000001455e+03
9.443900000000001455e+03
9.490300000000001091e+03
9.528799999999999272e+03
9.565899999999999636e+03
9.606500000000000000e+03
9.632700000000000728e+03
9.658000000000000000e+03
9.722500000000000000e+03
9.773600000000000364e+03
9.819399999999999636e+03
9.855600000000000364e+03
9.891900000000001455e+03
9.927000000000000000e+03
9.963500000000000000e+03
9.997400000000001455e+03
1.002950000000000182e+04
1.005929999999999927e+04
1.008700000000000000e+04
1.011879999999999927e+04
1.014370000000000073e+04
1.017050000000000182e+04
1.019910000000000036e+04
1.021950000000000182e+04
1.024420000000000073e+04
1.026150000000000182e+04
1.028560000000000218e+04
1.031020000000000255e+04
1.032760000000000036e+04
1.035140000000000327e+04
1.036640000000000146e+04
1.038700000000000182e+04
1.040220000000000255e+04
1.041810000000000218e+04
1.043740000000000146e+04
1.045370000000000255e+04
1.046670000000000437e+04
1.048580000000000291e+04
1.050210000000000400e+04
1.051550000000000364e+04
1.053260000000000218e+04
1.054250000000000364e+04
1.055530000000000291e+04
1.056410000000000218e+04
1.057290000000000327e+04
1.058190000000000327e+04
1.059060000000000400e+04
1.059630000000000291e+04
1.060150000000000364e+04
1.060850000000000364e+04
1.061710000000000400e+04
1.062300000000000364e+04
1.062630000000000291e+04
1.063250000000000364e+04
1.063750000000000364e+04
1.064450000000000364e+04
1.065130000000000291e+04
1.065540000000000327e+04
1.065670000000000255e+04
1.065990000000000327e+04
1.066850000000000364e+04
