# Supplementary material for: Simulation of the COVID-19 epidemic on the social network of Slovenia: Estimating the intrinsic forecast uncertainty
Source: PLoS One. 2020 Aug 27;15(8):e0238090. doi: 10.1371/journal.pone.0238090 (PMC7451520; doi:10.1371/journal.pone.0238090)
Supplement: S1 File — The core program korona_final.py is written in Python 2.7 and requires standard scipy, numpy and matplotlib. The most time-consuming procedures of the software are written in Fortran 90. Python binding are created using F2PY [94]: f2py -c generate_connections.f90 -m generate_connections. (ZIP) [file pone.0238090.s001.zip › data/data_Fig6/symptoms_95.txt]

4.791000000000000227e+02
6.253500000000000227e+02
7.853999999999999773e+02
9.763999999999999773e+02
1.173500000000000000e+03
1.393000000000000000e+03
1.641199999999999818e+03
1.918049999999999955e+03
2.183449999999999818e+03
2.454250000000000000e+03
2.704199999999999818e+03
2.990300000000000182e+03
3.279999999999999545e+03
3.581399999999999636e+03
3.869799999999999727e+03
4.164300000000000182e+03
4.444400000000000546e+03
4.722000000000000000e+03
4.995799999999999272e+03
5.242599999999999454e+03
5.482750000000000000e+03
5.721799999999999272e+03
5.948500000000000000e+03
6.177800000000000182e+03
6.366350000000000364e+03
6.507000000000000000e+03
6.689099999999999454e+03
6.880699999999999818e+03
7.071099999999999454e+03
7.226899999999999636e+03
7.420799999999999272e+03
7.611599999999999454e+03
7.802299999999999272e+03
7.977049999999999272e+03
8.072250000000000000e+03
8.152249999999999091e+03
8.251500000000000000e+03
8.402549999999999272e+03
8.542449999999998909e+03
8.703249999999998181e+03
8.848699999999998909e+03
8.970600000000000364e+03
9.105149999999999636e+03
9.235199999999998909e+03
9.368500000000000000e+03
9.483899999999999636e+03
9.592899999999999636e+03
9.710000000000000000e+03
9.824250000000000000e+03
9.911449999999998909e+03
1.002454999999999927e+04
1.014304999999999927e+04
1.023454999999999927e+04
1.033625000000000000e+04
1.042310000000000036e+04
1.049539999999999964e+04
1.058264999999999964e+04
1.066060000000000036e+04
1.072809999999999854e+04
1.081514999999999964e+04
1.088785000000000036e+04
1.095810000000000036e+04
1.102154999999999927e+04
1.108710000000000036e+04
1.116110000000000036e+04
1.121475000000000000e+04
1.126235000000000036e+04
1.131664999999999964e+04
1.135750000000000000e+04
1.140619999999999891e+04
1.144894999999999891e+04
1.148804999999999927e+04
1.152869999999999891e+04
1.156644999999999891e+04
1.159859999999999854e+04
1.163495000000000073e+04
1.166659999999999854e+04
1.170125000000000000e+04
1.173225000000000000e+04
1.176104999999999927e+04
1.178839999999999964e+04
1.182064999999999964e+04
1.185425000000000000e+04
1.188194999999999891e+04
1.190725000000000000e+04
1.192984999999999854e+04
1.195689999999999782e+04
1.198784999999999854e+04
1.200725000000000000e+04
1.202500000000000000e+04
1.204429999999999927e+04
1.206624999999999818e+04
1.208344999999999891e+04
1.210825000000000000e+04
1.212629999999999927e+04
1.214354999999999927e+04
1.216179999999999927e+04
1.217429999999999927e+04
1.218829999999999927e+04
1.220169999999999891e+04
1.221789999999999964e+04
1.223000000000000000e+04
1.223864999999999964e+04
1.225464999999999782e+04
1.226685000000000036e+04
1.227429999999999927e+04
1.228064999999999782e+04
1.229269999999999891e+04
1.230094999999999891e+04
1.231114999999999782e+04
1.232059999999999854e+04
1.233159999999999854e+04
1.233579999999999927e+04
1.234484999999999854e+04
1.235029999999999927e+04
1.235644999999999891e+04
1.235894999999999891e+04
1.236339999999999782e+04
1.236789999999999964e+04
1.236959999999999854e+04
1.237524999999999818e+04
