# Supplementary material for: Simulation of the COVID-19 epidemic on the social network of Slovenia: Estimating the intrinsic forecast uncertainty
Source: PLoS One. 2020 Aug 27;15(8):e0238090. doi: 10.1371/journal.pone.0238090 (PMC7451520; doi:10.1371/journal.pone.0238090)
Supplement: S1 File — The core program korona_final.py is written in Python 2.7 and requires standard scipy, numpy and matplotlib. The most time-consuming procedures of the software are written in Fortran 90. Python binding are created using F2PY [94]: f2py -c generate_connections.f90 -m generate_connections. (ZIP) [file pone.0238090.s001.zip › data/data_Fig6/symptoms_median.txt]

4.040000000000000000e+02
5.005000000000000000e+02
6.130000000000000000e+02
7.390000000000000000e+02
8.855000000000000000e+02
1.045000000000000000e+03
1.212000000000000000e+03
1.393000000000000000e+03
1.581000000000000000e+03
1.759500000000000000e+03
1.965000000000000000e+03
2.171000000000000000e+03
2.366000000000000000e+03
2.564500000000000000e+03
2.762000000000000000e+03
2.937000000000000000e+03
3.113500000000000000e+03
3.296000000000000000e+03
3.481500000000000000e+03
3.632500000000000000e+03
3.772000000000000000e+03
3.912000000000000000e+03
4.043000000000000000e+03
4.187000000000000000e+03
4.327000000000000000e+03
4.449500000000000000e+03
4.559500000000000000e+03
4.654000000000000000e+03
4.760500000000000000e+03
4.852000000000000000e+03
4.937500000000000000e+03
5.014500000000000000e+03
5.089500000000000000e+03
5.153000000000000000e+03
5.226000000000000000e+03
5.299500000000000000e+03
5.360500000000000000e+03
5.420000000000000000e+03
5.493000000000000000e+03
5.563500000000000000e+03
5.642000000000000000e+03
5.721500000000000000e+03
5.786500000000000000e+03
5.854000000000000000e+03
5.899000000000000000e+03
5.943500000000000000e+03
5.982000000000000000e+03
6.023500000000000000e+03
6.052500000000000000e+03
6.070500000000000000e+03
6.091500000000000000e+03
6.113000000000000000e+03
6.133500000000000000e+03
6.161500000000000000e+03
6.187000000000000000e+03
6.208000000000000000e+03
6.237000000000000000e+03
6.268000000000000000e+03
6.295000000000000000e+03
6.320000000000000000e+03
6.347000000000000000e+03
6.369500000000000000e+03
6.391500000000000000e+03
6.413500000000000000e+03
6.436000000000000000e+03
6.457500000000000000e+03
6.476500000000000000e+03
6.494000000000000000e+03
6.512000000000000000e+03
6.523000000000000000e+03
6.533500000000000000e+03
6.541500000000000000e+03
6.550000000000000000e+03
6.553500000000000000e+03
6.556500000000000000e+03
6.562500000000000000e+03
6.564500000000000000e+03
6.566500000000000000e+03
6.569500000000000000e+03
6.573000000000000000e+03
6.575500000000000000e+03
6.576500000000000000e+03
6.577500000000000000e+03
6.578000000000000000e+03
6.583000000000000000e+03
6.583500000000000000e+03
6.586000000000000000e+03
6.589000000000000000e+03
6.590000000000000000e+03
6.590500000000000000e+03
6.592500000000000000e+03
6.593000000000000000e+03
6.593500000000000000e+03
6.594000000000000000e+03
6.596000000000000000e+03
6.596500000000000000e+03
6.598500000000000000e+03
6.599000000000000000e+03
6.599500000000000000e+03
6.600000000000000000e+03
6.600000000000000000e+03
6.600000000000000000e+03
6.601500000000000000e+03
6.601500000000000000e+03
6.602000000000000000e+03
6.603000000000000000e+03
6.603500000000000000e+03
6.604000000000000000e+03
6.605500000000000000e+03
6.605500000000000000e+03
6.606000000000000000e+03
6.606000000000000000e+03
6.606500000000000000e+03
6.607000000000000000e+03
6.607500000000000000e+03
6.607500000000000000e+03
6.608000000000000000e+03
6.608500000000000000e+03
6.608500000000000000e+03
6.608500000000000000e+03
6.609000000000000000e+03
