# Supplementary material for: Simulation of the COVID-19 epidemic on the social network of Slovenia: Estimating the intrinsic forecast uncertainty
Source: PLoS One. 2020 Aug 27;15(8):e0238090. doi: 10.1371/journal.pone.0238090 (PMC7451520; doi:10.1371/journal.pone.0238090)
Supplement: S1 File — The core program korona_final.py is written in Python 2.7 and requires standard scipy, numpy and matplotlib. The most time-consuming procedures of the software are written in Fortran 90. Python binding are created using F2PY [94]: f2py -c generate_connections.f90 -m generate_connections. (ZIP) [file pone.0238090.s001.zip › data/data_Fig6/slo_pandemic_2020_05_05.csv]

	active_05	dead_05	symptoms_median	symptoms_05	symptoms_75	active_25	immune_median	hospitalized_05	icu_25	hospitalized_75	infectious_05	active_75	date	hospitalized_median	hospitalized_25	infectious_25	active_95	dead_median	infectious_median	active_median	infectious_75	immune_05	immune_25	dead_95	symptoms_95	icu_05	infectious_95	dead_75	icu_95	icu_median	dead_25	icu_75	immune_75	immune_95	hospitalized_95	symptoms_25
0	1096.6999999999998	0.0	404.0	358.85	428.25	1493.0	467.0	4.0	2.0	11.0	143.1	2339.25	2020-03-12	9.0	6.0	317.75	3505.05	0.0	480.5	1821.0	653.75	337.1	406.0	0.0	479.1	0.0	1045.4499999999998	0.0	5.0	2.0	0.0	4.0	539.25	692.8499999999999	16.049999999999997	379.75
1	1360.05	0.0	500.5	433.8	544.0	1801.0	686.0	4.0	2.0	13.0	201.5	2713.5	2020-03-13	10.0	7.0	473.0	3947.3999999999996	0.0	715.0	2273.5	951.5	502.5	593.0	0.0	625.35	1.0	1520.2999999999997	0.0	6.0	3.0	0.0	4.0	778.25	1005.75	18.0	474.0
2	1555.9	0.0	613.0	512.75	683.5	2081.5	816.5	6.0	2.0	14.0	236.95	3063.5	2020-03-14	11.0	8.0	563.75	4318.349999999999	0.0	849.0	2566.5	1153.0	624.2	725.75	0.0	785.4	1.0	1877.7499999999998	0.0	6.0	3.0	0.0	4.0	948.5	1190.6499999999999	21.049999999999997	567.0
3	1799.8	0.0	739.0	605.95	827.0	2374.0	980.5	6.0	2.0	15.0	258.75	3422.5	2020-03-15	12.0	9.0	604.75	4752.2	0.0	903.5	2902.0	1304.0	746.05	881.75	0.0	976.4	1.0	2026.5499999999995	0.0	6.049999999999997	3.0	0.0	5.0	1146.0	1438.3	22.0	678.0
4	2040.9	0.0	885.5	723.5	985.25	2698.75	1175.5	6.0	3.0	16.25	338.35	3803.25	2020-03-16	14.0	10.0	684.25	5210.95	0.0	1030.5	3263.0	1455.25	862.9499999999999	1043.0	1.0	1173.5	1.0	2277.05	0.0	6.049999999999997	4.0	0.0	5.0	1387.25	1713.6	25.0	811.0
5	2262.05	0.0	1045.0	841.6	1159.5	2936.75	1404.5	9.0	3.0	21.0	392.05	4125.5	2020-03-17	16.0	12.0	758.75	5660.15	0.0	1131.0	3551.0	1516.0	1028.8	1225.5	1.0	1393.0	2.0	2399.4500000000003	0.0	8.0	5.0	0.0	6.0	1647.75	1995.4499999999998	28.0	951.5
6	2489.2999999999997	0.0	1212.0	962.8499999999999	1354.75	3251.25	1659.0	10.0	4.0	26.0	446.3	4479.75	2020-03-18	19.0	15.75	828.5	6142.7	0.0	1260.0	3843.5	1653.5	1215.2	1447.75	2.0	1641.1999999999998	3.0	2555.25	1.0	9.0	6.0	0.0	7.0	1948.75	2358.05	33.05	1105.25
7	2745.7	0.0	1393.0	1087.7	1563.5	3579.0	1927.0	14.0	5.0	31.0	463.84999999999997	4899.25	2020-03-19	24.0	20.75	884.0	6637.2	1.0	1325.0	4189.5	1788.0	1409.3	1676.0	2.049999999999997	1918.05	3.95	2744.15	1.0	12.0	7.0	0.0	9.0	2268.75	2750.0499999999997	43.05	1263.75
8	2952.2999999999997	0.0	1581.0	1221.6999999999998	1788.75	3844.75	2218.0	19.0	6.75	39.0	487.9	5291.5	2020-03-20	32.0	25.0	944.75	7099.6	1.0	1369.0	4514.5	1870.25	1609.55	1931.0	3.049999999999997	2183.45	5.0	2796.7	2.0	14.0	8.5	1.0	11.0	2601.0	3155.75	51.099999999999994	1434.25
9	3138.6	0.0	1759.5	1358.4	2027.75	4068.0	2522.0	22.0	9.0	47.25	465.70000000000005	5620.5	2020-03-21	37.0	32.0	930.0	7507.05	1.5	1422.5	4774.0	1929.0	1837.9	2188.5	4.0	2454.25	5.95	2835.7	2.0	18.0	10.5	1.0	13.0	2942.5	3550.1499999999996	61.19999999999999	1597.0
10	3304.4500000000003	0.0	1965.0	1494.85	2258.5	4270.0	2850.0	28.85	10.0	56.25	520.9	5898.25	2020-03-22	45.0	38.0	966.5	7846.25	2.0	1476.5	5016.5	1980.0	2045.6	2462.75	5.0	2704.2	7.0	2862.0499999999997	3.0	19.0	13.0	1.0	15.0	3263.0	3917.8999999999996	72.05	1757.5
11	3452.7999999999997	0.0	2171.0	1631.4	2510.75	4453.75	3179.0	33.85	12.0	65.0	552.75	6168.5	2020-03-23	53.5	45.0	983.25	8176.349999999999	3.0	1510.0	5272.5	2020.0	2269.0499999999997	2747.75	5.049999999999997	2990.3	8.95	2855.149999999999	4.0	21.049999999999997	15.0	2.0	18.0	3657.5	4314.7	81.14999999999999	1911.5
12	3597.7000000000003	1.0	2366.0	1777.0	2745.25	4617.25	3500.5	39.95	14.0	73.0	548.2	6438.5	2020-03-24	60.0	53.0	943.5	8455.35	3.0	1492.0	5453.0	2035.5	2516.3999999999996	3074.25	7.0	3279.9999999999995	11.0	2846.5999999999995	5.0	25.0	17.0	2.0	20.0	4083.0	4688.999999999999	90.1	2074.0
13	3682.0	2.0	2564.5	1944.15	2986.0	4727.25	3845.5	46.949999999999996	17.0	82.0	519.55	6670.75	2020-03-25	69.0	59.75	972.75	8713.15	4.0	1466.0	5636.5	2033.5	2767.9	3339.25	8.049999999999997	3581.3999999999996	12.0	2831.3499999999995	6.0	27.0	19.0	3.0	22.0	4490.25	5123.949999999999	102.0	2236.5
14	3741.6	3.0	2762.0	2091.75	3178.5	4816.5	4188.0	53.0	19.0	88.5	483.75000000000006	6845.0	2020-03-26	76.0	65.75	959.0	8933.1	5.0	1412.5	5793.5	1940.5	3054.25	3629.5	10.0	3869.7999999999997	13.95	2813.249999999999	7.0	31.0	21.0	4.0	25.0	4867.25	5607.799999999999	109.05	2403.0
15	3834.25	3.0	2937.0	2245.35	3402.25	4914.5	4539.5	55.95	20.75	99.0	472.2	7015.5	2020-03-27	83.0	70.75	930.5	9107.15	7.0	1362.5	5910.0	1871.25	3292.7000000000003	3928.25	11.0	4164.3	14.950000000000001	2820.2499999999995	8.25	32.05	23.0	5.0	27.0	5261.25	6073.049999999999	118.0	2568.0
16	3878.8	4.95	3113.5	2378.05	3625.25	4948.0	4858.5	60.95	22.0	106.75	449.9	7161.75	2020-03-28	91.5	76.0	880.75	9236.95	8.0	1312.0	5967.0	1801.0	3518.0	4201.0	14.0	4444.400000000001	17.0	2805.899999999999	10.0	35.05	26.0	7.0	29.0	5605.75	6554.599999999999	129.05	2721.5
17	3873.9500000000003	6.0	3296.0	2493.8500000000004	3840.75	4997.5	5168.0	67.95	23.0	112.5	427.65	7260.0	2020-03-29	98.0	81.0	852.5	9367.05	10.0	1278.5	6032.5	1735.25	3756.2	4472.25	17.0	4722.0	18.950000000000003	2829.75	13.0	38.0	27.0	8.0	31.0	5963.0	7062.75	137.09999999999997	2875.5
18	3868.9	7.0	3481.5	2599.95	4046.75	5040.25	5482.0	71.0	25.0	117.0	418.55	7284.5	2020-03-30	103.0	86.0	842.5	9446.6	13.0	1236.5	6057.0	1698.25	4011.9	4733.25	20.0	4995.799999999999	19.95	2702.4999999999995	15.0	39.0	29.5	10.0	33.0	6321.75	7510.7	145.04999999999998	3026.75
19	3824.1	9.0	3632.5	2686.6499999999996	4227.25	5073.0	5777.5	74.95	26.0	122.0	436.0	7235.5	2020-03-31	107.5	92.0	828.25	9590.3	15.0	1178.5	6059.0	1656.0	4224.25	4977.75	22.099999999999994	5242.599999999999	20.95	2640.15	17.0	40.0	30.0	12.0	34.25	6634.75	7839.349999999999	151.25	3168.75
20	3792.2	10.0	3772.0	2767.85	4412.25	5147.75	6064.5	76.95	28.0	125.25	410.5	7270.0	2020-04-01	110.5	97.5	800.25	9672.15	17.0	1132.5	6057.0	1611.5	4442.9	5206.25	25.049999999999997	5482.75	22.0	2552.0	20.0	42.0	31.0	14.0	36.0	6961.75	8188.4	160.05	3319.25
21	3759.85	11.0	3912.0	2854.0	4607.75	5135.25	6327.5	81.0	29.0	128.25	419.8	7170.75	2020-04-02	113.5	99.5	757.75	9724.300000000001	19.0	1088.0	6006.5	1549.25	4647.1	5419.25	28.049999999999997	5721.799999999999	23.0	2450.2999999999997	22.0	43.05	32.0	16.0	37.0	7339.0	8463.849999999999	167.05	3435.25
22	3735.6000000000004	13.95	4043.0	2982.65	4775.25	5097.5	6590.5	84.95	30.0	131.25	359.45	7125.25	2020-04-03	116.5	100.75	727.0	9678.0	22.0	1023.5	5961.5	1464.75	4861.65	5614.5	30.049999999999997	5948.5	24.0	2345.6	25.0	47.0	33.0	19.0	37.25	7656.75	8911.099999999999	163.10000000000002	3536.0
23	3648.6499999999996	16.9	4187.0	3087.0499999999997	4936.25	5040.75	6839.0	87.95	30.0	136.0	364.95000000000005	7127.0	2020-04-04	118.0	102.75	689.0	9653.35	24.0	983.0	5906.5	1414.0	5036.5	5815.5	33.0	6177.8	25.0	2182.6	29.0	46.0	33.5	20.0	38.0	7916.25	9199.85	165.09999999999997	3651.0
24	3610.0499999999997	18.0	4327.0	3160.05	5095.25	4941.5	7063.0	87.85000000000001	30.0	134.5	358.75000000000006	7146.25	2020-04-05	118.0	104.0	655.5	9654.8	27.5	936.0	5856.5	1343.5	5206.0	6015.75	37.0	6366.35	24.0	2108.4	32.0	46.05	33.0	23.0	39.0	8220.5	9491.15	165.2	3757.25
25	3553.15	20.9	4449.5	3222.75	5256.0	4841.75	7288.0	86.0	30.75	136.25	334.8	7134.0	2020-04-06	121.0	105.75	634.75	9629.1	30.0	898.5	5764.5	1308.25	5365.150000000001	6214.25	39.05	6507.0	23.95	2048.2	35.0	47.0	33.0	25.0	39.0	8467.5	9736.649999999998	167.0	3845.75
26	3436.5499999999997	22.0	4559.5	3280.8	5438.25	4757.75	7506.5	88.85	30.0	137.0	339.3	7074.5	2020-04-07	120.5	106.0	582.75	9479.25	33.0	835.5	5658.5	1285.5	5517.75	6393.0	44.0	6689.099999999999	24.0	1942.35	38.25	45.0	34.0	28.0	39.0	8703.25	9980.899999999998	165.14999999999998	3945.0
27	3378.25	24.95	4654.0	3354.75	5562.75	4707.75	7711.5	88.0	30.0	138.0	305.25	7012.0	2020-04-08	119.0	106.0	580.25	9284.599999999999	35.5	796.5	5548.5	1209.0	5665.150000000001	6576.75	47.05	6880.7	23.95	1839.7999999999997	41.0	44.05	34.0	30.75	39.0	8922.25	10190.8	166.05	4045.75
28	3323.0	28.0	4760.5	3432.6000000000004	5692.25	4634.0	7903.5	83.0	29.0	135.0	273.65000000000003	6894.0	2020-04-09	118.5	103.0	554.5	9172.75	38.0	756.0	5450.5	1144.75	5780.4	6743.75	51.05	7071.099999999999	24.0	1741.5999999999997	45.0	43.05	33.5	34.0	38.25	9163.25	10397.099999999999	164.1	4159.0
29	3240.8999999999996	31.0	4852.0	3509.25	5814.25	4545.25	8066.5	83.85	29.0	133.25	259.75	6767.0	2020-04-10	116.0	101.0	520.5	9102.35	42.0	719.5	5343.0	1111.25	5904.2	6903.25	55.0	7226.9	24.95	1704.05	47.0	43.05	33.0	36.75	37.25	9420.0	10674.3	164.0	4230.5
30	3176.0499999999997	33.949999999999996	4937.5	3576.35	5929.75	4451.0	8247.0	82.89999999999999	28.0	132.25	241.75	6698.0	2020-04-11	114.5	99.75	484.0	8995.2	45.5	670.5	5261.0	1059.75	5985.25	7044.75	59.0	7420.799999999999	23.0	1646.8	50.25	43.05	34.0	39.0	37.0	9642.25	11013.8	163.25	4323.5
31	3094.1000000000004	36.0	5014.5	3635.85	6035.0	4342.0	8429.5	83.85	28.0	132.0	228.95000000000002	6597.5	2020-04-12	113.5	97.75	457.25	8876.9	46.5	630.5	5123.0	967.5	6101.150000000001	7188.0	64.0	7611.599999999999	22.950000000000003	1596.4499999999998	53.0	43.05	32.5	41.0	36.25	9883.75	11303.6	162.25	4388.5
32	2994.7	37.95	5089.5	3701.1	6133.0	4227.25	8604.5	80.85000000000001	27.75	130.25	221.70000000000002	6477.75	2020-04-13	110.0	96.75	434.75	8771.05	49.5	593.5	5017.0	907.25	6206.0	7306.25	67.0	7802.299999999999	23.0	1539.85	56.0	42.05	32.0	44.0	37.0	10138.0	11555.65	159.10000000000002	4443.75
33	2918.25	39.95	5153.0	3749.75	6224.0	4133.0	8761.0	78.0	27.0	127.75	207.25	6375.5	2020-04-14	104.5	94.5	416.25	8639.849999999999	53.0	559.5	4909.0	861.5	6315.65	7407.25	70.1	7977.049999999999	21.0	1503.4499999999998	60.0	41.05	31.5	46.75	36.0	10376.5	11832.65	150.25	4514.75
34	2863.5	41.949999999999996	5226.0	3790.95	6323.25	4029.0	8919.0	78.85	27.0	124.0	202.5	6278.5	2020-04-15	103.0	91.75	392.0	8505.15	56.5	528.0	4799.5	822.75	6460.55	7541.75	75.0	8072.25	21.950000000000003	1446.1999999999998	63.0	41.0	31.0	49.0	36.0	10581.5	12108.699999999999	150.0	4582.5
35	2797.55	45.0	5299.5	3834.0	6390.25	3930.75	9086.0	73.9	27.0	121.0	175.15	6179.5	2020-04-16	104.5	88.75	376.0	8404.4	58.0	509.0	4701.0	766.0	6562.900000000001	7669.0	77.0	8152.249999999999	21.0	1424.05	66.0	41.0	30.0	52.0	35.0	10774.25	12354.8	150.25	4651.75
36	2709.25	46.949999999999996	5360.5	3882.85	6454.5	3840.75	9213.0	72.94999999999999	25.75	120.25	177.29999999999998	6025.25	2020-04-17	100.0	87.0	354.0	8261.599999999999	60.5	479.0	4620.0	710.5	6663.45	7768.5	79.05	8251.5	20.95	1377.1	68.0	40.05	29.0	53.75	34.25	10939.75	12619.5	151.15	4711.5
37	2638.85	48.900000000000006	5420.0	3927.35	6527.0	3760.0	9347.0	73.85	24.0	116.0	164.85	5901.0	2020-04-18	97.5	85.0	336.0	8139.749999999999	63.0	457.0	4525.5	662.0	6761.85	7865.5	82.0	8402.55	21.0	1328.6	72.0	38.099999999999994	28.0	55.75	33.0	11045.5	12880.949999999999	142.39999999999998	4769.5
38	2587.6	50.95	5493.0	3966.7	6588.75	3690.0	9459.5	72.94999999999999	24.0	112.25	147.75	5791.5	2020-04-19	95.5	80.0	308.5	8023.150000000001	64.5	446.5	4443.0	621.75	6856.65	7963.75	87.05	8542.449999999999	20.0	1291.4	74.0	40.0	28.0	58.75	32.25	11179.75	13105.55	144.05	4815.0
39	2533.6000000000004	52.0	5563.5	4007.1000000000004	6649.5	3611.5	9574.0	69.0	23.0	108.25	131.95	5682.25	2020-04-20	93.0	79.0	294.0	7875.2	67.0	421.5	4349.5	581.75	6935.05	8050.25	89.0	8703.249999999998	19.95	1237.3	78.0	38.099999999999994	27.0	61.0	32.0	11295.5	13365.3	142.0	4863.25
40	2425.6	54.949999999999996	5642.0	4048.25	6708.75	3519.25	9679.0	66.85	23.0	105.25	126.65	5559.75	2020-04-21	90.0	77.0	265.25	7711.2	68.0	408.0	4256.5	554.0	6975.400000000001	8137.5	92.0	8848.699999999999	18.950000000000003	1202.05	80.25	37.05	25.0	62.0	30.0	11396.5	13586.849999999999	138.05	4921.5
41	2351.0	55.95	5721.5	4087.0	6769.75	3431.5	9805.5	61.800000000000004	22.0	104.0	129.9	5430.5	2020-04-22	87.5	74.75	253.0	7555.0	70.5	376.5	4160.0	532.25	7009.1	8229.5	96.05	8970.6	17.0	1150.4499999999998	82.25	37.05	25.0	64.75	29.25	11488.5	13839.5	134.05	4967.0
42	2315.0	57.949999999999996	5786.5	4124.25	6827.0	3367.0	9915.5	56.800000000000004	21.0	99.0	122.25	5311.75	2020-04-23	83.5	71.0	241.0	7401.5	74.0	345.5	4063.0	513.25	7041.8	8315.0	100.0	9105.15	17.0	1109.35	84.0	35.099999999999994	24.0	66.75	28.0	11571.25	14040.249999999998	129.34999999999997	5014.25
43	2256.65	59.0	5854.0	4154.85	6878.5	3294.0	10031.5	55.8	20.0	95.5	113.5	5188.75	2020-04-24	81.5	69.75	235.5	7215.1	76.0	322.0	3964.0	488.75	7080.95	8404.5	100.14999999999999	9235.199999999999	16.95	1076.3	87.0	34.05	23.0	68.0	27.0	11628.0	14252.3	128.05	5044.5
44	2188.6	60.9	5899.0	4183.5	6924.0	3219.25	10106.0	53.0	20.0	91.25	99.8	5079.5	2020-04-25	79.0	66.75	219.75	7050.7	78.5	302.0	3887.5	461.0	7107.65	8497.75	101.24999999999999	9368.5	16.95	1040.55	89.0	31.14999999999999	23.0	70.0	26.0	11687.0	14451.15	124.19999999999999	5081.75
45	2127.25	63.0	5943.5	4212.75	6967.75	3140.25	10184.5	52.85	19.0	91.0	101.30000000000001	4987.75	2020-04-26	76.0	63.0	202.75	6889.15	80.0	290.0	3816.0	448.0	7147.3	8585.25	105.24999999999999	9483.9	17.0	1030.15	91.0	32.14999999999999	22.5	72.0	26.0	11749.0	14636.65	123.1	5111.25
46	2088.55	64.0	5982.0	4242.95	7009.0	3073.25	10254.0	48.95	18.75	88.0	95.25	4886.5	2020-04-27	74.0	60.75	198.0	6730.45	83.0	275.0	3744.5	425.75	7191.15	8658.75	106.29999999999998	9592.9	16.0	996.15	92.25	32.05	22.0	73.0	25.0	11807.25	14818.0	119.1	5146.75
47	2024.3	66.95	6023.5	4269.35	7054.5	3006.25	10325.5	47.0	18.0	84.0	89.8	4771.5	2020-04-28	70.0	57.5	189.0	6569.2	83.0	261.0	3681.5	399.25	7234.95	8723.0	112.05	9710.0	14.950000000000001	948.6499999999999	95.25	32.099999999999994	21.0	74.75	24.25	11878.0	14977.95	118.0	5175.5
48	1953.7	70.95	6052.5	4296.8	7098.0	2952.75	10418.5	45.0	17.0	83.0	78.8	4675.75	2020-04-29	66.0	55.75	179.5	6439.6	84.0	244.0	3618.0	369.25	7267.35	8780.25	114.05	9824.25	14.950000000000001	887.9499999999999	98.0	32.0	20.0	76.0	23.0	11971.0	15127.8	111.14999999999999	5211.25
49	1898.0	71.94999999999999	6070.5	4323.8	7139.25	2900.75	10486.5	43.95	16.0	78.25	69.75	4565.5	2020-04-30	65.0	53.0	168.75	6309.099999999999	86.0	232.0	3543.0	354.5	7303.8	8843.5	116.05	9911.449999999999	14.0	868.8999999999999	99.25	30.049999999999997	20.0	77.75	23.0	12027.5	15329.5	110.1	5237.0
50	1868.6999999999998	72.0	6091.5	4351.0	7177.5	2843.25	10558.0	42.0	15.0	78.0	68.0	4447.5	2020-05-01	62.0	50.75	159.5	6177.799999999999	89.0	224.5	3489.5	335.25	7338.65	8911.0	118.19999999999999	10024.55	13.0	832.5	101.0	29.099999999999994	19.0	78.0	22.0	12087.75	15509.2	102.59999999999997	5264.0
51	1824.6	73.0	6113.0	4378.95	7223.0	2779.25	10627.5	40.95	15.0	76.25	59.75000000000001	4341.75	2020-05-02	59.0	50.0	147.5	6046.1	90.5	214.0	3423.0	323.25	7373.65	8969.75	124.0	10143.05	12.0	808.3	103.0	31.0	18.0	80.0	21.0	12136.25	15656.9	104.34999999999998	5289.5
52	1792.1000000000001	73.95	6133.5	4390.75	7267.25	2725.5	10691.0	37.900000000000006	14.75	73.25	55.9	4257.75	2020-05-03	57.0	48.0	141.5	5929.349999999999	91.5	200.5	3357.0	308.25	7406.55	9026.75	124.1	10234.55	12.0	776.4	105.0	30.0	18.0	81.75	21.0	12205.25	15810.35	105.1	5312.75
53	1767.4499999999998	74.95	6161.5	4394.95	7314.75	2665.25	10739.5	36.9	14.0	70.0	55.7	4184.0	2020-05-04	55.0	46.75	137.25	5801.5	93.0	185.5	3279.0	289.25	7437.099999999999	9083.25	126.14999999999999	10336.25	10.950000000000001	745.3000000000001	107.0	28.049999999999997	17.0	83.75	20.0	12268.75	15951.300000000001	101.05	5336.0
54	1739.95	75.95	6187.0	4401.25	7360.0	2608.5	10793.0	33.0	13.0	66.0	44.9	4097.25	2020-05-05	52.5	44.0	125.0	5693.65	94.0	187.0	3215.5	282.5	7463.35	9121.75	128.2	10423.1	10.0	717.75	109.0	28.099999999999994	16.0	85.0	20.0	12319.5	16085.35	103.0	5362.0
55	1710.5	76.9	6208.0	4410.15	7399.75	2559.75	10842.0	30.950000000000003	13.0	62.25	41.75	4005.5	2020-05-06	51.0	42.0	115.75	5585.65	95.5	169.5	3155.5	272.75	7483.8	9170.75	130.1	10495.4	9.95	681.6499999999999	110.0	27.14999999999999	15.0	85.75	19.0	12367.5	16232.25	99.19999999999999	5381.0
56	1690.6	77.85	6237.0	4415.2	7436.75	2514.25	10891.0	29.950000000000003	11.0	60.5	37.7	3933.0	2020-05-07	49.0	39.0	106.75	5475.35	96.5	169.5	3096.5	269.0	7507.150000000001	9222.0	131.1	10582.65	9.0	673.0999999999999	112.0	28.049999999999997	15.0	87.0	18.0	12405.25	16370.2	94.44999999999997	5394.5
57	1667.0500000000002	78.8	6268.0	4418.3	7472.75	2484.25	10934.5	27.95	11.0	57.25	32.8	3853.75	2020-05-08	46.0	37.0	100.25	5371.0	98.0	153.5	3042.5	255.25	7536.150000000001	9271.25	134.1	10660.6	8.0	661.3	113.0	26.049999999999997	15.0	87.75	17.0	12450.5	16506.45	92.29999999999998	5406.5
58	1639.9	79.8	6295.0	4424.3	7511.25	2438.25	10982.0	25.95	11.0	54.25	31.95	3767.0	2020-05-09	45.0	36.0	98.5	5252.15	99.0	141.5	2984.0	234.5	7557.4	9298.5	134.14999999999998	10728.099999999999	8.0	625.0	114.25	26.099999999999994	14.0	87.75	17.0	12493.5	16612.600000000002	89.14999999999999	5415.75
59	1618.25	79.85	6320.0	4428.35	7546.25	2397.25	11025.5	24.85	10.0	54.0	31.9	3684.75	2020-05-10	43.0	34.0	90.75	5158.4	100.5	141.0	2927.0	227.0	7567.349999999999	9320.0	137.0	10815.15	7.95	599.8	117.0	25.049999999999997	13.0	89.0	16.0	12529.75	16727.0	86.1	5424.75
60	1588.6499999999999	79.9	6347.0	4431.45	7578.75	2358.5	11068.5	23.85	10.0	52.0	30.0	3609.25	2020-05-11	41.0	33.0	88.25	5081.3	102.0	134.0	2883.0	214.25	7580.85	9348.0	138.0	10887.85	7.0	590.3999999999999	118.0	23.0	12.0	90.0	15.25	12554.5	16840.25	85.19999999999999	5435.25
61	1571.05	79.95	6369.5	4433.6	7611.5	2323.5	11099.5	21.0	9.0	50.25	28.0	3552.25	2020-05-12	40.0	32.75	83.75	4989.65	103.0	129.0	2841.5	200.0	7588.8	9379.5	140.0	10958.1	6.95	568.1499999999999	119.25	22.19999999999999	12.0	91.0	15.25	12582.25	16958.399999999998	83.14999999999999	5445.5
62	1555.95	81.9	6391.5	4436.549999999999	7641.25	2285.0	11132.0	20.0	8.0	48.25	30.75	3493.25	2020-05-13	37.5	30.0	79.75	4930.3	104.0	123.5	2798.5	194.5	7603.45	9409.0	141.04999999999998	11021.55	6.0	570.5999999999999	121.0	23.0	11.0	91.75	14.0	12610.5	17066.6	78.1	5458.0
63	1539.65	81.9	6413.5	4438.5	7667.0	2240.0	11161.0	18.900000000000002	8.0	46.25	24.95	3435.75	2020-05-14	35.5	29.0	71.0	4856.9	105.0	116.0	2763.5	190.5	7621.5	9440.5	144.0	11087.1	6.0	542.3	122.0	22.099999999999994	11.0	92.0	14.0	12640.0	17153.25	75.05	5470.25
64	1530.95	81.95	6436.0	4440.55	7691.75	2196.5	11192.0	18.85	8.0	45.0	22.0	3374.5	2020-05-15	34.0	28.0	69.0	4785.9	105.5	112.0	2717.5	192.0	7641.0	9465.25	144.05	11161.1	5.95	529.9	123.25	20.19999999999999	10.0	93.0	13.0	12656.25	17246.45	74.1	5481.75
65	1513.4	82.0	6457.5	4446.4	7715.75	2166.0	11218.0	17.849999999999998	7.0	43.0	23.95	3329.5	2020-05-16	32.0	27.0	62.5	4735.9	107.5	107.0	2676.5	184.5	7650.099999999999	9494.0	145.0	11214.75	5.0	523.65	124.25	20.14999999999999	10.0	93.75	13.0	12686.75	17339.449999999997	70.19999999999999	5489.75
66	1502.75	82.94999999999999	6476.5	4448.45	7747.0	2127.25	11243.0	16.9	7.0	41.25	22.75	3278.0	2020-05-17	31.0	26.75	60.5	4669.85	108.0	101.0	2639.5	177.25	7664.2	9516.75	146.05	11262.35	5.0	516.05	125.25	21.049999999999997	9.0	94.0	12.0	12716.0	17437.55	69.14999999999999	5502.0
67	1495.1	82.94999999999999	6494.0	4449.6	7772.0	2097.5	11268.5	15.9	7.0	39.25	20.0	3258.25	2020-05-18	30.0	25.75	53.0	4621.3	108.5	94.5	2609.0	167.0	7675.5	9530.0	146.05	11316.65	5.0	486.6	126.0	19.19999999999999	9.0	94.0	12.0	12737.5	17534.0	68.1	5512.75
68	1487.75	83.89999999999999	6512.0	4450.7	7793.0	2074.25	11288.0	15.9	6.0	38.0	16.85	3237.25	2020-05-19	29.0	23.75	49.5	4575.1	109.0	84.0	2563.5	165.0	7685.85	9544.5	147.05	11357.5	4.0	482.29999999999995	128.0	19.099999999999994	9.0	94.75	12.0	12761.0	17617.1	65.1	5523.25
69	1477.65	83.89999999999999	6523.0	4452.75	7811.75	2057.5	11308.5	14.0	6.0	37.0	14.0	3196.0	2020-05-20	28.0	22.75	50.0	4530.8	110.0	81.5	2532.0	150.0	7693.4	9565.25	148.0	11406.199999999999	4.0	473.04999999999995	129.25	18.14999999999999	8.0	94.75	11.0	12781.5	17711.899999999998	62.14999999999999	5536.5
70	1471.9	83.95	6533.5	4454.7	7832.25	2040.5	11326.5	14.0	6.0	34.0	16.0	3166.0	2020-05-21	26.0	21.75	43.5	4478.05	110.5	76.5	2497.0	147.5	7707.650000000001	9588.0	149.0	11448.949999999999	4.0	461.25	130.25	19.049999999999997	8.0	95.0	11.0	12804.25	17791.25	64.0	5546.25
71	1467.3000000000002	83.95	6541.5	4456.599999999999	7845.5	2019.75	11345.5	13.0	6.0	34.25	14.850000000000001	3132.0	2020-05-22	25.0	20.0	43.0	4432.55	111.0	72.0	2463.5	145.0	7722.450000000001	9613.0	149.24999999999997	11488.05	3.95	451.2	131.25	19.099999999999994	7.0	95.75	10.0	12830.0	17873.7	62.099999999999994	5558.75
72	1461.4	84.0	6550.0	4457.650000000001	7861.25	2000.25	11366.0	12.95	6.0	33.5	11.95	3103.0	2020-05-23	24.0	19.0	40.5	4395.549999999999	112.0	70.0	2424.5	135.0	7739.150000000001	9639.0	150.2	11528.699999999999	3.0	437.4	132.0	19.049999999999997	7.0	96.0	10.0	12850.75	17942.3	59.14999999999999	5569.0
73	1454.4	84.0	6553.5	4460.599999999999	7878.25	1983.0	11382.5	11.95	5.0	33.0	10.0	3055.5	2020-05-24	23.5	18.0	38.0	4351.0	113.0	63.5	2390.0	127.0	7754.5	9663.75	153.04999999999998	11566.449999999999	3.0	417.44999999999993	132.25	18.049999999999997	7.0	96.0	9.25	12875.0	18014.05	58.0	5581.25
74	1437.8500000000001	84.0	6556.5	4462.6	7887.75	1964.25	11402.0	10.950000000000001	5.0	30.5	10.0	3007.25	2020-05-25	22.0	17.0	36.75	4303.049999999999	113.0	59.5	2365.5	122.75	7766.3	9690.75	154.05	11598.599999999999	3.0	398.44999999999993	133.25	18.0	7.0	96.75	10.0	12896.25	18027.75	55.05	5585.25
75	1419.0	84.95	6562.5	4463.6	7898.0	1944.75	11417.5	10.0	5.0	31.5	9.9	2969.0	2020-05-26	21.0	16.0	32.75	4260.5	114.0	55.0	2352.0	119.5	7775.950000000001	9717.5	154.05	11634.95	2.0	383.84999999999997	134.25	17.0	6.0	97.0	9.0	12919.0	18041.3	52.05	5587.25
76	1403.75	85.95	6564.5	4465.55	7908.25	1926.25	11432.5	10.0	4.0	30.25	8.0	2957.25	2020-05-27	20.5	14.75	31.75	4214.15	114.5	53.0	2317.5	113.5	7792.65	9740.75	155.0	11666.599999999999	2.0	380.99999999999994	135.0	16.049999999999997	6.0	97.0	9.0	12927.0	18052.05	52.0	5594.0
77	1386.75	86.9	6566.5	4468.55	7922.0	1918.5	11441.5	10.0	4.75	28.0	8.0	2938.25	2020-05-28	19.5	14.0	28.25	4189.0	114.5	49.5	2278.0	107.25	7810.200000000001	9757.0	156.0	11701.25	2.0	368.84999999999997	135.25	17.0	6.0	98.5	8.0	12953.5	18068.2	49.0	5598.5
78	1377.75	86.95	6569.5	4470.5	7937.5	1902.25	11451.0	10.0	4.0	27.0	9.0	2910.25	2020-05-29	19.0	14.0	25.0	4153.8	115.0	47.0	2255.0	95.75	7830.65	9769.75	156.05	11732.25	2.0	355.75	137.0	15.0	6.0	99.0	8.0	12986.25	18076.6	49.0	5601.25
79	1365.05	86.95	6573.0	4472.450000000001	7946.75	1887.5	11464.0	9.95	4.0	25.25	9.75	2892.25	2020-05-30	19.0	13.0	22.0	4113.0	116.0	44.0	2227.5	95.0	7850.05	9789.25	157.04999999999998	11761.05	2.0	345.49999999999994	138.0	15.0	6.0	100.0	8.0	13008.5	18089.199999999997	45.05	5602.75
80	1355.3	87.0	6575.5	4473.45	7955.25	1865.5	11473.5	9.0	4.0	26.25	6.95	2875.5	2020-05-31	19.0	12.75	20.0	4088.5999999999995	116.5	42.0	2205.5	96.0	7873.5	9806.0	158.05	11788.4	2.0	326.0999999999999	138.25	14.0	5.0	100.0	8.0	13032.75	18100.0	45.0	5606.75
81	1352.55	87.0	6576.5	4474.45	7965.25	1844.0	11482.0	7.95	3.75	24.25	5.95	2858.5	2020-06-01	17.0	12.0	18.75	4063.95	116.5	40.5	2176.5	90.25	7895.65	9819.75	159.0	11820.65	2.0	307.79999999999984	139.25	14.0	5.0	100.0	8.0	13053.75	18110.3	41.05	5608.25
82	1338.8	87.0	6577.5	4475.4	7974.25	1829.25	11492.5	7.95	3.0	23.0	7.0	2827.0	2020-06-02	17.0	11.0	19.0	4034.95	116.5	39.5	2149.0	85.25	7914.1	9830.5	161.0	11854.25	2.0	310.7	139.75	13.049999999999997	5.0	100.75	8.0	13070.5	18116.5	40.05	5609.5
83	1330.8	87.0	6578.0	4476.4	7988.5	1817.25	11506.0	7.0	3.0	22.0	5.0	2781.25	2020-06-03	16.0	10.0	17.5	4001.1	116.5	36.5	2132.5	86.0	7927.85	9834.0	161.09999999999997	11881.949999999999	2.0	305.69999999999993	139.75	13.049999999999997	5.0	100.75	7.25	13095.5	18123.1	40.0	5613.0
84	1318.55	87.0	6583.0	4478.3	7996.5	1796.0	11510.5	6.95	3.0	22.0	6.95	2750.25	2020-06-04	15.0	10.0	16.75	3979.2999999999997	117.5	35.0	2121.0	82.25	7935.650000000001	9837.75	162.05	11907.25	2.0	302.0	139.75	13.0	5.0	101.0	7.0	13118.75	18133.45	41.0	5616.25
85	1309.25	88.0	6583.5	4479.4	8005.5	1790.25	11513.0	6.95	3.0	21.0	5.0	2707.5	2020-06-05	15.0	10.0	13.75	3959.25	118.0	32.5	2109.5	81.0	7956.8	9839.75	163.05	11929.849999999999	2.0	295.65	139.75	13.0	4.5	101.0	7.0	13136.25	18142.949999999997	40.05	5616.25
86	1295.45	88.0	6586.0	4480.4	8013.0	1777.0	11519.0	6.95	3.0	20.0	4.95	2665.0	2020-06-06	14.0	10.0	12.75	3945.45	118.0	31.0	2099.5	79.25	7972.099999999999	9842.0	164.05	11956.899999999998	2.0	290.04999999999995	141.5	12.0	5.0	101.75	7.0	13151.25	18153.25	40.05	5617.0
87	1291.6999999999998	88.0	6589.0	4481.45	8021.5	1762.75	11524.0	5.95	3.0	20.25	2.95	2642.25	2020-06-07	13.0	9.0	12.0	3935.2	118.5	29.5	2086.5	75.75	7980.85	9845.0	165.04999999999998	11987.849999999999	1.0	265.15	141.5	12.0	4.0	101.75	6.25	13169.5	18160.4	40.0	5620.75
88	1288.2	88.0	6590.0	4482.450000000001	8027.75	1743.75	11525.5	5.0	2.75	20.0	2.9000000000000004	2612.5	2020-06-08	13.0	9.0	13.0	3917.0999999999995	119.0	28.5	2068.0	78.25	7999.25	9847.75	166.05	12007.25	1.0	250.14999999999998	142.25	11.049999999999997	4.0	102.0	6.25	13185.25	18173.899999999998	38.0	5622.75
89	1284.6000000000001	88.0	6590.5	4482.5	8036.75	1723.5	11528.5	5.0	3.0	19.0	3.0	2593.25	2020-06-09	13.0	9.0	12.75	3899.9500000000003	119.0	26.5	2057.5	72.5	8014.7	9850.0	166.05	12025.0	1.0	246.1	142.25	12.0	4.0	102.0	6.0	13202.5	18236.1	36.05	5623.0
90	1280.6999999999998	88.0	6592.5	4482.650000000001	8042.0	1709.75	11530.0	5.0	2.75	18.25	2.95	2578.5	2020-06-10	12.0	8.0	10.75	3881.05	119.5	25.0	2043.5	62.5	8023.400000000001	9852.5	166.1	12044.3	1.0	247.0	144.0	11.049999999999997	4.0	102.75	6.0	13233.0	18292.049999999996	37.099999999999994	5624.0
91	1273.95	88.0	6593.0	4482.8	8052.5	1691.5	11533.0	5.0	2.0	17.25	2.95	2554.75	2020-06-11	11.5	8.0	9.75	3865.5	119.5	23.5	2036.0	55.75	8045.4	9856.75	167.05	12066.249999999998	1.0	233.29999999999995	144.0	11.049999999999997	4.0	102.75	6.0	13259.75	18342.85	36.05	5625.75
92	1272.05	88.0	6593.5	4482.900000000001	8061.75	1676.25	11535.5	5.0	2.0	18.0	1.9500000000000002	2547.0	2020-06-12	12.0	7.75	9.75	3851.1	120.0	23.5	2026.0	54.5	8051.150000000001	9858.25	168.0	12083.449999999999	1.0	229.54999999999995	144.0	10.049999999999997	4.0	102.75	6.0	13278.5	18395.75	34.05	5626.0
93	1272.0	88.0	6594.0	4484.0	8067.75	1671.25	11538.0	5.0	2.0	17.0	1.0	2537.75	2020-06-13	11.5	7.75	7.75	3839.5	120.0	21.5	2013.0	53.25	8051.25	9861.0	169.0	12108.25	1.0	212.69999999999996	144.0	10.0	4.0	102.75	6.0	13305.5	18435.3	34.05	5629.25
94	1265.3500000000001	88.0	6596.0	4484.150000000001	8075.75	1657.0	11540.0	4.95	2.0	17.25	1.0	2529.0	2020-06-14	11.5	7.75	7.5	3830.1	121.0	21.5	2001.5	50.75	8051.400000000001	9862.5	169.04999999999998	12126.3	1.0	223.25	144.0	11.0	4.0	102.75	6.0	13326.75	18496.6	33.19999999999999	5630.5
95	1251.15	88.0	6596.5	4484.2	8085.75	1647.0	11542.0	5.0	2.0	17.0	1.0	2518.75	2020-06-15	11.0	7.0	6.75	3819.25	121.0	20.5	1990.5	50.0	8052.45	9864.75	170.0	12143.55	0.9500000000000002	210.39999999999998	144.0	10.049999999999997	3.5	103.5	6.0	13346.5	18535.749999999996	32.14999999999999	5631.0
96	1242.6	88.94999999999999	6598.5	4484.25	8095.75	1652.5	11544.0	4.95	2.0	16.0	0.0	2504.25	2020-06-16	10.0	7.0	6.0	3807.4	122.0	20.0	1980.0	50.25	8054.5	9865.75	170.05	12161.8	0.9500000000000002	200.39999999999998	144.0	10.049999999999997	3.0	103.5	6.0	13367.5	18576.299999999996	31.049999999999997	5631.25
97	1234.05	88.94999999999999	6599.0	4484.3	8105.0	1651.25	11547.0	4.0	2.0	15.0	0.0	2495.25	2020-06-17	10.0	7.0	5.0	3793.85	122.0	18.5	1973.5	44.5	8055.75	9868.75	171.0	12174.3	0.9500000000000002	187.45	144.25	10.049999999999997	3.0	103.5	5.0	13384.5	18623.1	29.099999999999994	5631.75
98	1219.8	88.94999999999999	6599.5	4484.35	8111.25	1649.5	11549.5	3.95	2.0	15.0	0.0	2491.75	2020-06-18	10.0	6.0	4.0	3786.15	122.0	17.0	1958.5	39.5	8056.85	9870.0	171.10000000000002	12188.3	0.0	184.25	145.0	9.0	3.0	103.5	5.0	13402.5	18663.149999999998	29.0	5632.0
99	1216.0	88.94999999999999	6600.0	4484.35	8120.5	1652.25	11552.0	4.0	2.0	15.0	0.0	2481.25	2020-06-19	10.0	6.0	4.0	3778.35	122.0	16.0	1951.5	36.25	8059.0	9871.75	173.0	12201.699999999999	0.0	175.3	145.0	9.049999999999997	3.0	103.5	5.0	13416.75	18696.149999999998	30.049999999999997	5633.5
100	1207.45	88.94999999999999	6600.0	4484.5	8126.5	1643.75	11553.5	3.95	2.0	15.0	0.0	2473.25	2020-06-20	10.0	6.0	4.0	3771.25	122.0	14.5	1940.0	37.0	8061.950000000001	9875.5	173.0	12217.9	0.0	169.34999999999997	145.0	9.049999999999997	3.0	103.5	5.0	13431.5	18730.999999999996	31.0	5634.0
101	1198.8000000000002	88.94999999999999	6600.0	4484.5	8134.75	1640.5	11555.5	3.0	2.0	14.0	0.0	2462.75	2020-06-21	9.0	5.75	3.75	3764.35	122.0	15.5	1930.5	36.0	8063.05	9878.0	173.0	12230.0	0.0	159.5	145.25	9.049999999999997	3.0	103.75	5.0	13444.25	18762.05	29.099999999999994	5634.25
102	1191.15	88.94999999999999	6601.5	4484.5	8138.5	1618.5	11556.5	3.0	2.0	14.0	0.0	2457.75	2020-06-22	9.0	5.0	3.75	3760.15	122.0	14.5	1916.0	38.0	8063.1	9878.75	173.0	12238.65	0.0	146.1	145.25	8.0	3.0	103.75	4.0	13458.75	18794.6	27.099999999999994	5635.75
103	1189.2	89.0	6601.5	4484.55	8142.0	1604.75	11558.5	3.0	2.0	14.0	0.0	2450.0	2020-06-23	9.0	5.0	3.0	3755.0	122.0	12.5	1901.0	33.75	8065.099999999999	9879.75	173.09999999999997	12254.649999999998	0.0	144.25	146.0	8.0	3.0	103.75	4.0	13474.5	18834.999999999996	26.049999999999997	5635.75
104	1186.35	89.0	6602.0	4484.650000000001	8144.75	1591.5	11560.0	3.0	1.0	13.0	0.0	2444.75	2020-06-24	9.0	5.0	3.0	3750.1	122.0	11.5	1896.0	32.0	8066.049999999999	9880.75	173.09999999999997	12266.85	0.0	141.39999999999998	146.0	7.049999999999997	3.0	103.75	4.0	13485.5	18868.15	25.099999999999994	5635.75
105	1182.5	89.0	6603.0	4484.7	8146.75	1587.5	11561.0	3.0	1.0	12.25	0.0	2440.75	2020-06-25	8.0	5.0	3.0	3743.25	122.5	13.5	1886.5	34.25	8067.95	9881.5	173.14999999999998	12274.3	0.0	145.29999999999995	146.0	7.0	3.0	104.0	4.0	13495.75	18906.35	24.049999999999997	5635.75
106	1176.8	89.0	6603.5	4484.7	8148.75	1573.0	11562.5	3.0	1.0	12.0	0.0	2435.25	2020-06-26	8.0	4.0	2.75	3735.7	122.5	13.5	1877.0	30.25	8068.0	9885.0	173.14999999999998	12280.649999999998	0.0	149.34999999999997	146.0	7.0	3.0	104.0	4.0	13508.25	18941.35	22.14999999999999	5636.5
107	1172.95	89.0	6604.0	4484.7	8150.75	1568.25	11562.5	2.95	1.0	12.0	0.0	2429.25	2020-06-27	7.0	4.75	2.75	3727.35	122.5	12.0	1871.0	29.0	8069.0	9888.75	175.05	12292.699999999999	0.0	146.29999999999998	146.25	6.049999999999997	3.0	104.0	4.0	13515.25	18972.6	23.049999999999997	5636.5
108	1170.1000000000001	89.0	6605.5	4484.75	8153.5	1559.0	11564.5	2.0	1.0	11.0	0.0	2423.25	2020-06-28	7.0	4.0	2.75	3709.2999999999997	122.5	12.0	1867.5	27.0	8070.05	9889.75	176.0	12300.949999999999	0.0	143.45	146.25	7.0	3.0	104.0	4.0	13521.25	19002.8	22.099999999999994	5636.75
109	1168.2	89.0	6605.5	4484.75	8156.5	1549.25	11567.5	2.95	1.0	11.0	0.0	2421.25	2020-06-29	7.0	4.0	2.0	3692.0499999999997	123.0	11.5	1866.5	27.0	8071.0	9891.5	176.0	12311.149999999998	0.0	145.04999999999998	146.25	6.049999999999997	2.5	104.0	4.0	13531.75	19033.1	22.049999999999997	5636.75
110	1163.45	89.0	6606.0	4484.85	8158.5	1546.25	11569.5	2.95	1.0	11.0	0.0	2417.75	2020-06-30	7.0	4.0	1.0	3685.2999999999997	123.0	11.5	1864.0	27.5	8071.950000000001	9897.0	177.0	12320.599999999999	0.0	129.59999999999997	147.0	7.0	2.0	104.0	4.0	13537.0	19061.749999999996	21.049999999999997	5636.75
111	1162.45	89.0	6606.0	4484.85	8160.25	1544.0	11571.0	2.95	1.0	11.0	0.0	2413.75	2020-07-01	6.0	4.0	1.0	3682.2	123.0	10.5	1862.5	26.5	8072.05	9899.75	177.04999999999998	12331.599999999999	0.0	122.1	147.0	7.0	2.0	104.0	4.0	13541.5	19091.249999999996	20.099999999999994	5637.5
112	1160.5500000000002	89.0	6606.5	4484.900000000001	8161.0	1538.0	11573.5	2.95	1.0	10.0	0.0	2405.5	2020-07-02	6.0	4.0	1.75	3683.55	123.0	9.0	1861.0	26.0	8072.1	9905.0	178.05	12335.8	0.0	123.1	147.0	8.0	2.0	104.0	3.25	13546.75	19117.649999999998	21.049999999999997	5638.25
113	1159.5500000000002	89.0	6607.0	4484.900000000001	8161.5	1537.25	11575.0	2.0	1.0	10.0	0.0	2397.75	2020-07-03	6.0	4.0	1.0	3681.8999999999996	123.5	8.0	1860.5	24.0	8072.150000000001	9911.0	178.05	12344.849999999999	0.0	118.54999999999997	148.0	7.0	2.0	104.75	3.0	13553.0	19145.399999999998	22.049999999999997	5639.0
114	1159.5500000000002	89.0	6607.5	4484.900000000001	8161.75	1533.75	11576.5	2.0	1.0	9.25	0.0	2390.5	2020-07-04	6.0	4.0	2.0	3668.2	123.5	7.0	1860.5	23.25	8072.150000000001	9915.0	179.0	12350.3	0.0	111.14999999999999	148.0	7.049999999999997	2.0	104.75	3.0	13554.5	19179.249999999996	23.049999999999997	5639.0
115	1154.8000000000002	89.0	6607.5	4484.95	8162.5	1527.75	11578.5	2.0	1.0	9.0	0.0	2372.25	2020-07-05	6.0	4.75	1.0	3666.0499999999997	123.5	8.0	1860.0	21.25	8072.150000000001	9921.0	179.0	12356.449999999999	0.0	106.19999999999999	148.0	7.0	2.0	104.75	3.0	13560.5	19215.25	22.049999999999997	5639.0
116	1154.8000000000002	89.0	6608.0	4485.05	8163.5	1526.0	11579.5	2.0	1.0	9.25	0.0	2364.75	2020-07-06	6.0	4.0	1.0	3650.5	123.5	7.5	1859.5	20.0	8072.25	9923.0	179.0	12358.949999999999	0.0	106.1	148.0	7.0	2.0	104.75	3.0	13570.25	19235.8	21.049999999999997	5639.75
117	1153.85	89.0	6608.5	4485.05	8163.75	1524.75	11581.5	2.0	1.0	9.0	0.0	2350.0	2020-07-07	6.0	4.0	1.0	3631.35	123.5	7.0	1857.5	19.0	8073.2	9923.75	179.0	12363.399999999998	0.0	101.1	148.0	7.0	2.0	104.75	3.0	13577.0	19261.25	21.0	5640.5
118	1151.9499999999998	89.0	6608.5	4485.1	8164.25	1510.5	11582.0	2.0	1.0	9.0	0.0	2340.0	2020-07-08	6.0	4.0	0.75	3613.95	123.5	5.5	1857.0	18.25	8073.25	9924.5	179.0	12367.9	0.0	102.05	148.0	7.049999999999997	2.0	104.75	3.0	13581.5	19282.899999999998	20.049999999999997	5640.5
119	1147.1999999999998	89.0	6608.5	4485.150000000001	8164.75	1506.5	11582.5	2.0	1.0	8.25	0.0	2326.75	2020-07-09	6.0	4.0	0.0	3594.5499999999997	123.5	6.0	1856.0	19.0	8073.25	9925.25	179.0	12369.599999999999	0.0	104.14999999999999	148.0	7.0	2.0	104.75	3.0	13588.25	19310.85	19.099999999999994	5640.5
120	1147.1999999999998	89.0	6609.0	4485.150000000001	8165.5	1505.25	11583.5	2.0	1.0	9.0	0.0	2318.0	2020-07-10	6.0	4.0	0.0	3575.7	123.5	5.0	1855.0	18.25	8073.25	9927.75	179.0	12375.249999999998	0.0	92.59999999999997	148.0	6.049999999999997	2.0	104.75	3.0	13591.25	19335.2	19.049999999999997	5640.5
