# Supplementary material for: Simulation of the COVID-19 epidemic on the social network of Slovenia: Estimating the intrinsic forecast uncertainty
Source: PLoS One. 2020 Aug 27;15(8):e0238090. doi: 10.1371/journal.pone.0238090 (PMC7451520; doi:10.1371/journal.pone.0238090)
Supplement: S1 File — The core program korona_final.py is written in Python 2.7 and requires standard scipy, numpy and matplotlib. The most time-consuming procedures of the software are written in Fortran 90. Python binding are created using F2PY [94]: f2py -c generate_connections.f90 -m generate_connections. (ZIP) [file pone.0238090.s001.zip › data/data_Fig9/uncontrolled_perturb_network.csv]

	active_05	dead_05	symptoms_median	symptoms_05	symptoms_75	active_25	immune_median	hospitalized_05	icu_25	hospitalized_75	infectious_05	active_75	date	susceptible_75	hospitalized_median	hospitalized_25	infectious_25	active_95	dead_median	infectious_median	active_median	infectious_75	susceptible_median	immune_05	susceptible_25	immune_25	dead_95	symptoms_95	icu_05	infectious_95	dead_75	icu_95	icu_median	susceptible_05	dead_25	icu_75	immune_75	immune_95	hospitalized_95	symptoms_25	susceptible_95
0	2229.0	0.0	573.0	342.90000000000003	684.25	2229.0	679.0	4.0	2.0	17.0	277.95000000000005	2229.0	2020-03-12	2043566.0	12.0	8.0	441.5	2229.0	0.0	567.5	2229.0	686.25	2043566.0	437.95000000000005	2043566.0	581.0	0.0	841.0999999999999	1.0	865.0999999999999	0.0	9.0	3.0	2043566.0	0.0	5.0	783.25	943.3499999999997	28.0	473.5	2043566.0
1	2546.9500000000003	0.0	700.5	414.95000000000005	829.25	2625.0	967.5	6.0	2.0	19.0	381.90000000000003	2770.0	2020-03-13	2043168.0	14.0	10.0	610.5	2904.1499999999996	0.0	782.0	2687.0	938.25	2043101.5	619.9000000000001	2043021.75	824.0	0.0	1013.05	1.0	1178.05	0.0	10.0	4.0	2042885.95	0.0	6.0	1116.75	1340.7499999999993	31.049999999999955	579.5	2043244.05
2	2987.85	0.0	832.5	500.95	986.0	3159.0	1155.5	7.0	3.0	21.0	434.85	3479.25	2020-03-14	2042623.75	15.0	11.0	697.5	3763.8499999999995	0.0	892.5	3310.0	1073.0	2042470.5	737.0	2042300.0	980.75	0.0	1190.4499999999996	1.0	1337.1499999999999	0.0	11.0	4.0	2042004.2	0.0	6.0	1325.75	1573.1999999999998	35.0	693.75	2042792.3499999999
3	3478.7999999999997	0.0	996.0	599.0	1176.75	3761.75	1361.5	7.0	3.0	23.0	412.95	4274.0	2020-03-15	2042006.25	17.0	12.0	704.25	4697.8499999999985	0.0	897.5	3994.0	1152.25	2041761.0	883.8499999999999	2041483.5	1164.0	0.0	1428.1999999999998	1.0	1544.5499999999995	0.0	13.0	5.0	2041057.65	0.0	7.0	1554.0	1828.2999999999997	39.049999999999955	828.5	2042285.15
4	4035.0	0.0	1199.0	715.6500000000001	1421.0	4370.25	1590.0	8.0	4.0	28.0	497.95	5093.75	2020-03-16	2041371.25	19.0	14.0	866.75	5834.15	0.0	1131.0	4708.0	1409.25	2041034.5	1038.95	2040626.25	1373.5	1.0	1803.2499999999989	2.0	2010.7499999999984	0.0	15.0	5.0	2039934.6	0.0	8.0	1805.0	2118.3999999999996	47.0	987.75	2041713.25
5	4611.1	0.0	1449.0	845.5	1730.0	5103.75	1859.0	9.950000000000003	4.0	36.0	668.75	6371.25	2020-03-17	2040608.0	24.5	16.0	1168.5	7806.299999999998	0.0	1489.0	5655.5	1808.75	2040042.5	1218.75	2039329.0	1600.5	2.0	2289.8999999999987	2.0	2463.25	1.0	18.0	7.0	2037852.75	0.0	11.0	2125.25	2582.05	58.049999999999955	1190.75	2041112.55
6	5271.0	0.0	1753.0	991.8	2099.75	6079.75	2187.0	12.0	6.0	47.25	874.0	8114.75	2020-03-18	2039592.0	32.5	22.0	1447.75	10605.299999999996	1.0	1869.5	7043.5	2284.25	2038655.0	1421.85	2037547.5	1866.75	4.0	2844.2	3.0	3281.0499999999997	2.0	24.0	9.0	2035000.3	0.0	14.0	2533.75	3161.3999999999996	79.0	1411.25	2040461.55
7	6150.3	0.0	2093.0	1201.75	2592.25	7355.75	2631.5	15.0	8.0	65.25	986.5500000000001	10489.5	2020-03-19	2038294.25	42.0	30.0	1623.5	14552.449999999999	1.0	2143.0	8784.5	2660.5	2036877.0	1664.9	2035089.25	2207.25	5.0	3645.4999999999986	4.0	4445.699999999996	2.0	32.049999999999955	12.0	2030819.9000000001	0.0	19.0	3066.75	3928.5499999999993	108.04999999999995	1692.5	2039549.2
8	7142.75	0.0	2563.0	1422.9	3257.5	8868.5	3126.0	23.0	11.0	89.25	1263.4	13320.0	2020-03-20	2036748.5	58.0	39.0	2017.75	19696.899999999994	2.0	2624.0	10809.5	3287.25	2034832.5	1963.8000000000002	2032291.25	2624.0	6.0	4792.799999999997	6.0	5980.25	3.0	44.049999999999955	16.0	2025756.35	1.0	25.0	3737.75	4771.999999999995	153.0	2038.5	2038421.3499999999
9	8400.2	0.0	3119.0	1697.7	4091.25	10652.75	3716.5	29.950000000000003	15.0	120.25	1409.0500000000002	17014.75	2020-03-21	2034902.75	79.0	53.0	2594.75	27353.55	2.0	3377.0	13228.0	4382.5	2032307.0	2296.15	2028412.25	3072.5	7.0	6472.599999999999	8.0	8230.149999999998	4.0	60.19999999999982	22.0	2018224.45	1.0	35.0	4562.5	6224.1	214.14999999999986	2443.5	2037116.6
10	9857.45	0.0	3906.5	1985.8999999999999	5124.75	12754.5	4492.0	39.95	20.0	164.25	1566.45	22031.75	2020-03-22	2032643.0	106.0	71.0	3227.75	37529.95	3.0	4354.5	16523.0	5832.75	2028937.0	2685.65	2023231.0	3653.0	10.0	8589.249999999993	10.0	11348.999999999993	5.0	81.04999999999995	30.0	2007721.5	2.0	46.25	5645.25	7987.9	292.14999999999986	2970.5	2035710.8
11	11269.55	1.0	4823.5	2332.4	6447.5	15262.5	5481.5	49.95	26.0	219.25	1993.85	28874.25	2020-03-23	2029862.75	141.0	94.75	3872.75	52452.24999999996	4.0	5339.5	20629.0	7296.0	2024626.0	3139.4500000000003	2016252.75	4342.0	12.0	11813.099999999995	13.0	15431.999999999998	7.0	113.24999999999977	40.0	1992371.15	2.0	61.25	7005.75	10545.549999999992	394.49999999999955	3577.75	2034130.55
12	13139.650000000001	1.0	6001.0	2753.4500000000003	8255.25	18513.25	6736.0	67.9	34.0	294.5	2499.75	37615.5	2020-03-24	2026455.5	189.5	121.75	4695.5	72756.54999999994	6.0	6616.5	25898.0	9367.5	2019357.0	3664.5	2007345.5	5216.5	16.0	16467.35	18.0	20999.55	9.0	153.14999999999986	52.5	1972695.55	3.0	83.25	8823.25	13885.149999999996	531.3999999999996	4312.5	2032157.05
13	15440.35	2.0	7516.5	3253.4	10486.0	22582.25	8304.0	87.95	44.0	398.0	3070.3	48894.25	2020-03-25	2022313.0	245.0	159.75	5808.75	100248.74999999999	8.0	8320.0	32261.0	12568.25	2012864.0	4300.6	1995657.5	6317.0	21.0	22793.849999999995	23.0	28920.299999999996	12.0	206.39999999999964	68.0	1945378.4500000002	4.0	112.25	11216.25	18875.89999999999	732.1499999999999	5274.5	2029755.1
14	18060.2	3.0	9412.0	3902.4500000000003	13692.75	27367.0	10333.5	106.0	55.75	526.5	3492.9	63816.75	2020-03-26	2017193.25	312.0	203.0	7224.5	137768.24999999994	10.0	10526.0	40328.5	16528.5	2004640.5	5078.45	1980398.5	7561.75	28.0	30638.449999999953	29.0	39388.450000000004	15.25	278.0	87.0	1906991.65	6.0	146.25	14360.5	26027.949999999997	998.05	6316.75	2026901.9500000002
15	21267.25	3.0	11823.0	4631.05	17712.25	33324.75	12785.0	132.95	71.0	674.75	3990.5	83405.75	2020-03-27	2011065.0	399.5	254.5	8819.0	188828.19999999992	13.0	13232.0	50545.0	21639.0	1994041.0	6031.599999999999	1960320.25	8962.25	39.0	40997.24999999989	36.95	52938.2	21.0	379.49999999999864	111.0	1855076.6	8.0	188.5	18418.25	35404.54999999997	1395.199999999998	7571.75	2023527.8
16	24908.4	4.950000000000003	14832.5	5486.4	22973.25	40537.25	16071.5	167.95	89.0	908.5	4637.7	108784.75	2020-03-28	2003408.75	501.0	317.5	10813.5	256395.6999999999	18.0	16436.5	63419.0	27886.5	1980697.5	7108.75	1934294.25	10828.0	53.049999999999955	55443.64999999985	45.0	71309.94999999997	28.0	519.5999999999995	140.5	1787185.25	10.0	247.25	23799.5	49700.29999999999	1930.3999999999996	9212.75	2019984.5
17	29438.5	6.0	18625.5	6397.400000000001	29736.5	49328.25	20038.0	204.89999999999998	110.0	1166.25	5469.9	140845.75	2020-03-29	1994497.5	645.5	395.0	13276.25	340620.59999999974	23.0	20540.5	78739.0	36212.5	1964033.0	8476.800000000001	1901706.5	13006.0	76.04999999999995	74952.19999999981	56.95	97410.15	37.0	705.3499999999988	180.0	1701191.6500000001	14.0	324.5	30791.0	66740.94999999998	2598.7999999999975	11260.0	2015238.2
18	34362.65	8.0	23154.5	7456.750000000001	38251.0	59199.0	25197.5	253.60000000000002	135.75	1513.5	6854.900000000001	180154.25	2020-03-30	1983659.5	821.0	482.75	16116.5	446449.2499999995	30.0	26608.0	98506.0	47306.25	1943368.5	9832.1	1859817.75	15691.25	100.09999999999991	101458.44999999976	68.85000000000001	130070.9	49.0	990.1999999999989	234.5	1593740.95	18.0	428.0	40051.75	91655.14999999995	3571.0499999999943	13703.25	2009625.5499999998
19	40209.100000000006	11.0	28658.0	8733.6	49814.75	71231.5	31461.5	313.95	168.0	1950.0	8046.05	230847.75	2020-03-31	1970515.5	1036.5	602.5	19668.75	575491.7499999993	40.0	33333.5	122152.5	61191.25	1918087.0	11387.050000000001	1807615.0	19168.25	131.19999999999982	138506.64999999985	80.9	171636.25	65.0	1339.5999999999995	294.5	1462410.45	24.75	556.25	52123.25	128237.29999999997	4834.299999999997	16750.25	2003136.0
20	46998.5	15.0	36466.0	10392.85	64153.75	86252.25	39262.0	371.85	209.0	2532.5	9305.2	292320.25	2020-04-01	1954841.25	1319.0	733.5	23517.25	727602.9499999994	51.0	41285.5	151574.5	78767.5	1887175.0	13818.600000000002	1743048.5	23322.75	174.0	186716.59999999998	102.60000000000002	214900.84999999966	85.0	1804.5499999999986	370.0	1307166.9000000001	31.0	717.25	67333.5	174073.34999999995	6539.399999999998	20598.5	1995354.0499999998
21	55092.75	19.0	45553.5	12173.85	82776.0	104157.0	48958.0	443.85	256.75	3297.0	10924.300000000001	364854.5	2020-04-02	1935827.0	1666.0	915.75	28346.25	891857.5499999993	66.0	51449.0	187333.5	100629.0	1848895.5	16169.500000000002	1665946.0	28191.5	239.29999999999973	244305.24999999983	118.0	273318.1499999996	113.25	2394.5999999999985	474.5	1138560.45	39.75	933.75	87125.25	230347.7999999997	8640.899999999996	25057.75	1986633.15
22	64534.850000000006	24.950000000000003	56303.5	14210.15	105299.75	125597.5	60865.0	501.80000000000007	318.0	4237.5	13152.550000000001	450595.0	2020-04-03	1913509.75	2105.5	1129.5	34631.5	1059274.7999999993	85.0	63855.5	230640.5	127717.75	1803436.5	18957.15	1575105.25	34207.5	341.3499999999997	315425.3999999998	143.9	341492.79999999976	147.25	3145.0999999999995	585.5	969057.6	51.0	1204.25	112655.75	306995.3999999996	11194.549999999994	30363.25	1976948.25
23	75443.0	30.0	69930.5	16529.75	134128.25	150973.75	75564.5	580.9	381.0	5417.75	15978.550000000001	551427.0	2020-04-04	1887217.5	2652.0	1383.75	42360.0	1184117.65	111.0	79110.5	282075.0	160785.25	1748633.0	22817.050000000003	1468748.75	41750.75	475.3499999999997	397094.84999999986	167.9	413405.4999999998	194.25	4009.849999999999	737.0	808795.4500000001	64.75	1526.75	143928.75	402574.24999999965	14112.499999999987	36478.75	1965588.65
24	88253.5	38.0	86163.0	19239.0	169281.25	181258.25	93765.0	708.65	471.75	6843.75	18957.100000000002	663742.5	2020-04-05	1855956.5	3305.0	1709.25	50256.0	1273605.1999999995	141.5	97231.5	342772.0	194113.25	1683920.5	27398.000000000007	1350516.5	50883.75	646.05	484720.94999999943	202.85000000000002	474188.5999999997	248.25	5008.899999999995	925.5	664964.8500000001	80.75	1935.75	184775.5	516232.8499999996	17765.849999999995	44321.25	1952059.4499999997
25	103170.45000000001	48.95	106368.0	22751.2	211158.5	216940.25	116713.0	835.5999999999999	571.0	8609.5	22150.800000000003	780109.75	2020-04-06	1819085.75	4105.0	2056.5	60234.0	1367633.7	181.0	118197.0	413303.5	234923.0	1609075.0	32564.10000000001	1222686.5	61701.75	873.0999999999981	580039.1499999993	236.8	536627.2499999998	322.0	6116.599999999989	1161.5	544371.0000000001	102.75	2413.0	235388.75	646508.9499999998	21676.149999999983	53647.25	1936297.5
26	120498.0	58.0	130263.0	26973.350000000002	259011.5	258308.75	144624.5	1010.45	699.25	10661.0	25098.85	894861.25	2020-04-07	1775972.5	5108.5	2499.5	72174.25	1407342.2499999995	227.0	142329.5	491021.5	272341.5	1524939.0	37777.65000000001	1091860.25	74664.0	1143.0499999999963	678174.8999999998	281.0	565487.0999999999	427.25	7273.0	1436.5	438791.85	125.75	3010.5	296117.0	788049.05	25933.69999999999	64739.0	1918001.7499999998
27	140287.7	71.0	159094.0	31745.800000000003	313178.0	306305.0	177292.0	1181.4	851.75	13189.25	29605.700000000004	1015417.75	2020-04-08	1725431.75	6257.5	3022.75	85803.25	1468789.8999999997	287.5	167716.5	579209.5	302989.75	1430751.5	43849.75000000001	965233.75	90391.0	1530.4499999999996	771494.5999999999	331.65000000000003	560904.9999999993	565.5	8479.249999999996	1758.0	368142.2	156.0	3683.5	371538.0	929365.2999999997	30128.349999999988	78247.0	1897283.95
28	162322.90000000002	87.0	192780.5	37325.9	374156.75	360843.0	217300.0	1380.6	1023.0	15848.5	34723.450000000004	1103673.5	2020-04-09	1668014.0	7607.0	3659.25	101313.5	1475490.65	357.0	194101.5	667924.0	337574.5	1329467.5	50886.15000000001	845414.5	109257.5	1956.449999999996	862030.6499999998	384.85	586578.7999999999	731.25	9841.449999999997	2139.5	310850.45	191.0	4426.75	456140.5	1069652.0499999993	34859.79999999997	93913.75	1873649.15
29	186710.85	104.95	230490.5	44014.8	439898.5	421902.25	266365.5	1634.6999999999998	1241.0	18691.25	41070.200000000004	1158006.0	2020-04-10	1602893.0	9097.0	4416.75	118742.5	1509888.4499999997	449.5	221864.0	762855.5	360743.75	1222573.5	58835.55	737279.75	131730.75	2489.2999999999947	947275.0499999999	446.85	609365.4	951.5	11087.649999999998	2570.5	263460.15	238.5	5210.25	551122.25	1206661.6499999992	39025.19999999996	112296.0	1846798.2999999998
30	214480.45000000004	128.9	274545.0	51643.65	506504.75	480246.0	321964.0	1936.15	1478.25	21803.0	46671.25	1203114.5	2020-04-11	1531900.25	10906.0	5204.5	131878.75	1543217.2499999993	559.0	248599.0	863106.5	370412.5	1113200.5	69156.6	634295.25	157837.75	3188.2499999999945	985882.5999999989	535.85	606859.0499999998	1213.5	12036.999999999995	3056.0	227176.69999999998	293.5	6054.0	656580.0	1333783.8499999994	42562.14999999999	134704.25	1816770.75
31	245807.0	154.0	323039.5	60577.55	579783.75	536446.5	386609.5	2239.8	1765.0	24639.5	53172.95	1247703.75	2020-04-12	1453621.75	12913.0	6175.75	147716.75	1545707.3499999994	695.0	264019.5	945435.5	388965.75	1000753.0	82627.25	542052.5	188422.25	4035.549999999996	1037559.8999999996	626.95	613953.1499999999	1530.0	13184.899999999998	3617.0	202807.85	361.75	6910.5	773666.0	1453219.0499999998	45645.19999999995	160190.75	1782744.05
32	274204.10000000003	183.0	373568.5	70991.95	640510.25	611306.75	460775.0	2620.3	2078.5	27648.25	55923.15	1277658.5	2020-04-13	1370637.25	15003.0	7290.25	160519.5	1552835.5999999996	872.5	265294.0	1003563.5	396329.75	893738.5	96112.79999999999	477232.75	224053.5	4991.15	1074171.749999999	733.2500000000001	606246.95	1936.25	14113.449999999999	4231.5	184640.5	439.75	7708.75	887702.5	1543686.8999999994	48514.94999999996	187166.5	1743529.25
33	308469.2	213.85000000000002	428775.0	82996.8	701980.75	680773.0	537937.0	3088.4	2442.75	29770.75	62476.55	1293967.75	2020-04-14	1283786.0	17076.5	8495.5	171885.75	1573037.2999999998	1087.5	275782.0	1041661.0	400672.0	795240.0	114075.20000000001	424930.5	265518.25	5755.84999999999	1109294.4999999998	865.8500000000001	589911.2499999999	2385.75	14455.949999999993	4806.0	173248.2	539.75	8222.5	1000605.75	1616727.7999999993	50656.34999999998	218783.5	1699909.7
34	332245.7	259.6	489263.5	96700.8	757528.75	737631.75	629638.0	3597.8	2836.0	31960.75	70214.8	1308506.5	2020-04-15	1194976.5	19202.0	9845.0	174813.0	1568779.9499999995	1351.0	287993.5	1072023.5	407914.5	705916.5	132577.85	377441.75	313434.25	6867.049999999996	1130670.2999999998	1007.65	578665.7999999998	2918.0	14770.449999999999	5424.0	163549.1	653.25	8820.0	1115482.75	1685740.1	52453.95	255318.0	1651653.6499999997
35	376277.3	300.7	544681.0	112506.35	809601.75	771442.25	725774.0	4142.05	3238.5	33498.0	66374.1	1311363.25	2020-04-16	1105607.5	21014.5	11358.25	170502.25	1565756.15	1620.5	280980.0	1086880.0	399424.75	626687.0	154109.1	339048.0	367683.5	8022.949999999997	1169313.15	1177.4	569100.6	3550.0	15463.449999999995	6029.5	157874.25	788.25	9167.0	1221681.5	1732002.55	53905.99999999998	292945.25	1600264.4499999997
36	415093.9	363.9	598656.0	130411.55000000002	858612.5	795510.0	824817.5	4722.5	3697.5	34204.0	60605.90000000001	1313606.0	2020-04-17	1016884.75	22897.5	13082.25	167705.0	1560732.5499999998	1974.0	282246.5	1097920.5	390273.75	558975.0	176809.34999999998	310815.5	425959.0	9335.99999999999	1190560.549999999	1365.1500000000003	544898.6499999998	4295.25	16131.399999999998	6598.5	151115.65	942.5	9499.5	1318051.0	1769356.0	54735.549999999996	334701.0	1544175.2499999998
37	440045.5	428.0	649619.5	150370.6	901518.0	842753.5	923069.0	5406.349999999999	4159.5	35547.25	45318.9	1319874.5	2020-04-18	931596.25	24805.5	14606.25	158747.25	1553791.5999999999	2387.0	275307.0	1103861.0	392692.75	501563.0	203677.94999999998	289976.0	489911.75	10523.549999999992	1225660.7499999995	1571.1500000000003	543958.6499999996	5009.25	16544.499999999996	6965.0	147262.85	1135.0	9964.5	1397433.0	1802107.8499999999	56150.74999999998	376781.5	1483662.8999999997
38	441686.60000000003	512.7	701669.5	172457.45	932178.5	862385.5	1022813.5	6118.0	4593.25	36549.5	35612.05000000001	1306987.25	2020-04-19	852829.5	26148.5	16291.25	146842.25	1547708.8499999996	2844.0	265906.5	1089364.0	382882.5	454689.0	235966.9	268797.25	558951.75	11620.699999999995	1235682.7499999998	1789.45	542467.5999999996	5819.5	16737.349999999995	7346.5	144520.05	1368.0	10352.0	1477726.0	1828180.55	56504.39999999993	418914.5	1420069.7499999995
39	450094.2500000001	607.9	749397.5	197077.15000000002	963433.75	862627.75	1118448.0	6990.1	5007.75	37636.0	26287.0	1292976.0	2020-04-20	780134.5	27108.0	17666.0	136968.5	1530994.3499999999	3372.0	248544.5	1090934.0	369883.75	415461.5	272443.35000000003	252686.0	637847.25	12474.349999999982	1243839.5999999999	2026.65	537353.6999999998	6729.0	16775.499999999996	7549.0	141965.1	1628.0	10438.0	1545496.0	1840964.2499999998	59097.7	460974.0	1353587.2499999995
40	435073.05	712.95	788183.0	223815.25000000003	995671.0	863856.0	1208895.5	7932.7	5327.25	37718.25	19483.000000000004	1272007.75	2020-04-21	714684.75	27687.0	19032.5	126494.75	1510738.4	3909.5	237360.0	1077331.5	351997.25	389767.5	312761.15	243282.0	717988.75	13608.249999999995	1257341.35	2287.05	530316.55	7650.25	16538.74999999999	7822.0	139160.5	1906.25	10504.75	1606497.0	1855063.8499999999	58270.5	503655.25	1285893.4999999993
41	420525.25	831.6	828031.0	252645.55000000002	1021523.25	841144.0	1292409.0	8945.449999999999	5596.25	37725.5	14366.850000000002	1261611.75	2020-04-22	656863.75	28329.5	19683.5	106211.75	1498675.3499999996	4533.5	221907.0	1063208.0	342340.0	361383.5	357527.30000000005	233137.0	800729.75	14790.199999999988	1265938.25	2552.15	525153.7499999998	8642.0	16222.44999999999	7819.0	137449.8	2247.25	10404.5	1647452.5	1866878.5499999998	57139.74999999993	550731.75	1216707.6499999994
42	396498.75	982.3	864598.5	283253.60000000003	1036773.0	800146.75	1369048.0	10077.85	5761.75	37798.0	10614.850000000002	1233551.75	2020-04-23	604635.0	28349.0	20691.0	89545.5	1477915.55	5202.5	199598.0	1045672.0	322528.5	343495.0	406336.55000000005	226527.75	881124.25	16145.899999999998	1279581.5999999996	2852.7	515804.49999999977	9632.0	16577.649999999998	7893.5	135459.55000000002	2625.0	10514.75	1686572.25	1875170.2999999998	58284.74999999996	591700.5	1147189.2499999993
43	357942.60000000003	1147.9	891851.5	315344.2	1055463.75	773170.5	1431498.0	10726.25	5822.0	37506.25	7737.599999999999	1206967.0	2020-04-24	558595.25	28708.0	20884.0	74024.5	1464912.9999999995	5922.0	177287.5	1030730.0	306061.5	326937.5	458942.65	221919.0	964202.5	17059.6	1288767.1499999997	3103.4	513592.1999999999	10675.5	16138.449999999997	7843.0	133885.95	3036.0	10445.5	1714415.5	1885338.55	57409.64999999993	621642.5	1078301.8999999992
44	313687.0	1322.75	912162.0	348710.5	1073518.5	736690.75	1482829.0	11435.0	5904.0	36963.75	5778.0	1183018.5	2020-04-25	515820.75	28522.5	20844.5	60666.5	1456664.6500000001	6668.0	159519.5	1006246.0	287080.25	314107.5	515296.9000000001	216472.25	1042159.25	18024.349999999984	1290196.65	3263.35	505017.94999999966	11550.0	15578.699999999999	7836.5	133355.1	3514.75	10532.0	1735505.0	1888477.6999999997	55982.249999999985	662721.75	1011225.2499999992
45	297999.20000000007	1545.8	931112.0	382722.9	1087138.75	692680.75	1531153.5	12062.05	5825.5	36690.0	4291.6	1151854.25	2020-04-26	481787.5	28089.5	20856.5	48580.75	1435867.9999999998	7442.0	139195.0	968286.5	275273.75	302910.5	574944.8500000001	213478.0	1119014.0	19645.649999999983	1291833.8499999999	3389.8	484769.8999999999	12384.5	15276.599999999995	7739.0	132637.4	4030.25	10575.0	1749976.5	1894986.75	54048.14999999998	702035.0	946973.0499999992
46	267792.1500000001	1783.8000000000002	950452.5	417083.3	1101791.25	660744.75	1579521.0	12491.100000000002	5700.25	36250.0	3154.8	1136895.75	2020-04-27	453534.25	27511.0	20790.5	39248.0	1393585.7999999996	8198.5	117133.0	933959.0	251994.0	296414.5	637127.3500000001	208864.25	1187863.75	20288.099999999995	1302089.5	3607.1000000000004	479664.89999999997	13111.0	14828.449999999984	7739.0	132177.7	4594.75	10477.0	1765449.25	1896520.9000000001	51023.44999999994	734921.25	886020.9499999993
47	236881.25000000003	2053.7	966212.5	451708.15	1115288.75	604528.75	1611510.0	12519.5	5587.5	35156.5	2339.3500000000004	1102987.25	2020-04-28	430514.5	26820.5	20380.0	31280.75	1377285.45	8920.5	101132.0	895965.0	232448.75	289878.0	701547.3000000002	206663.0	1250736.25	20838.1	1313279.2	3603.1	456585.19999999984	13821.0	14499.749999999995	7496.5	131084.4	5209.75	10148.25	1780352.5	1899822.6999999997	50271.799999999996	758541.0	828643.8999999992
48	210398.25000000003	2347.15	982201.5	486003.75	1120463.0	554789.5	1640305.0	12245.800000000001	5467.0	34726.25	1768.3500000000001	1063957.0	2020-04-29	410327.25	26419.0	19599.25	24753.25	1350548.45	9712.0	85543.0	846223.5	214115.25	284272.5	767054.4500000001	205540.0	1312233.0	21908.199999999986	1320947.8999999997	3476.3	428663.44999999995	14505.0	14321.499999999996	7259.0	130129.34999999999	5764.25	9809.5	1792342.0	1903273.2	51004.69999999992	787184.0	776184.1999999994
49	187021.80000000002	2669.0	991132.0	526271.1	1129824.75	508784.25	1665388.0	11610.900000000001	5275.5	33358.0	1325.8000000000002	1034261.75	2020-04-30	392948.5	25245.0	19022.0	19269.5	1331690.4	10425.5	71579.5	814125.5	193517.0	279130.0	833304.0000000001	204812.75	1361210.5	22885.499999999993	1326603.6500000001	3448.3	395685.4	15240.25	14191.299999999983	7009.0	130079.65000000001	6478.75	9560.0	1801339.75	1905366.5	50345.29999999999	812210.5	728235.3499999994
50	166554.15	3018.1	999434.5	550759.35	1139196.25	464837.25	1684305.0	11042.449999999999	5074.5	32724.0	958.4	994182.25	2020-05-01	381496.25	24237.0	18461.5	15153.0	1291950.3999999997	11008.0	59558.5	774449.5	174207.0	275269.0	898984.9000000001	203961.0	1408123.75	23371.85	1327411.9499999997	3214.25	370538.4999999997	15885.5	13897.34999999999	6814.5	128913.55	7093.0	9332.75	1807595.0	1906294.8499999999	49108.749999999985	825373.75	683631.1999999997
51	151198.35	3421.15	1007924.5	562355.95	1140399.5	419068.5	1699789.0	10216.75	4812.0	31378.5	715.45	948456.5	2020-05-02	372710.5	23259.5	17589.0	11958.0	1254161.2999999996	11612.5	49452.5	725280.5	152184.25	270912.5	963727.3000000002	201136.0	1448127.75	23812.899999999987	1330598.9999999998	3001.8	367301.1999999998	16541.0	13735.249999999995	6600.0	128005.35	7694.0	9109.5	1815763.25	1908391.5499999998	47464.749999999956	841211.75	645062.1999999998
52	137839.50000000003	3829.45	1016327.5	593913.4	1147746.25	377395.0	1717575.5	9466.4	4554.5	30355.0	538.9000000000001	905880.0	2020-05-03	362108.0	22336.5	16571.5	9488.5	1214171.4999999998	12207.0	41183.0	675865.0	133580.75	268145.5	1026659.8000000002	200245.75	1486747.25	24820.299999999996	1338315.4999999998	2724.15	343734.5	17156.0	13095.949999999992	6341.5	127765.05	8226.5	8839.5	1820705.75	1908939.0999999999	47148.149999999994	856569.75	612071.8499999996
53	125495.75000000001	4300.5	1021426.0	630217.7	1151765.25	344001.25	1727966.5	8579.65	4260.25	29432.5	384.35	869877.25	2020-05-04	356932.75	21271.0	15487.75	7405.5	1177631.949999999	12922.5	33727.0	626741.5	117473.5	266522.0	1087183.35	199943.0	1521872.25	25671.79999999999	1340621.5999999999	2502.9500000000003	314700.3499999997	17700.25	12713.899999999992	6061.0	127697.95000000001	8798.0	8613.5	1825824.0	1909341.4000000001	45535.04999999998	867914.75	582653.4499999997
54	113448.25	4775.55	1033120.5	656351.2500000001	1156256.0	309851.0	1737883.0	7963.700000000001	4060.75	28245.75	286.80000000000007	828219.75	2020-05-05	348475.25	20348.5	14517.75	5766.25	1157813.4999999993	13633.0	27427.0	577501.5	101806.0	264233.5	1145019.3	199712.75	1554166.75	26299.79999999999	1342334.95	2279.75	291165.9499999999	18151.75	12397.799999999988	5730.5	127031.65	9260.75	8174.75	1829500.5	1910120.1999999997	44417.749999999985	881712.5	559748.6499999999
55	102866.05	5214.150000000001	1038413.0	666519.15	1158656.5	280896.75	1747064.5	7287.55	3784.5	27039.5	215.80000000000007	788670.25	2020-05-06	343402.75	19343.5	13310.25	4537.0	1128990.9499999997	14119.5	22246.0	531749.5	87856.25	262321.5	1197661.9500000002	199058.75	1579837.5	26762.899999999972	1343777.7499999998	2097.15	262016.84999999983	18693.75	12194.39999999999	5479.5	126795.4	9761.0	7821.25	1830655.5	1912500.1500000001	42380.74999999999	889062.5	543437.95
56	93736.45	5680.900000000001	1043120.0	667641.5	1164431.0	253527.5	1754547.0	6654.35	3523.0	25839.75	170.80000000000007	737748.25	2020-05-07	338103.0	18480.0	12312.25	3581.75	1096484.2999999993	14591.5	18163.5	488491.5	75196.0	260381.0	1239802.85	198523.0	1599622.5	27617.39999999998	1345256.45	1906.6999999999998	237972.09999999977	19102.5	11772.849999999988	5242.5	126644.35	10285.75	7493.5	1833556.5	1912886.0	40749.74999999995	895888.25	523992.84999999986
57	87555.3	6049.7	1044948.5	689162.3	1167021.25	229171.5	1758619.0	6068.45	3284.5	24591.25	123.70000000000002	698653.5	2020-05-08	334671.5	17422.0	11310.75	2855.25	1073853.8999999994	15068.0	14865.5	448651.5	64106.25	258184.0	1279334.6500000001	198462.25	1618321.5	28367.45	1349051.1	1755.75	216560.74999999974	19598.5	11343.55	4879.5	126517.15000000001	10780.5	7084.25	1835770.75	1913910.2999999998	38816.549999999945	899087.25	505383.74999999953
58	80279.05	6528.75	1047582.0	704964.4	1169150.75	207591.75	1759702.0	5539.650000000001	3051.0	23555.5	88.9	651580.0	2020-05-09	331451.5	16408.5	10434.75	2205.0	1051254.6499999997	15559.0	12084.0	412436.5	54223.0	256627.0	1332409.4000000001	198180.25	1633717.0	28669.19999999998	1349205.8499999999	1624.7	201376.5499999999	20027.75	10696.39999999998	4627.0	126420.55	11186.5	6803.25	1836836.75	1914268.05	37083.34999999999	904873.25	496210.4499999997
59	74052.45000000001	7053.6	1052112.5	726977.2000000001	1171412.5	188372.25	1763697.5	5076.599999999999	2820.5	22356.25	74.30000000000004	619899.75	2020-05-10	329332.5	15251.5	9529.5	1691.0	1025129.9999999999	15996.0	9873.5	377319.5	45694.25	255223.5	1381843.4500000002	197563.0	1649205.25	29239.099999999995	1349319.5499999998	1481.55	178910.0499999999	20367.75	10470.899999999992	4384.0	126123.6	11702.0	6492.5	1837814.0	1914517.0	35044.84999999997	911001.0	488821.9999999999
60	68698.9	7505.35	1054606.0	739699.2000000001	1175102.25	170686.75	1767932.5	4689.3	2588.75	21087.0	50.70000000000002	577201.75	2020-05-11	325287.0	14151.0	8819.75	1332.0	993295.9	16387.5	8044.5	345486.5	38573.0	254599.5	1421044.1	197327.25	1661386.5	29642.749999999996	1349392.5499999996	1388.55	157158.64999999982	20764.0	9961.699999999988	4102.5	125856.90000000001	12139.5	6119.75	1841042.75	1915425.25	33999.09999999999	917791.5	485162.39999999985
61	63850.85	7967.55	1055658.5	747642.65	1179555.75	155498.25	1772237.0	4323.849999999999	2377.0	19885.75	44.50000000000003	537182.0	2020-05-12	323635.0	12995.0	8127.0	1047.75	953429.2	16777.0	6539.0	317628.5	32418.5	253974.0	1448492.5	196542.25	1671184.0	29830.899999999987	1349428.8499999996	1277.05	147229.34999999992	21200.25	9631.449999999999	3805.0	125650.65000000001	12585.75	5793.5	1842240.0	1915706.75	32331.499999999985	922485.25	479180.74999999977
62	59821.850000000006	8373.45	1058812.5	750271.4	1182870.5	141901.25	1775616.0	3977.0	2188.75	18955.0	29.80000000000001	498794.0	2020-05-13	323101.75	12046.0	7463.25	831.5	911869.35	17015.5	5352.5	290390.0	27346.5	253632.0	1470199.4000000001	196011.25	1678636.25	29964.599999999977	1349456.5999999996	1170.5	137150.84999999998	21500.25	9299.299999999996	3516.0	125465.00000000001	12921.5	5471.75	1844585.5	1915740.1500000001	31592.099999999995	923901.75	476218.14999999973
63	56577.200000000004	8810.5	1063066.0	755903.5499999999	1184734.75	130012.0	1779210.5	3674.1	2023.0	18001.0	21.0	462294.25	2020-05-14	322151.5	11158.0	6856.75	656.5	868256.5499999999	17279.0	4456.0	268128.0	22875.25	253148.5	1503157.6	195953.75	1686912.5	30229.34999999998	1349467.7999999996	1078.25	120720.14999999997	21847.5	9037.749999999998	3288.5	125321.45	13173.0	5213.0	1844921.25	1916080.65	29954.799999999963	927664.0	473671.19999999966
64	53754.350000000006	9022.400000000001	1066149.5	756905.45	1185130.5	118673.25	1780817.5	3380.8	1859.0	16627.75	17.0	428333.25	2020-05-15	321986.75	10298.5	6317.0	524.5	825476.0	17507.0	3652.5	245674.0	19212.5	252577.5	1520148.85	195943.75	1691572.75	30837.549999999996	1349476.2499999995	979.9	105533.04999999993	22024.75	8694.25	3041.0	125194.95000000001	13543.75	4826.75	1844994.75	1917179.95	29133.59999999999	928374.25	471625.0499999997
65	51247.0	9441.050000000001	1067751.5	757794.9500000001	1186133.0	108743.25	1783663.0	3145.0	1722.0	15691.75	12.950000000000003	396690.5	2020-05-16	321852.0	9506.0	5830.0	419.5	784252.6	17796.5	2965.0	226211.5	16050.5	252348.0	1526026.7	195935.25	1694411.75	31044.49999999999	1349480.6999999997	903.25	91992.84999999989	22358.75	8367.15	2813.0	125085.5	13782.25	4497.5	1845042.75	1918015.05	28499.999999999996	928885.5	470559.0499999999
66	48190.049999999996	9699.05	1070451.5	758529.75	1187351.25	99817.25	1786091.0	2900.3	1565.25	14654.25	9.0	367289.25	2020-05-17	321712.75	8766.0	5345.25	328.0	743283.8999999999	18067.0	2382.0	209133.5	13436.25	251801.5	1538567.95	195927.25	1699083.0	31186.449999999986	1349484.7499999998	842.3000000000001	80391.69999999988	22793.75	8098.149999999998	2601.5	124981.85	13992.0	4206.75	1845081.0	1918087.8499999999	27163.69999999999	938658.75	468109.1999999999
67	46152.15000000001	9868.6	1071156.0	759162.3	1188423.75	92782.5	1787223.5	2702.9	1462.5	13517.0	7.950000000000003	343614.25	2020-05-18	321571.75	8086.5	4913.0	260.5	705397.7499999998	18296.5	1940.5	193019.0	11393.25	251280.0	1548475.9500000002	195921.75	1703176.25	31329.149999999987	1349488.3999999997	771.8499999999999	69901.24999999987	22917.25	7682.899999999997	2416.0	124906.75	14226.75	3932.0	1845110.25	1918136.5999999999	26059.15	941592.75	462507.69999999984
68	43761.0	9950.75	1072111.0	759702.2999999999	1190119.5	87251.25	1787834.5	2523.7	1347.75	12548.75	5.950000000000003	316302.75	2020-05-19	321456.0	7436.0	4533.75	215.75	667658.5499999999	18511.5	1578.5	176805.0	9600.5	251110.5	1554504.6	195917.0	1709524.5	31459.399999999983	1349491.9999999995	721.3	60779.64999999985	23031.75	7308.749999999995	2217.0	124849.7	14512.75	3673.0	1845136.25	1918173.9	24176.299999999992	942862.5	455245.1999999998
69	42048.35	10034.5	1072179.5	760135.6	1194875.75	81478.25	1788564.0	2351.7000000000003	1242.0	11638.25	3.950000000000003	292179.0	2020-05-20	321349.25	6848.5	4209.5	169.5	630766.4	18723.0	1286.0	163279.5	8131.25	250959.5	1558618.9	195913.0	1711405.0	31947.049999999996	1349493.4999999995	671.85	52900.89999999985	23165.0	6938.349999999991	2047.5	124799.2	14760.25	3433.0	1846683.75	1918199.7999999998	22631.849999999977	943107.25	450704.8499999997
70	40603.1	10337.550000000001	1072223.5	760513.55	1196188.0	75967.0	1790495.5	2222.25	1166.0	10785.5	2.950000000000003	270721.75	2020-05-21	321001.25	6304.0	3923.25	135.75	594710.0999999999	18929.0	1039.5	149010.5	6915.75	250872.5	1562065.55	195909.5	1715008.5	32086.949999999986	1349665.6999999995	621.4000000000001	45884.64999999984	23292.0	6541.349999999995	1898.0	124749.75	14912.5	3189.75	1846957.25	1918226.0499999998	21308.299999999985	943534.5	446682.64999999973
71	39474.299999999996	10550.0	1072581.0	772030.8500000001	1196283.5	71068.25	1791412.5	2075.0	1085.75	9970.0	2.0	250764.0	2020-05-22	320557.25	5828.5	3653.5	110.0	564524.0499999999	19108.0	867.5	138651.0	5755.0	250812.5	1566628.8	195906.75	1717359.25	32197.499999999993	1349976.4999999998	592.0500000000001	39668.09999999984	23398.5	6205.2999999999965	1762.0	124717.34999999999	15116.0	2959.75	1847470.75	1918430.0999999999	20058.849999999973	944293.25	443137.24999999977
72	38096.350000000006	10769.95	1073673.0	772321.2500000001	1196357.5	66945.5	1791566.0	1935.8	1006.75	9233.75	2.0	232712.5	2020-05-23	320108.0	5397.5	3413.0	84.0	533630.7499999998	19281.0	698.5	127734.5	4867.75	250176.5	1568092.8	195906.0	1719116.75	32285.799999999996	1350265.2499999995	531.6	34544.699999999844	23476.0	5829.049999999999	1637.5	124686.95	15304.0	2765.25	1848034.75	1919392.5999999999	19452.69999999999	944345.0	440924.14999999985
73	37089.5	10881.65	1073755.5	772560.1	1196427.75	63738.0	1791775.0	1811.0	943.75	8548.25	1.0	218124.25	2020-05-24	318755.0	4974.5	3173.25	69.5	504717.99999999965	19381.0	583.0	119418.0	4046.5	249878.5	1571518.4500000002	195904.75	1722082.0	32396.100000000002	1350483.5499999996	496.75	30330.499999999865	23648.25	5460.199999999999	1518.5	124666.04999999999	15457.0	2581.0	1848056.0	1919470.95	18559.499999999975	945359.5	440609.1
74	35972.7	11000.0	1075327.0	772762.15	1196481.75	61230.5	1792455.0	1707.6000000000001	881.25	7894.5	1.0	204061.5	2020-05-25	318678.25	4586.0	2942.0	53.0	476575.8499999998	19477.0	473.5	110858.0	3410.25	249801.5	1574618.7999999998	195904.25	1722341.0	32513.199999999993	1350664.5999999996	475.45000000000005	26430.199999999877	23862.75	5060.649999999996	1407.0	124644.2	15563.5	2406.75	1848237.75	1919538.65	17437.599999999973	946759.25	438580.9999999999
75	35039.65	11075.25	1075377.0	772953.0	1196524.5	58699.25	1792659.0	1612.5000000000002	816.0	7376.0	1.0	190843.0	2020-05-26	318598.0	4242.0	2746.0	44.75	449714.0	19568.5	383.0	104340.0	2861.25	249736.5	1577597.25	195901.75	1723631.5	32846.6	1350790.4	441.9	23251.199999999903	24025.0	4728.749999999996	1310.5	124631.8	15643.75	2229.0	1848574.0	1919579.7	16309.899999999978	946793.0	436124.8999999999
76	34189.05	11115.75	1075695.0	773105.65	1196559.5	56025.5	1793100.5	1553.15	757.25	6838.75	0.9500000000000028	177969.0	2020-05-27	318534.5	3957.0	2556.75	36.75	421375.9999999998	19722.5	318.5	97562.5	2398.5	249693.0	1580172.5499999998	195901.75	1723806.5	32986.2	1352385.7499999998	424.6	20275.899999999914	24117.5	4405.499999999995	1207.0	124619.45000000001	15731.75	2085.0	1848592.25	1919752.0499999998	15299.199999999983	949216.25	434026.2499999999
77	33226.35	11232.35	1076406.0	773231.65	1198015.25	53095.0	1793352.5	1479.75	713.75	6376.75	0.0	165940.25	2020-05-28	318336.0	3697.0	2404.5	28.75	397589.64999999985	19803.5	259.5	92131.5	1995.5	249651.5	1582298.7000000002	195900.75	1724190.5	33099.59999999999	1355375.75	402.85	17862.649999999925	24253.25	4091.749999999996	1133.5	124604.25	15798.25	1958.25	1849338.75	1919962.3	14249.149999999987	950995.0	432154.94999999995
78	32492.850000000002	11424.300000000001	1076447.0	773342.5	1199826.25	51029.75	1793411.5	1413.3500000000001	675.5	5928.0	0.0	156449.0	2020-05-29	318069.5	3461.5	2255.25	23.75	376459.1499999999	19922.5	215.0	87409.5	1663.0	249617.5	1585626.25	195900.25	1724369.75	33118.399999999994	1356698.75	382.85	15566.349999999933	24374.75	3880.25	1057.0	124592.85	15853.0	1817.0	1849611.25	1920137.3499999999	13319.299999999992	951306.25	430543.64999999997
79	31771.95	11455.650000000001	1076686.5	773428.15	1199884.5	49068.25	1794267.5	1341.7500000000002	638.75	5469.5	0.0	146512.25	2020-05-30	317867.25	3231.0	2108.75	17.75	355067.64999999997	20027.0	176.0	82628.0	1404.5	249581.5	1589173.5	195900.25	1724668.75	33142.44999999999	1356702.6	364.75	13598.699999999943	24490.25	3653.649999999999	1000.5	124586.90000000001	15968.0	1688.25	1849882.0	1920295.05	12500.749999999998	951650.5	428747.3
80	30969.4	11486.15	1076872.5	773504.65	1199918.75	47080.0	1794385.5	1281.5500000000002	602.75	5095.5	0.0	137005.75	2020-05-31	317674.0	3029.0	2015.0	15.0	333454.74999999994	20079.5	149.0	77962.5	1190.25	249558.0	1594960.0999999999	195900.25	1725127.0	33312.24999999999	1356708.35	348.6	11790.299999999941	24566.75	3412.7999999999975	942.0	124586.40000000001	16099.25	1579.75	1849884.0	1920429.15	11686.149999999998	952661.25	427537.19999999995
81	30307.75	11512.900000000001	1076942.5	773560.35	1199936.75	45272.0	1794859.0	1219.3500000000001	568.75	4757.25	0.0	128448.75	2020-06-01	317497.25	2861.5	1909.0	12.0	312699.39999999985	20133.0	122.5	74356.5	1006.0	249542.5	1598873.95	195900.0	1725536.5	33501.499999999985	1356712.1500000001	328.95	10233.399999999941	24647.5	3172.8499999999963	891.5	124585.90000000001	16198.0	1489.0	1849885.75	1920547.05	10930.349999999995	952684.75	426959.1
82	29723.699999999997	11539.75	1077933.5	773611.25	1199953.75	43320.25	1795017.0	1153.3500000000001	537.75	4432.75	0.0	119764.75	2020-06-02	317351.5	2702.5	1817.25	10.0	293551.8999999998	20174.5	103.0	70808.0	841.75	249528.0	1602362.6500000001	195899.5	1725858.75	33674.84999999999	1356714.0999999999	314.0	8810.899999999945	24738.75	2996.6999999999975	844.5	124585.40000000001	16253.0	1389.25	1849888.5	1920648.75	10301.199999999997	952725.25	426139.9499999999
83	28975.95	11571.1	1078355.5	773656.75	1199966.5	42393.0	1795141.0	1092.55	506.75	4167.5	0.0	112349.5	2020-06-03	317235.25	2540.5	1726.5	8.0	275589.2499999997	20228.5	83.5	67295.5	708.0	249521.0	1605186.9	195899.5	1726154.0	33817.95	1356717.95	302.90000000000003	7675.149999999946	24810.75	2828.4999999999977	798.5	124584.20000000001	16270.5	1310.0	1849889.5	1920740.15	9651.749999999996	952849.75	425411.19999999995
84	28352.65	11594.550000000001	1078529.0	773699.05	1199977.0	41389.0	1795246.0	1050.6000000000001	474.75	3909.25	0.0	105521.0	2020-06-04	317131.75	2389.0	1630.5	6.0	259109.54999999964	20264.5	68.0	63740.5	592.25	249510.5	1607484.25	195899.5	1726467.5	33902.85	1356719.8499999999	288.9	6820.449999999959	24868.75	2661.4999999999986	756.5	124584.05	16299.0	1227.5	1849890.5	1920810.5999999999	8975.849999999997	952957.0	424751.64999999997
85	27621.15	11612.150000000001	1078649.0	773728.1	1199984.0	40332.0	1795289.5	1005.6	449.75	3640.0	0.0	99762.75	2020-06-05	317040.25	2258.0	1558.0	5.0	246603.44999999975	20294.5	61.5	61448.0	495.0	249505.5	1607633.55	195899.5	1726809.25	33933.59999999999	1356720.7999999998	278.95000000000005	6044.449999999968	24940.75	2514.099999999998	713.5	124583.65000000001	16336.0	1152.75	1849892.25	1920888.6500000001	8381.05	953035.75	424296.19999999995
86	27063.1	11630.4	1078751.5	773749.7999999999	1199989.5	39109.0	1795317.5	960.6500000000001	434.0	3407.25	0.0	94636.25	2020-06-06	316978.75	2132.0	1474.75	4.0	235821.04999999987	20319.0	49.0	58405.0	418.25	249498.0	1610219.8499999999	195899.5	1727043.0	33967.849999999984	1356720.7999999998	267.95	5338.299999999976	25016.25	2355.6999999999985	678.0	124583.5	16459.5	1081.5	1849893.0	1920949.45	7834.199999999999	953126.5	423800.94999999995
87	26668.5	11651.5	1078839.5	773795.0	1199995.75	38035.0	1795340.0	922.85	409.75	3206.75	0.0	90762.5	2020-06-07	316916.75	2026.0	1396.25	3.0	226070.09999999998	20362.5	38.5	56127.0	353.75	249492.5	1612842.9	195899.5	1727156.75	33988.29999999998	1356722.7	258.95000000000005	4731.399999999981	25042.0	2214.2999999999997	644.0	124583.35	16499.5	1014.25	1849893.0	1920997.0	7309.849999999998	953197.75	423274.99999999994
88	26300.85	11711.6	1078917.5	773898.1	1200001.5	37322.5	1795363.0	895.5	395.75	3012.0	0.0	86221.75	2020-06-08	316866.0	1948.5	1345.75	3.0	213791.69999999998	20389.5	33.0	54150.5	315.0	249490.5	1615355.75	195899.5	1727258.5	34000.89999999999	1356726.5	249.95	4205.649999999987	25071.0	2089.2	614.5	124583.25	16521.5	956.75	1849893.0	1921028.4	6790.949999999997	953263.75	422939.49999999994
89	26077.45	11784.550000000001	1078977.0	773990.1	1200005.0	36631.5	1795374.5	860.85	379.25	2836.0	0.0	82183.75	2020-06-09	316824.5	1855.0	1300.5	2.75	203903.44999999998	20427.0	26.5	52200.5	271.75	249488.5	1616799.9000000001	195802.75	1727438.0	34025.19999999998	1356728.4	246.85000000000002	3733.349999999991	25100.0	1986.0	585.0	124583.25	16552.75	909.5	1849893.5	1921060.75	6324.799999999997	953308.75	422666.79999999993
90	25764.25	11788.5	1079030.5	774074.25	1200008.5	35687.5	1795938.5	829.85	361.0	2654.25	0.0	78964.5	2020-06-10	316778.75	1773.0	1236.0	2.0	193896.19999999992	20442.5	23.0	50738.5	225.75	249484.5	1618273.7000000002	195716.5	1727714.75	34045.24999999998	1356728.4	236.95	3362.449999999996	25113.0	1879.1499999999999	553.0	124583.1	16580.5	857.25	1849894.75	1921084.55	5913.399999999999	953346.25	422388.1499999999
91	25485.45	11798.55	1079069.5	774149.8999999999	1200011.0	35053.0	1796226.5	807.4000000000001	346.75	2510.5	0.0	75625.5	2020-06-11	316750.25	1677.0	1184.0	2.0	184624.34999999992	20473.5	19.0	49278.0	192.5	249481.0	1618967.3499999999	195643.75	1728015.75	34058.39999999998	1356729.3499999999	232.95	3002.949999999999	25124.0	1778.099999999999	528.5	124583.05	16607.25	809.0	1849894.75	1921115.9	5535.549999999999	953380.75	422163.04999999993
92	25182.55	11803.55	1079109.0	774541.85	1200013.25	34335.5	1796244.0	789.1000000000001	334.75	2382.0	0.0	73322.0	2020-06-12	316726.25	1601.0	1139.0	1.0	175773.69999999998	20488.5	15.5	48078.0	167.25	249477.0	1619771.2000000002	195571.75	1728179.75	34078.099999999984	1356729.3499999999	225.95	2645.499999999999	25145.25	1670.5499999999977	502.5	124583.0	16630.75	767.75	1849895.0	1921142.5	5181.099999999997	953413.0	422111.6
93	24924.0	11805.3	1079149.5	775547.15	1200014.75	33689.0	1796259.5	767.35	325.75	2252.75	0.0	70287.5	2020-06-13	316701.0	1536.0	1105.5	1.0	167764.2	20507.5	12.0	46789.0	141.75	249476.0	1620446.7	195516.25	1728335.0	34097.94999999998	1356729.3499999999	215.0	2301.4999999999986	25165.25	1580.2499999999989	482.5	124582.95000000001	16644.5	727.25	1849895.0	1921157.7	4856.599999999997	953440.0	422096.69999999995
94	24679.0	11808.85	1079178.5	776450.8	1200015.75	33097.5	1796270.5	745.9	315.75	2145.0	0.0	67650.5	2020-06-14	316679.0	1475.5	1071.5	1.0	159427.84999999995	20527.5	11.0	45606.0	120.5	249474.5	1621002.0	195494.5	1728459.25	34113.099999999984	1356729.3499999999	209.85000000000002	2026.8499999999983	25183.75	1499.7499999999993	459.5	124582.95000000001	16654.0	691.5	1849895.0	1921179.55	4538.399999999996	953469.25	422084.35
95	24402.95	11819.55	1079202.5	777010.5	1200016.75	32529.75	1796279.5	720.9000000000001	304.75	2048.75	0.0	64637.25	2020-06-15	316585.25	1424.0	1038.0	1.0	151484.29999999993	20540.5	9.0	44550.5	100.5	249473.5	1621552.3	195478.75	1728559.25	34120.49999999998	1356729.3499999999	204.85	1780.0499999999963	25207.25	1399.05	440.0	124582.90000000001	16659.5	660.5	1849895.25	1921185.25	4256.199999999996	953487.25	422073.04999999993
96	24071.1	11839.65	1079223.5	777010.55	1200017.5	31944.25	1796290.5	703.7	293.0	1954.0	0.0	62499.0	2020-06-16	316502.25	1371.5	1015.0	1.0	145336.75	20556.0	8.0	43644.0	85.25	249472.5	1621630.2000000002	195461.25	1728637.75	34132.79999999998	1356729.3499999999	199.9	1571.8999999999965	25240.25	1300.2499999999998	421.5	124582.85	16667.0	636.5	1849895.25	1921197.6	4048.5499999999993	953503.75	422063.1
97	23765.199999999997	11852.95	1079243.5	777010.6	1200018.25	31448.75	1796294.5	684.7	283.75	1875.5	0.0	60915.5	2020-06-17	316430.5	1317.5	984.5	0.0	139023.24999999994	20571.0	7.0	42558.5	73.75	249472.0	1621695.7	195448.0	1728727.0	34143.74999999998	1356729.3499999999	195.95	1390.2999999999988	25250.25	1224.1499999999999	407.5	124582.8	16674.5	610.25	1849895.25	1921207.1	3794.449999999996	953517.25	422052.44999999995
98	23531.85	11867.250000000002	1079262.0	777010.65	1200018.75	31042.25	1796299.5	661.95	275.75	1798.25	0.0	58954.5	2020-06-18	316375.25	1284.0	962.0	0.0	134398.2	20578.5	6.0	41625.0	62.0	249470.5	1621975.75	195438.0	1728809.25	34156.599999999984	1356729.3499999999	190.95000000000002	1211.1	25260.75	1163.1999999999998	394.0	124582.8	16696.25	589.0	1849895.25	1921209.55	3616.6999999999975	953530.75	422045.69999999995
99	23346.45	11875.800000000001	1079279.0	777010.65	1200019.25	30578.25	1796304.0	648.9000000000001	269.75	1722.0	0.0	57236.0	2020-06-19	316240.25	1250.5	942.75	0.0	129235.24999999999	20590.0	5.0	40656.5	54.25	249470.0	1622587.4	195430.0	1728870.0	34169.49999999998	1356729.3499999999	188.89999999999998	1053.1	25282.75	1108.3499999999997	378.5	124582.8	16709.0	564.0	1849895.25	1921209.85	3434.749999999999	953543.5	422039.14999999997
100	23153.7	11882.6	1079292.0	777010.65	1200019.25	30111.25	1796307.0	642.85	261.75	1663.5	0.0	55945.0	2020-06-20	316123.25	1217.5	917.25	0.0	124111.79999999997	20599.5	4.0	39903.0	47.0	249469.0	1623145.8499999999	195430.0	1728928.0	34175.349999999984	1356729.3499999999	183.95	934.1999999999998	25297.5	1055.2499999999998	369.0	124582.8	16711.0	542.25	1849895.5	1921210.0	3225.999999999998	953553.25	422032.99999999994
101	22996.15	11892.15	1079307.5	777010.65	1200019.75	29757.75	1796310.0	624.95	256.0	1606.5	0.0	54885.75	2020-06-21	316018.75	1182.5	897.0	0.0	119487.9	20607.0	3.0	39171.0	39.25	249467.5	1623573.45	195430.0	1728976.0	34186.099999999984	1356729.3499999999	180.0	809.4499999999987	25311.0	997.2499999999989	356.5	124582.8	16713.75	522.25	1849895.5	1921210.1	3028.7999999999975	953561.5	422028.49999999994
102	22830.699999999997	11897.85	1079318.5	777010.7	1200019.75	29455.5	1796315.0	618.75	249.75	1552.75	0.0	53787.25	2020-06-22	315908.5	1160.0	875.0	0.0	114302.94999999995	20633.0	3.0	38496.0	33.25	249466.0	1623679.3499999999	195430.0	1729011.0	34191.19999999998	1356729.3499999999	177.9	726.2999999999997	25317.75	947.4999999999986	345.0	124582.75	16715.0	507.25	1849895.5	1921210.55	2857.8999999999987	953565.25	422024.14999999997
103	22657.45	11903.599999999999	1079328.5	777010.7	1200019.75	29193.5	1796316.5	604.95	243.0	1515.25	0.0	52561.5	2020-06-23	315824.75	1133.0	857.0	0.0	109219.29999999993	20659.5	2.0	37829.0	28.25	249465.0	1623680.7000000002	195430.0	1729048.25	34199.09999999998	1356729.3499999999	174.0	643.2999999999997	25325.25	913.4999999999986	337.5	124582.70000000001	16717.5	490.0	1849895.5	1921210.75	2722.5999999999995	953567.5	422020.24999999994
104	22494.3	11905.6	1079337.5	777010.75	1200020.0	28950.25	1796320.0	592.6500000000001	237.75	1480.25	0.0	51307.75	2020-06-24	315752.25	1110.0	837.75	0.0	104621.99999999993	20686.0	2.0	37349.0	24.0	249463.0	1623682.05	195430.0	1729071.0	34212.54999999998	1356729.3499999999	169.95	561.2999999999997	25329.75	881.7499999999993	327.5	124582.65000000001	16718.5	474.0	1849895.5	1921210.95	2632.0999999999995	953573.5	422017.55
105	22359.8	11910.35	1079342.0	777010.75	1200020.0	28723.75	1796321.5	583.7	231.75	1437.25	0.0	49984.0	2020-06-25	315681.0	1088.0	818.5	0.0	101388.14999999997	20709.0	2.0	36737.0	20.0	249462.5	1623695.55	195430.0	1729094.75	34223.14999999999	1356729.3499999999	165.0	483.5499999999995	25335.75	850.3499999999997	319.5	124582.65000000001	16720.75	459.5	1849895.5	1921211.0	2536.099999999998	953578.75	421985.6
106	22271.649999999998	11917.949999999999	1079348.0	777010.75	1200020.0	28453.75	1796322.5	573.0	230.5	1394.25	0.0	48911.75	2020-06-26	315627.5	1070.5	801.75	0.0	98338.9	20736.5	2.0	36197.0	18.0	249462.0	1623707.6500000001	195430.0	1729117.25	34328.79999999999	1356729.3499999999	163.9	409.49999999999955	25345.0	816.5499999999995	309.0	124582.65000000001	16730.75	447.0	1849895.5	1921211.15	2481.299999999999	953581.75	421936.19999999995
107	22067.25	11919.85	1079353.0	777010.75	1200020.25	28221.75	1796323.5	562.95	224.75	1362.5	0.0	47764.25	2020-06-27	315564.5	1042.5	784.75	0.0	94819.69999999995	20748.5	1.0	35792.0	15.0	249461.5	1623720.5	195430.0	1729145.25	34414.49999999999	1356729.3499999999	159.9	364.39999999999964	25349.0	788.4999999999995	302.5	124582.6	16747.5	435.0	1849895.5	1921211.3	2406.3999999999987	953586.25	421890.6
108	21959.0	11926.6	1079359.5	777010.75	1200020.25	27955.5	1796326.0	557.7	220.75	1334.25	0.0	46836.25	2020-06-28	315520.5	1026.5	769.75	0.0	91633.79999999992	20755.0	1.0	35416.0	13.25	249461.5	1623730.0	195430.0	1729158.25	34498.399999999994	1356729.3499999999	155.9	322.2999999999997	25352.25	762.05	296.5	124582.6	16762.5	422.0	1849895.5	1921211.5	2325.0999999999995	953588.5	421842.15
109	21838.25	11929.5	1079365.5	777010.75	1200020.25	27771.75	1796326.5	549.0	216.75	1300.5	0.0	45792.0	2020-06-29	315518.0	1004.0	757.0	0.0	88524.3999999999	20759.0	1.0	35083.0	12.0	249461.5	1623738.8	195430.0	1729171.5	34589.700000000004	1356729.3499999999	153.95	279.7499999999993	25358.0	736.0999999999999	289.0	124582.6	16784.0	408.0	1849895.5	1921211.6	2248.05	953591.5	421811.75
110	21729.3	11929.5	1079367.0	777010.75	1200020.25	27620.75	1796327.5	542.9	212.75	1274.0	0.0	45153.75	2020-06-30	315517.5	982.0	746.75	0.0	85668.5999999999	20766.5	1.0	34732.5	10.0	249461.0	1623746.4000000001	195430.0	1729228.0	34609.05	1356729.3499999999	153.0	247.59999999999945	25362.0	704.6999999999994	281.5	124582.55	16788.75	396.25	1849951.0	1921211.8	2212.1499999999996	953593.0	421788.94999999995
111	21608.7	11934.300000000001	1079370.0	777010.75	1200020.25	27499.0	1796329.5	533.85	209.5	1245.75	0.0	44564.25	2020-07-01	315517.25	962.5	738.25	0.0	82966.5499999999	20768.0	1.0	34292.0	8.0	249461.0	1623751.85	195430.0	1729308.5	34615.0	1356729.3499999999	150.0	217.59999999999945	25365.75	684.0	276.0	124582.55	16793.75	388.0	1850044.0	1921211.9	2134.399999999998	953595.25	421768.04999999993
112	21360.2	11939.1	1079371.5	777010.75	1200020.25	27360.0	1796330.0	524.9	205.0	1220.25	0.0	43690.25	2020-07-02	315517.0	944.5	725.75	0.0	80348.49999999996	20772.0	1.0	33991.0	8.0	249461.0	1623758.0	195430.0	1729383.5	34618.950000000004	1356729.3499999999	148.0	196.34999999999968	25370.5	665.1999999999998	271.0	124582.55	16803.25	380.25	1850127.25	1921211.9	2097.7999999999975	953596.75	421744.29999999993
113	21128.65	11940.05	1079374.5	777010.75	1200020.25	27196.75	1796330.5	517.95	200.75	1195.25	0.0	42965.75	2020-07-03	315516.5	927.0	717.5	0.0	77871.40000000001	20776.5	1.0	33579.0	6.25	249461.0	1623763.55	195430.0	1729444.0	34624.05	1356729.3499999999	146.95000000000002	179.04999999999995	25373.0	637.1999999999998	267.5	124582.55	16814.0	373.25	1850209.0	1921212.05	2069.899999999999	953597.5	421734.79999999993
114	20903.75	11941.1	1079376.5	777010.75	1200020.25	27049.75	1796332.0	510.90000000000003	198.0	1174.0	0.0	42328.0	2020-07-04	315516.5	908.0	712.0	0.0	75387.84999999999	20781.0	1.0	33284.0	5.0	249461.0	1623767.9000000001	195430.0	1729528.75	34627.15	1356729.3499999999	145.0	144.49999999999955	25378.25	616.0	263.0	124582.55	16822.5	368.0	1850273.5	1921212.05	2012.1	953599.75	421718.65
115	20742.899999999998	11941.1	1079378.0	777010.75	1200020.25	26879.25	1796332.5	505.9	197.0	1157.75	0.0	41734.0	2020-07-05	315515.75	897.5	704.25	0.0	73579.04999999999	20784.0	1.0	33005.5	5.0	249460.5	1623771.55	195430.0	1729636.0	34628.299999999996	1356729.3499999999	143.95	120.44999999999959	25380.0	602.2499999999998	261.5	124582.55	16830.5	361.0	1850298.0	1921212.05	1938.4499999999996	953601.25	421704.4
116	20656.4	11943.0	1079379.5	777010.75	1200020.25	26682.75	1796333.0	501.0	193.0	1136.25	0.0	41201.75	2020-07-06	315515.75	882.0	695.25	0.0	71993.14999999998	20788.0	0.0	32791.5	4.0	249460.5	1623775.35	195430.0	1729737.0	34631.299999999996	1356729.3499999999	143.0	112.14999999999986	25382.25	588.4499999999996	255.5	124582.55	16838.0	356.0	1850314.0	1921212.05	1902.7999999999993	953602.0	421682.54999999993
117	20578.300000000003	11946.849999999999	1079380.5	777010.75	1200020.25	26527.75	1796333.0	495.0	190.0	1114.0	0.0	40700.25	2020-07-07	315515.5	872.5	689.25	0.0	70384.29999999997	20791.5	0.0	32595.0	3.0	249460.5	1623778.1500000001	195430.0	1729827.75	34635.299999999996	1356729.3499999999	142.95000000000002	94.29999999999973	25385.25	583.1499999999999	251.5	124582.55	16841.5	351.75	1850328.0	1921212.1	1850.999999999999	953602.75	421666.4
118	20515.199999999997	11948.900000000001	1079381.5	777010.75	1200020.25	26360.75	1796333.5	492.95	186.75	1105.25	0.0	40285.75	2020-07-08	315515.5	857.0	682.5	0.0	68965.49999999997	20800.5	0.0	32297.5	3.0	249460.5	1623813.2	195430.0	1729908.5	34636.35	1356729.3499999999	141.0	86.14999999999986	25386.25	565.5499999999995	247.0	124582.5	16844.25	347.0	1850339.0	1921212.2	1811.8499999999983	953603.5	421659.75
119	20426.600000000002	11949.9	1079382.0	777010.75	1200020.25	26174.25	1796333.5	489.79999999999995	185.75	1092.25	0.0	39811.5	2020-07-09	315515.25	850.0	673.75	0.0	67655.29999999996	20814.0	0.0	32121.5	3.0	249460.5	1623870.2	195430.0	1729991.25	34638.399999999994	1356729.3499999999	139.95	71.19999999999982	25389.0	552.8499999999992	244.0	124582.5	16844.5	340.5	1850349.75	1921212.2	1782.8999999999983	953603.5	421653.1
120	20379.5	11951.0	1079382.5	777010.75	1200020.25	26014.25	1796334.5	484.85	184.0	1073.25	0.0	39385.5	2020-07-10	315515.0	837.0	669.0	0.0	66365.39999999997	20828.0	0.0	31829.5	2.0	249460.5	1623918.65	195430.0	1730055.25	34638.5	1356729.3499999999	139.9	68.09999999999991	25391.25	545.3499999999997	243.0	124582.5	16846.25	336.25	1850359.0	1921212.25	1750.7999999999975	953603.5	421648.35
