# Supplementary material for: Simulation of the COVID-19 epidemic on the social network of Slovenia: Estimating the intrinsic forecast uncertainty
Source: PLoS One. 2020 Aug 27;15(8):e0238090. doi: 10.1371/journal.pone.0238090 (PMC7451520; doi:10.1371/journal.pone.0238090)
Supplement: S1 File — The core program korona_final.py is written in Python 2.7 and requires standard scipy, numpy and matplotlib. The most time-consuming procedures of the software are written in Fortran 90. Python binding are created using F2PY [94]: f2py -c generate_connections.f90 -m generate_connections. (ZIP) [file pone.0238090.s001.zip › data/data_Fig9/uncontrolled_perturb_transmission.csv]

	active_05	dead_05	symptoms_median	symptoms_05	symptoms_75	active_25	immune_median	hospitalized_05	icu_25	hospitalized_75	infectious_05	active_75	date	susceptible_75	hospitalized_median	hospitalized_25	infectious_25	active_95	dead_median	infectious_median	active_median	infectious_75	susceptible_median	immune_05	susceptible_25	immune_25	dead_95	symptoms_95	icu_05	infectious_95	dead_75	icu_95	icu_median	susceptible_05	dead_25	icu_75	immune_75	immune_95	hospitalized_95	symptoms_25	susceptible_95
0	0.0	0.0	399.0	0.0	427.0	1315.25	447.0	0.0	1.0	13.0	0.0	2247.5	2020-03-12	2044406.5	9.0	6.0	265.5	4102.699999999991	0.0	404.0	1745.5	624.0	2043974.5	0.0	2043289.5	384.0	0.0	512.1499999999999	0.0	1244.4499999999987	0.0	7.0	2.0	0.0	0.0	4.0	521.25	648.05	21.0	371.75	2044759.45
1	0.0	0.0	498.0	0.0	552.0	1604.75	564.0	0.0	2.0	15.0	0.0	2699.75	2020-03-13	2044098.75	10.0	7.0	359.0	4762.599999999991	0.0	542.0	2086.0	808.5	2043588.0	0.0	2042805.25	485.75	0.0	685.05	0.0	1700.2499999999989	0.0	7.0499999999999545	3.0	0.0	0.0	4.0	672.25	844.4499999999996	23.049999999999955	455.75	2044521.0
2	0.0	0.0	612.5	0.0	695.25	1956.0	713.0	0.0	2.0	16.0	0.0	3256.25	2020-03-14	2043716.75	11.0	7.0	460.75	5551.899999999996	0.0	710.5	2506.5	1031.0	2043163.5	0.0	2042230.0	601.75	0.0	899.05	0.0	2159.7499999999973	0.0	8.0	3.0	0.0	0.0	5.0	848.0	1115.05	26.0	543.0	2044230.15
3	0.0	0.0	734.5	0.0	861.25	2382.0	885.0	0.0	2.0	18.0	0.0	3968.75	2020-03-15	2043260.75	12.0	8.0	491.0	6601.599999999999	0.0	772.0	3061.5	1172.5	2042600.0	0.0	2041485.25	737.75	0.0	1126.0	0.0	2528.299999999998	0.0	9.0	3.0	0.0	0.0	5.0	1054.0	1461.2999999999997	27.049999999999955	655.75	2043876.5
4	0.0	0.0	898.0	0.0	1057.0	2789.75	1083.0	0.0	2.0	20.0	0.0	4755.0	2020-03-16	2042774.0	14.0	10.0	616.5	7666.249999999998	0.0	931.0	3654.5	1379.5	2041940.5	0.0	2040647.75	888.0	1.0	1381.5999999999995	0.0	2910.7499999999973	0.0	10.0	4.0	0.0	0.0	6.0	1297.5	1858.1	30.049999999999955	790.0	2043546.8499999999
5	0.0	0.0	1097.5	0.0	1286.25	3445.5	1305.5	0.0	3.0	25.0	0.0	5737.5	2020-03-17	2042114.25	18.0	12.0	791.0	9424.849999999993	0.0	1144.5	4430.5	1668.75	2041094.0	0.0	2039512.5	1058.0	2.0	1692.099999999999	0.0	3501.2499999999995	1.0	12.0	5.0	0.0	0.0	8.0	1584.75	2307.35	41.0	959.0	2043039.95
6	0.0	0.0	1332.0	0.0	1575.25	4265.25	1577.5	0.0	4.0	34.0	0.0	6929.25	2020-03-18	2041174.25	24.0	16.0	1031.75	11457.699999999997	1.0	1451.0	5441.5	2101.0	2040002.5	0.0	2038110.25	1263.75	3.0	2057.6999999999994	0.0	4221.299999999998	1.0	16.0	7.0	0.0	0.0	10.0	1931.0	2837.6999999999985	57.049999999999955	1156.5	2042377.15
7	0.0	0.0	1633.5	0.0	1943.5	5263.5	1907.5	0.0	6.0	46.0	0.0	8628.5	2020-03-19	2040056.0	32.0	22.0	1191.25	14192.849999999999	1.0	1739.5	6736.5	2546.0	2038564.5	0.0	2036300.75	1526.0	4.0	2583.5499999999997	0.0	4927.0	2.0	23.0	9.0	0.0	0.0	13.0	2330.25	3495.199999999999	81.04999999999995	1391.0	2041531.65
8	0.0	0.0	2004.0	0.0	2411.75	6448.5	2326.5	0.0	8.0	63.0	0.0	10672.0	2020-03-20	2038802.75	44.0	30.0	1478.25	17687.9	1.0	2162.0	8384.5	3104.25	2036775.5	0.0	2034146.75	1832.75	5.0	3313.2999999999993	0.0	5943.049999999997	3.0	32.0	13.0	0.0	0.0	18.0	2819.75	4361.749999999999	111.09999999999991	1679.0	2040587.35
9	0.0	0.0	2474.5	0.0	3009.0	7912.5	2816.5	0.0	11.0	86.25	0.0	13176.75	2020-03-21	2037223.5	58.0	40.0	1852.25	22078.5	2.0	2703.0	10357.5	3910.0	2034558.0	0.0	2031308.0	2204.25	6.0	4127.7	0.0	7472.649999999992	3.0	43.0	17.0	0.0	1.0	25.0	3459.75	5441.699999999999	149.29999999999973	2038.75	2039450.0499999998
10	0.0	0.0	3051.0	0.0	3733.25	9753.0	3444.5	0.0	15.0	118.0	0.0	16486.25	2020-03-22	2035181.0	79.0	52.0	2371.75	27442.79999999999	2.0	3421.0	12759.0	4975.75	2031955.5	0.0	2027395.75	2675.5	8.0	5219.649999999998	0.0	9153.049999999997	4.0	61.0	22.0	0.0	1.0	33.0	4252.75	6565.15	207.0	2483.0	2038103.15
11	0.0	0.0	3759.0	0.0	4667.5	12043.25	4205.0	0.0	19.0	152.25	0.0	20624.75	2020-03-23	2032636.5	103.5	68.0	2841.75	34964.65	3.0	4169.5	15841.5	6115.75	2028635.0	0.0	2022470.75	3259.5	10.0	6742.749999999997	0.0	11358.849999999979	5.0	81.04999999999995	28.0	0.0	2.0	44.0	5249.0	8254.0	287.0999999999999	3038.0	2036355.05
12	0.0	0.0	4605.0	0.0	5894.25	14884.5	5129.0	0.0	25.0	199.0	0.0	25840.25	2020-03-24	2029490.25	137.0	91.0	3487.5	44833.24999999997	4.0	5131.5	19609.5	7491.25	2024487.0	0.0	2016042.25	3963.75	13.0	8586.249999999993	0.0	14439.999999999982	7.0	110.0	37.0	0.0	2.0	57.0	6626.0	10494.299999999992	390.04999999999995	3697.25	2034218.7
13	0.0	0.0	5689.0	0.0	7305.75	18164.25	6280.5	0.0	33.0	264.0	0.0	32219.75	2020-03-25	2025780.75	177.5	112.75	4456.0	56201.19999999999	6.0	6469.0	24201.0	9415.25	2019658.5	0.0	2008360.0	4857.5	16.049999999999955	11211.049999999994	0.0	19201.89999999997	9.0	145.04999999999995	48.5	0.0	3.0	74.0	8249.25	13681.249999999998	517.4499999999996	4532.0	2031731.3
14	0.0	0.0	7065.0	0.0	9185.0	22206.75	7755.0	0.0	42.0	344.75	0.0	40510.25	2020-03-26	2020832.5	230.5	146.75	5613.25	72903.2	7.0	8152.5	29781.5	11764.75	2013373.0	0.0	1998327.5	5877.25	21.0	14756.799999999992	0.0	25742.84999999999	12.0	195.04999999999995	64.5	0.0	4.0	97.5	10429.0	17599.05	687.1999999999989	5531.75	2028589.15
15	0.0	0.0	8757.0	0.0	11637.5	27325.0	9618.5	0.0	53.0	444.75	0.0	51465.75	2020-03-27	2015050.75	294.5	187.0	6960.75	94366.74999999987	10.0	10059.5	37051.5	14475.25	2005178.5	0.0	1986532.75	7129.5	28.049999999999955	19153.149999999983	0.0	32721.84999999993	16.0	270.0999999999999	79.5	0.0	6.0	126.0	13097.25	23488.499999999996	945.0999999999999	6757.5	2024319.4500000002
16	0.0	0.0	10881.0	0.0	14590.0	33603.0	11761.0	0.0	68.75	573.5	0.0	64892.5	2020-03-28	2007677.0	374.5	234.0	8572.25	124501.74999999991	13.5	12613.5	45712.5	17993.25	1994604.5	0.0	1970836.25	8734.0	38.0	25492.349999999988	0.0	42855.24999999995	21.0	361.14999999999986	102.5	0.0	7.75	163.25	16424.25	31012.149999999994	1246.1499999999999	8244.0	2019961.35
17	0.0	0.0	13565.5	0.0	18297.5	40626.75	14675.0	0.0	86.0	723.25	0.0	81462.0	2020-03-29	1998591.25	478.0	293.75	10917.25	163226.94999999984	17.5	15716.0	56670.5	22228.0	1982060.0	0.0	1950308.5	10675.75	51.0	33398.79999999993	0.0	59562.74999999996	28.0	465.0999999999999	132.0	0.0	10.0	205.25	20566.5	40970.49999999996	1627.1499999999999	10157.75	2014275.6
18	0.0	0.0	16889.0	0.0	23111.25	49627.25	18165.0	0.0	105.0	938.0	0.0	101652.0	2020-03-30	1987837.0	588.0	363.25	13573.0	217198.9999999998	23.0	19925.5	70410.5	28234.0	1967224.0	0.0	1925018.75	12978.0	63.049999999999955	45281.19999999998	0.0	74448.69999999997	37.0	618.0999999999999	164.0	0.0	13.75	262.25	25706.0	54237.64999999995	2145.449999999998	12530.5	2007791.85
19	0.0	0.0	20977.5	0.0	29501.5	61022.75	22330.0	0.0	130.0	1191.5	0.0	128147.0	2020-03-31	1974987.5	740.0	456.0	16911.75	277812.6499999995	30.0	24628.0	87297.0	36064.25	1947582.5	0.0	1895955.5	15913.5	84.29999999999973	59523.84999999992	0.0	96568.99999999997	50.0	808.8999999999992	208.0	0.0	18.0	333.25	32177.0	71012.19999999998	2787.299999999993	15350.75	2000173.95
20	0.0	0.0	25770.5	0.0	37094.5	74557.75	27709.0	0.0	159.0	1510.75	0.0	158875.0	2020-04-01	1959253.25	929.5	555.0	20981.25	359024.6999999996	39.5	30350.0	107761.5	44989.25	1923734.0	0.0	1856371.0	19510.25	117.0	79199.34999999993	0.0	123203.09999999989	64.25	1063.9999999999982	261.0	0.0	23.0	428.25	41162.25	93780.54999999996	3683.4499999999903	18701.25	1991475.8
21	0.0	0.0	31741.5	0.0	46515.5	90918.5	34297.0	0.0	199.0	1942.5	0.0	199018.25	2020-04-02	1939593.0	1154.0	703.75	26017.0	442950.39999999903	49.5	37426.0	133714.5	55654.5	1894150.0	0.0	1808642.75	23785.25	159.0999999999999	101333.29999999987	0.0	160682.24999999997	85.0	1379.2499999999998	326.5	0.0	30.0	545.0	51837.75	124563.49999999999	4762.899999999998	23029.75	1979634.75
22	0.0	0.0	39613.5	0.0	58948.25	110097.5	42465.5	0.0	242.0	2472.25	0.0	249158.0	2020-04-03	1916247.5	1429.0	875.25	32144.25	552350.599999999	64.0	46033.5	164078.5	68434.25	1859927.5	0.0	1750777.0	28976.25	210.04999999999995	131526.3499999999	0.0	205867.59999999992	108.25	1753.7499999999993	404.5	0.0	38.75	693.25	65470.0	165265.75	6043.449999999993	28178.25	1965161.85
23	0.0	0.0	49061.0	0.0	74333.0	134125.75	53528.0	0.0	295.0	3128.5	0.0	308232.75	2020-04-04	1888081.25	1768.5	1085.75	39004.25	682738.1499999998	81.0	56710.0	200681.0	84897.5	1818518.5	0.0	1683435.0	35438.75	273.2499999999998	172333.39999999994	0.0	255998.4999999999	139.25	2225.1499999999987	500.5	0.0	50.0	875.25	83285.25	218138.24999999997	7833.549999999997	34034.75	1947978.8499999999
24	0.0	0.0	60805.5	0.0	93491.5	161416.0	66933.0	0.0	360.0	3926.25	0.0	376064.75	2020-04-05	1853828.75	2223.5	1305.25	47107.25	822092.2499999998	105.0	69061.5	244485.5	104103.0	1768268.5	0.0	1601589.75	43257.5	365.04999999999995	220010.2499999998	0.0	308222.3499999998	180.25	2818.2499999999973	616.5	0.0	63.0	1107.0	104674.0	283957.39999999997	10059.449999999988	41336.25	1931279.8
25	0.0	0.0	75465.5	0.0	117634.5	195415.25	82783.5	0.0	436.0	5026.25	0.0	451487.25	2020-04-06	1812852.0	2761.5	1601.5	57898.25	961062.6499999999	132.0	83991.5	293247.5	127116.75	1710835.5	0.0	1511188.0	52899.25	480.2499999999998	272851.1499999999	0.0	364782.0499999998	234.75	3585.1499999999996	760.0	0.0	80.0	1378.25	132261.0	365484.84999999986	12556.799999999974	50268.75	1908492.8
26	0.0	0.0	92125.0	0.0	145763.75	235096.0	102624.0	0.0	529.75	6209.5	0.0	536754.25	2020-04-07	1766535.75	3379.0	1945.25	69890.5	1092067.8999999997	167.0	101971.0	351546.5	153878.0	1643718.0	0.0	1401986.5	64576.25	644.05	333067.2	0.0	415555.14999999997	294.5	4432.5999999999985	928.0	0.0	101.75	1731.0	166085.75	463815.64999999997	15581.999999999985	61134.5	1886398.0
27	0.0	0.0	111734.5	0.0	178931.0	278263.75	127079.0	0.0	644.25	7631.0	0.0	630107.0	2020-04-08	1714671.0	4138.0	2328.0	83787.25	1198265.6999999995	209.0	125779.0	415173.5	183376.75	1565095.5	0.0	1285465.25	78007.25	865.0	404830.04999999993	0.0	455302.24999999965	374.5	5387.549999999992	1145.0	0.0	126.0	2153.75	206536.0	571167.3999999999	19046.99999999997	73720.0	1859960.8
28	0.0	0.0	136329.5	0.0	218775.75	328843.75	156754.5	0.0	779.5	9436.0	0.0	731173.75	2020-04-09	1653393.25	5068.0	2826.75	100667.5	1264342.7999999998	262.0	149945.0	484073.5	215433.75	1477326.0	0.0	1150929.0	94883.75	1130.1499999999999	482997.74999999977	0.0	489075.19999999995	473.25	6412.299999999996	1411.5	0.0	154.75	2615.0	258596.5	686380.0999999999	22406.399999999947	87926.0	1824788.7
29	0.0	0.0	165883.5	0.0	264857.25	390916.75	190212.5	0.0	953.25	11429.0	0.0	834388.0	2020-04-10	1582921.0	6124.0	3444.5	120557.5	1314788.15	333.5	175710.0	563748.0	250485.25	1383876.0	0.0	1032481.5	114631.25	1404.7499999999984	557312.2499999998	0.0	521839.39999999997	604.0	7532.5999999999985	1721.5	0.0	192.75	3186.5	316071.75	811773.4999999998	26249.449999999957	104003.5	1788080.65
30	0.0	0.0	198776.5	0.0	319341.5	452731.5	229030.5	0.0	1156.0	13766.5	0.0	934741.25	2020-04-11	1507583.0	7419.0	4163.25	143674.5	1348592.7999999996	416.0	204355.5	648230.5	283468.0	1285688.5	0.0	917453.0	136915.75	1768.9999999999955	624094.9499999996	0.0	534772.2999999999	752.25	8382.049999999997	2087.5	0.0	242.0	3839.5	383169.5	938047.9999999998	29430.449999999997	123370.0	1745332.7999999998
31	0.0	0.0	237796.0	0.0	377594.0	517925.75	278831.5	0.0	1391.5	16320.75	0.0	1020614.0	2020-04-12	1419866.5	8861.0	5007.5	168889.75	1379298.45	514.0	232109.0	734186.0	315468.25	1177479.5	0.0	803197.75	165847.75	2339.2	704055.2999999999	0.0	549291.2999999998	937.25	9432.15	2523.0	0.0	298.75	4526.5	461782.5	1068910.7499999995	32343.59999999997	146602.5	1694199.3499999999
32	0.0	0.0	280184.0	0.0	439034.25	594031.5	336734.5	0.0	1635.0	18942.75	0.0	1093106.75	2020-04-13	1332034.5	10526.5	5954.75	190480.0	1406297.65	641.5	259213.0	820586.0	340860.75	1067795.0	0.0	700953.75	198734.75	2884.549999999999	779382.2499999998	0.0	560627.6499999998	1165.25	10290.4	2971.0	0.0	367.75	5238.5	550659.0	1192436.4999999995	35516.24999999997	174682.25	1636889.9
33	0.0	0.0	325888.5	0.0	496191.75	675173.5	402765.5	0.0	1945.5	21363.75	0.0	1142294.5	2020-04-14	1237551.0	12340.0	6973.5	210342.0	1422575.6499999997	785.0	285090.5	896107.0	361951.0	966830.0	0.0	612281.0	231799.25	3576.7999999999975	847635.65	0.0	566297.3999999998	1467.0	11212.85	3476.0	0.0	450.0	5919.0	647948.75	1312584.2499999998	38571.84999999999	204426.5	1569275.7999999996
34	0.0	0.0	375445.0	0.0	557081.0	755978.5	472874.5	0.0	2256.25	24103.25	0.0	1182628.5	2020-04-15	1144467.25	14369.5	8153.0	233193.25	1445648.5499999996	963.5	305673.5	969315.5	382947.0	867684.5	0.0	535144.0	273725.0	4449.549999999998	898204.2	0.0	552709.85	1796.0	11926.049999999992	4049.5	0.0	548.75	6578.5	751125.0	1416606.15	41316.09999999998	240384.75	1496304.6499999994
35	0.0	0.0	426504.0	0.0	616291.25	833166.25	553202.5	0.0	2626.5	26638.75	0.0	1224723.5	2020-04-16	1051057.5	16694.0	9558.75	242165.25	1440061.65	1179.5	320900.5	1014908.5	389751.25	775678.5	0.0	477561.75	324867.25	5375.15	946020.2999999997	0.0	534084.0499999998	2196.5	12599.399999999994	4699.0	0.0	678.75	7290.5	858415.5	1495176.7999999996	43434.749999999985	278495.5	1417207.8999999994
36	0.0	0.0	482727.0	0.0	677688.25	881881.75	638614.5	0.0	3040.75	28329.25	0.0	1252636.0	2020-04-17	956754.75	19019.0	10967.75	245131.5	1460269.2999999998	1437.5	330555.5	1064653.0	402870.75	696369.5	0.0	436507.0	381967.25	6412.199999999995	997410.75	0.0	508857.29999999964	2675.75	13201.75	5291.5	0.0	820.75	7997.25	963701.5	1566379.2999999996	46019.19999999999	319381.5	1341784.3499999999
37	0.0	0.0	534914.5	0.0	732125.25	911080.75	729261.5	0.0	3485.5	30812.0	0.0	1262699.75	2020-04-18	874085.25	21022.0	12473.25	239268.75	1469062.6999999997	1748.5	334755.0	1107062.0	410897.75	624836.5	0.0	395366.25	444183.75	7622.499999999998	1034923.3999999998	0.0	507797.89999999997	3195.75	13571.149999999998	5831.5	0.0	985.5	8525.0	1061605.0	1626384.3999999997	49749.04999999998	364534.0	1253197.499999999
38	0.0	0.0	584306.0	0.0	779490.75	950296.5	819505.0	0.0	3903.25	32941.25	0.0	1271357.25	2020-04-19	793215.25	22775.0	14108.0	223915.0	1468722.5	2096.0	329853.0	1122315.0	417716.0	563075.0	0.0	357392.25	508614.0	8700.149999999992	1072077.2499999998	0.0	512282.3999999999	3839.0	14016.499999999995	6351.5	0.0	1173.25	9058.0	1160254.0	1673117.55	51582.099999999955	408546.0	1161136.6499999985
39	0.0	0.0	627552.0	0.0	823728.5	961536.0	916588.0	0.0	4305.5	33475.0	0.0	1285467.0	2020-04-20	714115.5	24304.0	15635.75	217335.25	1476140.4999999998	2489.5	322533.5	1130086.5	413890.25	509637.0	0.0	332986.25	581327.25	9860.849999999995	1109332.0	0.0	518203.64999999985	4544.5	14740.949999999999	6790.5	0.0	1395.25	9509.0	1254041.25	1709516.7999999998	54350.99999999998	456870.25	1085844.249999999
40	0.0	0.0	673460.5	0.0	860874.75	959088.5	1013183.5	0.0	4763.5	34279.75	0.0	1286336.5	2020-04-21	651268.0	25930.5	16991.75	205954.5	1471924.5999999994	2942.0	310501.0	1140594.0	412680.5	465027.5	0.0	313431.5	654390.25	11060.349999999997	1137386.2499999995	0.0	519301.64999999997	5230.75	15153.5	7220.0	0.0	1666.25	9966.0	1339682.25	1736549.1500000001	53467.79999999998	502145.5	1012123.0499999995
41	0.0	0.0	724382.0	0.0	895059.5	947964.5	1098035.5	0.0	5156.25	35473.5	0.0	1286839.25	2020-04-22	597674.25	27144.5	18505.25	187156.0	1463891.0999999999	3488.5	293036.0	1128041.5	399899.75	428623.0	0.0	297655.0	738656.25	12263.149999999992	1154019.05	0.0	518376.64999999997	5990.0	15432.199999999999	7484.5	0.0	1996.5	10100.75	1414144.0	1756101.45	55491.04999999999	550296.25	940805.75
42	0.0	0.0	756011.5	0.0	923108.0	914304.75	1181512.0	0.0	5359.75	36206.5	0.0	1275434.0	2020-04-23	546692.0	27744.5	19488.5	164051.5	1464201.2999999998	4081.0	275147.0	1121102.0	378701.25	400126.0	0.0	285381.75	823583.75	13364.849999999988	1171125.4499999993	0.0	521864.8499999998	6858.0	15701.849999999997	7783.0	0.0	2314.5	10084.75	1475301.0	1771306.1500000001	55817.100000000006	595419.25	864513.2499999997
43	0.0	0.0	794512.0	0.0	946557.0	871130.25	1262472.5	0.0	5623.0	35960.5	0.0	1269278.5	2020-04-24	505748.75	27969.0	20458.0	138598.25	1449397.2499999998	4706.5	250563.5	1094121.0	361157.25	375672.0	0.0	277011.25	897216.75	14420.999999999978	1189968.0999999996	0.0	512869.44999999955	7819.25	15431.849999999975	7923.0	0.0	2662.0	10105.75	1531346.75	1783048.7	55243.1	635390.0	793122.1499999992
44	0.0	0.0	818099.0	0.0	963385.0	809597.0	1336808.0	0.0	5704.75	36161.25	0.0	1259467.75	2020-04-25	467651.75	28561.5	20875.25	117295.25	1435634.4999999995	5322.0	227730.0	1070101.0	345897.75	353379.0	0.0	268816.75	976145.0	15522.949999999986	1200996.2999999996	0.0	516534.4499999999	8730.75	15307.249999999987	7843.0	0.0	3064.25	10226.0	1577130.5	1792070.95	55357.64999999999	669172.75	726583.2999999989
45	0.0	0.0	850842.0	0.0	996577.5	752375.0	1402140.5	0.0	5794.25	35927.25	0.0	1247179.75	2020-04-26	441189.5	28559.0	21454.0	103373.0	1444748.0499999998	6038.5	201449.5	1038786.0	331021.5	338220.0	0.0	261859.5	1055397.25	16619.95	1214172.1500000001	0.0	504216.94999999995	9709.25	15382.899999999989	7871.5	0.0	3536.5	10227.75	1614910.0	1799484.95	55287.95	699877.25	667490.9999999987
46	0.0	0.0	876807.0	0.0	1014110.0	691187.0	1460179.5	0.0	5797.75	35612.75	0.0	1222540.75	2020-04-27	416883.5	28410.0	21154.25	87315.5	1428196.1999999995	6774.5	179211.5	999682.0	314570.5	325440.5	0.0	256548.75	1135795.0	17754.7	1216723.0999999999	0.0	490625.24999999994	10654.0	15036.04999999998	7746.0	0.0	4035.25	10104.75	1648439.0	1805817.95	54522.899999999994	732891.5	627261.6999999993
47	0.0	0.0	897831.0	0.0	1036909.25	634907.75	1510159.0	0.0	5914.0	35232.5	0.0	1189158.75	2020-04-28	397551.25	27677.0	21520.0	73149.25	1424278.45	7522.0	156416.5	951876.0	285863.25	314232.5	0.0	252659.75	1208355.75	18925.25	1225714.3999999997	0.0	480363.6499999995	11522.25	14854.499999999996	7632.5	0.0	4547.25	10138.0	1675104.0	1813191.7000000002	53078.64999999998	757301.25	590196.0999999999
48	0.0	0.0	918508.5	0.0	1050818.75	580234.25	1552323.5	0.0	5781.75	34787.5	0.0	1149887.25	2020-04-29	380184.0	26808.0	21050.0	60493.25	1419389.0	8351.5	134893.5	907975.0	257340.25	304312.0	0.0	247839.75	1272972.75	19961.299999999996	1237911.25	0.0	469786.19999999966	12377.25	14622.749999999993	7417.0	0.0	5015.0	10005.25	1696033.75	1825451.05	52266.19999999997	785246.25	548063.7999999996
49	0.0	0.0	933476.5	0.0	1060222.25	530352.25	1583469.0	0.0	5510.5	33838.0	0.0	1118303.5	2020-04-30	364287.0	26205.0	20341.0	51005.75	1401373.6499999994	9099.5	117756.0	850485.5	232895.75	296045.5	0.0	244139.25	1333671.25	20968.84999999999	1241787.3999999994	0.0	440746.2499999997	13143.0	14624.849999999991	7247.0	0.0	5609.0	9727.75	1713557.25	1827389.2499999998	50534.249999999956	801709.0	508550.6999999997
50	0.0	0.0	950769.0	0.0	1073970.25	484676.5	1609847.0	0.0	5383.5	32763.25	0.0	1071647.0	2020-05-01	354861.75	25739.0	19513.25	43269.75	1391391.9	9851.0	99927.0	795706.0	209311.25	290818.0	0.0	242406.25	1391214.75	21966.199999999997	1258077.95	0.0	415988.8999999999	13937.75	13876.599999999986	7022.0	0.0	6251.75	9327.0	1728176.5	1830695.8499999999	48525.14999999998	818533.5	473893.4999999998
51	0.0	0.0	961382.5	0.0	1086416.0	444261.75	1635195.0	0.0	5120.25	31779.0	0.0	1026789.75	2020-05-02	343107.25	24808.5	18601.5	36849.25	1366519.0499999998	10589.0	85740.5	742917.0	187844.5	286523.0	0.0	240879.0	1441736.25	22883.549999999992	1277330.9	0.0	384968.64999999997	14842.0	13459.199999999995	6837.5	0.0	6860.25	9003.75	1741218.75	1831380.2499999998	46777.649999999965	830178.25	446831.8
52	0.0	0.0	970976.5	0.0	1098051.0	403790.5	1654991.5	0.0	5007.5	30308.5	0.0	991604.25	2020-05-03	331838.25	23704.5	17970.25	31325.5	1338998.6499999997	11274.0	73778.5	687292.5	167068.75	280586.0	0.0	238914.5	1487035.0	23732.0	1279578.9499999995	0.0	369259.2999999997	15501.5	12982.599999999999	6563.0	0.0	7407.25	8689.5	1750729.5	1833854.3499999999	45098.94999999998	843921.5	424202.7499999999
53	0.0	0.0	980529.0	0.0	1110380.0	368778.5	1673657.5	0.0	4723.25	28958.75	0.0	936115.0	2020-05-04	325624.25	22556.0	16931.5	27182.75	1305437.6999999997	11905.5	65420.5	635533.5	151987.25	277097.5	0.0	237285.5	1528956.0	24144.199999999983	1281088.8999999997	0.0	350537.2999999999	16219.5	12626.9	6316.5	0.0	8036.0	8424.25	1758939.5	1836654.35	43197.5	856040.75	403798.84999999986
54	0.0	0.0	992947.5	0.0	1122793.0	333975.75	1687060.0	0.0	4467.0	27882.75	0.0	888635.0	2020-05-05	318222.25	21514.0	15854.0	23795.0	1282124.0	12597.0	57583.5	584744.5	133157.0	273855.5	0.0	234981.25	1563919.25	25008.599999999995	1284388.8499999999	0.0	324939.3999999999	17014.5	11974.599999999991	6092.0	0.0	8542.75	7989.5	1765150.5	1838600.0499999998	41562.950000000004	862424.75	387671.85
55	0.0	0.0	1001478.5	0.0	1130235.25	302322.0	1698397.5	0.0	4200.75	26895.5	0.0	842136.5	2020-05-06	312688.75	20522.0	14813.5	21450.25	1249584.1500000001	13069.5	50170.5	536709.0	119019.0	270672.5	0.0	233423.25	1592059.0	25946.799999999996	1294467.3499999999	0.0	306151.6999999999	17819.5	11448.4	5836.0	0.0	9147.25	7649.0	1771024.5	1841392.5999999999	39653.3	869619.0	377242.89999999997
56	0.0	0.0	1007249.0	0.0	1139101.75	271808.25	1710335.0	0.0	3890.0	25561.75	0.0	803754.75	2020-05-07	308574.0	19457.0	13874.5	19605.75	1214691.4	13525.5	44104.0	495133.5	105878.5	268123.5	0.0	231458.5	1614744.75	26579.85	1310314.8499999999	0.0	285402.04999999993	18513.75	10950.899999999998	5487.0	0.0	9628.0	7318.5	1776153.75	1847144.2	37625.6	882351.25	362596.54999999993
57	0.0	0.0	1013076.5	0.0	1141505.75	247880.75	1717605.5	0.0	3622.5	24386.5	0.0	754980.75	2020-05-08	304073.0	18317.5	12923.5	18013.0	1177812.55	13964.0	38327.5	458214.0	92509.75	265615.5	0.0	229916.75	1637720.5	27254.849999999995	1322028.3	0.0	268697.0499999999	18983.25	10298.449999999997	5164.5	0.0	10161.5	6958.25	1779147.0	1848661.2999999998	35783.74999999999	888879.0	357315.9499999999
58	0.0	0.0	1019914.0	0.0	1147107.25	223769.0	1726802.5	0.0	3377.5	23362.0	0.0	705778.25	2020-05-09	301084.75	17153.0	12017.75	16944.0	1138001.7	14479.5	34134.0	421361.0	81503.25	263197.5	0.0	228562.0	1653571.75	27999.19999999999	1327899.05	0.0	248293.09999999992	19472.5	9806.75	4797.0	0.0	10578.25	6651.5	1782802.5	1849258.3499999999	33867.2	895100.25	355554.44999999995
59	0.0	0.0	1024490.0	0.0	1150333.75	205884.5	1733160.0	0.0	3140.75	21918.0	0.0	662950.0	2020-05-10	298695.75	16054.0	11113.0	15578.75	1099782.5	14923.0	30023.5	386406.5	71643.0	260716.0	0.0	227662.0	1667563.75	28865.5	1329093.0999999996	0.0	230762.75	20104.75	9278.699999999993	4560.5	0.0	10950.75	6320.0	1786040.25	1854777.4999999998	32091.04999999996	899006.75	351114.5
60	0.0	0.0	1027320.0	0.0	1153000.0	190408.0	1738886.5	0.0	2904.5	20614.75	0.0	617648.0	2020-05-11	296436.25	14950.5	10307.25	14432.25	1058392.45	15258.5	27046.5	354144.5	63554.5	259188.5	0.0	226908.25	1677141.75	29284.499999999996	1330094.6999999995	0.0	213023.5	20531.75	8769.699999999979	4260.0	0.0	11397.5	6003.25	1788010.75	1863140.25	30986.39999999999	900941.25	344259.69999999995
61	0.0	0.0	1028628.5	0.0	1154230.75	174547.25	1741682.5	0.0	2673.25	19484.25	0.0	575578.5	2020-05-12	294370.75	13900.0	9509.0	13391.25	1011564.9999999997	15579.5	24757.5	325559.5	59722.25	257273.0	0.0	226305.5	1686230.75	29961.14999999998	1330839.2999999996	0.0	193778.09999999998	20963.75	8489.449999999992	3939.0	0.0	11746.0	5687.25	1789705.75	1866155.15	29563.6	902014.25	340171.69999999995
62	0.0	0.0	1031473.0	0.0	1158438.0	160159.5	1747276.0	0.0	2466.75	18298.0	0.0	533998.5	2020-05-13	292052.25	12925.5	8792.5	12683.75	964676.8499999994	15851.5	22526.0	301729.0	54903.5	255433.5	0.0	225034.75	1694203.0	30644.199999999997	1331561.0499999993	0.0	177854.74999999997	21440.0	8068.1499999999905	3692.0	0.0	11995.5	5368.75	1792084.5	1868605.05	27940.5	902657.75	336348.14999999997
63	0.0	0.0	1033156.5	0.0	1158876.75	146892.25	1751808.5	0.0	2273.25	17110.25	0.0	495572.25	2020-05-14	289768.75	11926.0	8045.25	12091.5	924156.4499999995	16158.5	20648.0	279646.5	48677.75	253988.0	0.0	224180.75	1699528.0	30842.999999999978	1332953.0999999996	0.0	168349.29999999955	21794.0	7789.599999999998	3424.0	0.0	12365.25	5025.25	1793913.25	1872719.45	26402.249999999985	905201.0	334941.35
64	0.0	0.0	1035012.5	0.0	1161067.5	135186.25	1753846.0	0.0	2095.0	15877.75	0.0	460802.0	2020-05-15	288804.25	10997.0	7395.75	11617.5	886180.3999999996	16520.5	19518.5	257954.0	44946.5	252126.0	0.0	223623.0	1706442.5	31122.94999999998	1336428.2499999998	0.0	168194.79999999978	22098.75	7344.15	3189.5	0.0	12649.5	4687.5	1795260.25	1875630.5999999999	25147.499999999985	905901.0	333304.5
65	0.0	0.0	1036801.5	0.0	1163228.25	124339.5	1757540.0	0.0	1931.25	14792.25	0.0	428289.5	2020-05-16	287355.5	10165.0	6813.5	11277.75	851494.0499999998	16859.0	18178.0	237746.5	42696.5	251049.0	0.0	223123.5	1710265.25	31648.59999999999	1339382.6999999997	0.0	161565.89999999985	22404.5	6871.599999999997	2946.0	0.0	12917.0	4385.75	1796954.0	1878420.7499999998	23609.549999999996	906337.0	330275.85
66	0.0	0.0	1039294.5	0.0	1165853.25	114514.5	1760888.5	0.0	1788.0	13720.0	0.0	398225.75	2020-05-17	286283.75	9379.5	6312.0	10956.0	815994.8499999996	17139.0	17036.0	219789.0	39421.75	250127.5	0.0	222690.75	1716379.0	32000.199999999993	1341868.95	0.0	156032.05	22675.5	6394.599999999994	2726.0	0.0	13280.75	4110.0	1798727.75	1882347.6499999997	22233.499999999993	906667.75	328354.3
67	0.0	0.0	1043141.0	0.0	1167465.75	106173.5	1763253.0	0.0	1661.75	12674.0	0.0	370749.75	2020-05-18	284245.25	8643.5	5833.5	10659.25	778930.4499999997	17422.0	16242.5	201711.5	37182.25	249564.5	0.0	222304.75	1719675.0	32198.049999999992	1343234.65	0.0	147263.49999999956	22890.0	5939.249999999996	2530.5	0.0	13481.25	3837.25	1799859.75	1886551.15	20787.899999999965	906978.75	327575.8
68	0.0	0.0	1045727.0	0.0	1168751.0	100335.5	1765165.5	0.0	1541.25	11767.0	0.0	346237.25	2020-05-19	282984.0	7997.5	5392.0	10453.0	744257.2	17688.0	15403.0	186961.0	34350.5	248718.5	0.0	221730.75	1723275.25	32363.449999999993	1343585.7	0.0	144679.19999999995	23084.0	5614.599999999998	2356.0	0.0	13687.75	3570.5	1800791.5	1890446.0	19368.149999999943	908083.5	326114.85
69	0.0	0.0	1046104.5	0.0	1170659.25	94187.25	1767325.0	0.0	1424.75	10947.0	0.0	322229.5	2020-05-20	282324.0	7419.5	4940.5	10320.0	706218.8999999997	17846.5	14829.5	172925.5	32074.0	248138.0	0.0	220919.0	1726409.25	32538.8	1343911.9	0.0	144504.59999999992	23315.25	5294.249999999997	2183.0	0.0	13801.75	3325.75	1801515.0	1894012.15	18183.199999999953	911879.5	324446.6499999999
70	0.0	0.0	1047698.0	0.0	1171911.5	89182.25	1769494.0	0.0	1320.0	10179.5	0.0	298637.0	2020-05-21	281418.0	6863.0	4603.75	10184.5	669534.7999999995	18043.0	14312.0	161663.0	29320.0	247472.5	0.0	220409.5	1729448.0	32672.55	1344238.9999999998	0.0	133725.0999999995	23477.25	4953.749999999998	2021.0	0.0	13982.25	3090.0	1802427.25	1896649.55	17713.75	913266.5	323537.10000000003
71	0.0	0.0	1048912.0	0.0	1174810.0	83461.0	1772531.5	0.0	1220.25	9468.25	0.0	277207.0	2020-05-22	280680.0	6337.5	4249.0	10095.75	635640.7499999995	18281.5	13918.0	150585.5	27244.5	246969.5	0.0	219666.0	1732558.75	32831.5	1349050.2	0.0	125014.04999999922	23797.25	4677.8499999999985	1873.0	0.0	14105.25	2879.0	1803495.75	1899009.8	16369.099999999988	914250.0	320589.89999999997
72	0.0	0.0	1049286.5	0.0	1175441.0	77809.5	1774222.5	0.0	1129.0	8826.0	0.0	260040.5	2020-05-23	280124.0	5864.0	3938.5	10081.5	602900.6499999999	18486.0	13739.0	141277.0	25694.0	246359.5	0.0	219384.75	1734201.0	32985.59999999999	1349829.25	0.0	123206.7999999997	23970.5	4407.549999999999	1727.5	0.0	14217.75	2665.5	1804877.5	1901270.85	15452.449999999993	914836.5	317988.24999999994
73	0.0	0.0	1049600.5	0.0	1175789.5	73438.0	1775601.0	0.0	1056.5	8248.25	0.0	244587.0	2020-05-24	278963.25	5461.0	3636.0	9993.75	569879.7999999999	18704.5	13540.5	131459.0	24947.5	245697.0	0.0	218830.0	1736800.75	33126.999999999985	1350110.7999999998	0.0	121543.59999999999	24134.0	4149.049999999998	1600.5	0.0	14319.25	2487.5	1805625.25	1902817.5999999999	14401.699999999986	915551.0	316239.5
74	0.0	0.0	1050097.5	0.0	1176127.5	69206.0	1776225.0	0.0	989.0	7745.25	0.0	230374.25	2020-05-25	278428.5	5081.5	3402.0	9934.5	539838.5999999999	18872.0	13268.5	122248.0	24282.75	244924.0	0.0	217621.75	1737764.5	33237.64999999999	1352912.0999999999	0.0	120630.95	24277.75	3886.099999999998	1488.0	0.0	14388.25	2329.0	1806174.75	1904174.65	13423.549999999987	916068.75	315720.19999999995
75	0.0	0.0	1050467.0	0.0	1176450.5	66491.75	1777099.0	0.0	925.5	7263.25	0.0	215588.5	2020-05-26	277629.5	4736.5	3163.25	9910.75	513709.89999999997	19019.5	12964.5	114879.5	23107.25	244081.5	0.0	217020.5	1739437.75	33397.899999999994	1353846.6999999997	0.0	117477.29999999989	24377.0	3689.0499999999997	1389.0	0.0	14466.75	2179.75	1806651.5	1904554.4000000001	12471.149999999987	916574.25	315239.3999999999
76	0.0	0.0	1051136.0	0.0	1177168.5	63246.5	1777646.0	0.0	873.25	6815.25	0.0	200975.0	2020-05-27	277042.5	4375.5	3003.0	9888.25	486990.69999999995	19093.5	12747.0	108307.0	22034.5	243228.5	0.0	216188.75	1741319.25	33565.85	1354514.15	0.0	117415.24999999993	24486.5	3478.1499999999996	1301.5	0.0	14554.75	2028.0	1807345.25	1904938.95	11761.749999999996	917184.0	314697.1
77	0.0	0.0	1052281.0	0.0	1177767.0	60515.0	1778398.5	0.0	824.0	6336.25	0.0	189232.5	2020-05-28	276616.75	4084.0	2819.0	9847.75	461415.5499999999	19192.0	12527.5	102449.0	21002.75	242628.5	0.0	215878.25	1742431.0	33693.4	1355119.0499999998	0.0	117311.04999999994	24560.25	3254.7999999999984	1217.5	0.0	14698.5	1908.25	1807823.0	1905307.2999999998	10934.249999999989	917775.25	314161.79999999993
78	0.0	0.0	1053452.5	0.0	1178320.75	57858.5	1779033.0	0.0	773.5	5859.75	0.0	178675.25	2020-05-29	276164.75	3842.0	2635.75	9834.25	436702.35	19322.5	12425.0	97111.5	20245.75	242044.5	0.0	215574.25	1743133.25	33754.399999999994	1355674.6999999997	0.0	117294.84999999996	24618.75	3052.399999999997	1148.0	0.0	14790.75	1780.25	1808904.0	1907309.6499999997	10164.649999999987	918301.75	313683.3499999999
79	0.0	0.0	1053867.0	0.0	1179005.25	55072.75	1780053.0	0.0	727.0	5423.75	0.0	168144.0	2020-05-30	275631.5	3620.5	2475.75	9822.25	413730.95	19405.5	12322.5	92804.5	19711.0	241659.5	0.0	215024.0	1744182.5	33945.65	1356200.9	0.0	117233.15	24666.25	2882.899999999998	1071.5	0.0	14869.25	1663.75	1810287.5	1909838.5	9425.899999999983	919133.5	313216.75
80	0.0	0.0	1054181.0	0.0	1179705.0	53234.0	1780872.0	0.0	685.0	5048.5	0.0	158179.0	2020-05-31	275214.5	3437.5	2332.0	9801.5	392810.05	19488.0	12228.5	89016.0	19227.75	241354.0	0.0	214701.0	1745467.75	34086.5	1356668.7	0.0	117085.15	24702.25	2704.6999999999994	1004.5	0.0	14945.5	1581.5	1811169.25	1912296.85	8830.349999999984	919503.5	312733.99999999994
81	0.0	0.0	1055190.0	0.0	1180180.0	51091.75	1781793.0	0.0	645.5	4726.25	0.0	149888.5	2020-06-01	274791.0	3227.5	2199.5	9793.75	372607.89999999997	19535.0	12169.5	84547.5	18832.5	241055.5	0.0	214291.75	1747350.25	34201.7	1357270.05	0.0	116778.24999999999	24735.0	2531.45	948.5	0.0	15041.5	1470.75	1811556.25	1913747.25	8294.399999999987	920576.25	312268.49999999994
82	0.0	0.0	1055448.5	0.0	1180717.5	49803.5	1782423.5	0.0	612.5	4436.5	0.0	141953.25	2020-06-02	274345.0	3034.0	2079.0	9756.0	353374.29999999993	19617.5	12128.0	81201.5	18463.5	240513.5	0.0	213942.25	1749359.25	34298.49999999999	1357883.45	0.0	115950.09999999998	24767.75	2351.749999999998	890.0	0.0	15165.5	1384.75	1812516.75	1915095.4	7813.3499999999885	921073.75	311833.8
83	0.0	0.0	1055726.5	0.0	1181302.75	48567.0	1782951.5	0.0	582.75	4162.0	0.0	135501.75	2020-06-03	273939.25	2851.0	1967.75	9753.0	335329.29999999993	19670.0	12109.0	78160.0	17959.75	240158.5	0.0	213579.5	1750459.75	34391.44999999999	1358425.5999999999	0.0	110000.04999999971	24890.5	2207.6499999999996	840.5	0.0	15253.5	1308.5	1814154.75	1916375.9	7452.199999999995	921567.75	311343.7
84	0.0	0.0	1055995.5	0.0	1181640.75	47596.75	1783455.0	0.0	551.0	3956.5	0.0	128517.5	2020-06-04	273522.75	2702.5	1860.25	9750.75	317647.14999999997	19734.0	12058.5	75144.0	17650.75	239819.0	0.0	213201.25	1751223.25	34521.34999999999	1358885.7	0.0	110040.44999999972	24918.5	2067.1499999999996	794.0	0.0	15283.25	1234.75	1814529.0	1917984.65	7063.149999999996	921969.0	310927.1
85	0.0	0.0	1056250.0	0.0	1181944.0	46534.5	1783939.5	0.0	522.5	3723.0	0.0	121921.5	2020-06-05	273132.75	2569.5	1771.0	9770.5	300857.14999999997	19763.5	11989.5	73119.0	17253.0	239480.0	0.0	212389.5	1752378.75	34747.95	1359347.0999999999	0.0	110011.09999999973	24945.75	1950.7499999999993	752.5	0.0	15347.75	1165.0	1814828.75	1919714.9499999997	6571.79999999999	922228.75	310479.8
86	0.0	0.0	1056401.0	0.0	1182276.5	45214.0	1784926.5	0.0	499.75	3497.5	0.0	115780.5	2020-06-06	272559.5	2454.5	1702.75	9771.5	286954.65	19809.0	11943.0	70730.5	17048.0	238750.0	0.0	212013.5	1752889.25	34908.549999999996	1360295.4000000001	0.0	110072.59999999974	25003.75	1831.5999999999976	720.5	0.0	15412.5	1100.5	1815132.0	1921395.5499999998	6216.84999999999	922457.5	309996.2
87	0.0	0.0	1056557.5	0.0	1182551.25	44041.75	1785540.0	0.0	480.75	3306.25	0.0	110627.0	2020-06-07	271825.0	2335.0	1636.0	9726.75	272901.49999999994	19853.0	11909.0	68375.0	16813.0	238381.5	0.0	211623.75	1753483.0	35012.84999999999	1360555.2499999998	0.0	110070.74999999974	25043.0	1736.7499999999993	685.0	0.0	15456.5	1046.75	1815736.5	1923018.9499999997	5920.749999999992	922709.25	309542.3
88	0.0	0.0	1056764.5	0.0	1182840.75	43142.75	1786412.0	0.0	454.75	3114.75	0.0	105854.75	2020-06-08	271049.5	2214.5	1565.0	9738.0	259398.75	19900.5	11890.0	66147.0	16550.0	238023.5	0.0	211243.25	1754461.0	35096.0	1360820.2999999998	0.0	110075.74999999975	25086.0	1647.2499999999998	647.5	0.0	15497.0	1003.5	1816488.75	1924632.2999999996	5621.249999999996	922958.75	309048.44999999995
89	0.0	0.0	1056996.0	0.0	1183152.75	42446.5	1787111.5	0.0	437.0	2961.25	0.0	101455.25	2020-06-09	270331.75	2102.0	1515.75	9743.5	246032.79999999996	19940.0	11863.5	64027.0	16336.5	237672.5	0.0	210834.0	1755051.25	35138.99999999999	1361169.8499999999	0.0	110055.24999999977	25128.0	1566.099999999999	618.0	0.0	15517.5	963.0	1816746.0	1926153.6999999997	5351.05	923193.75	308536.0
90	0.0	0.0	1057226.5	0.0	1183471.75	41431.0	1787589.0	0.0	421.0	2810.0	0.0	97734.75	2020-06-10	269941.0	2030.0	1464.75	9731.0	234435.29999999996	19968.0	11858.5	62190.0	16138.75	237164.5	0.0	210454.0	1755681.75	35162.74999999999	1361551.6999999997	0.0	110074.99999999977	25151.0	1482.1499999999971	595.0	0.0	15534.0	917.25	1817018.75	1927726.6499999997	5039.1	923430.5	308091.60000000003
91	0.0	0.0	1057401.0	0.0	1183761.0	40681.75	1788216.5	0.0	405.0	2682.0	0.0	94928.25	2020-06-11	269347.0	1949.5	1414.0	9735.5	224158.04999999996	19999.0	11841.5	60707.0	16041.0	236867.5	0.0	210053.5	1756180.25	35181.95	1362478.1999999997	0.0	110117.89999999978	25201.25	1421.9499999999973	578.5	0.0	15546.0	877.25	1817289.0	1929194.6999999997	4837.049999999999	923674.5	307636.69999999995
92	0.0	0.0	1057560.5	0.0	1184071.0	39955.0	1788931.5	0.0	391.5	2558.25	0.0	92267.75	2020-06-12	268943.0	1883.5	1351.75	9751.5	213924.09999999995	20025.0	11808.5	58897.0	15965.0	236571.0	0.0	209716.25	1756662.0	35201.299999999996	1363509.2999999998	0.0	110112.24999999978	25260.25	1346.7999999999984	552.5	0.0	15557.0	838.25	1817568.5	1930753.7999999996	4548.899999999995	923906.0	307125.05
93	0.0	0.0	1057732.5	0.0	1184341.0	39171.0	1789468.5	0.0	372.5	2450.0	0.0	89022.75	2020-06-13	268533.0	1822.5	1310.5	9724.25	204309.6999999999	20047.0	11800.5	57234.5	15849.25	236081.5	0.0	209381.25	1757183.25	35219.19999999999	1364545.1999999995	0.0	110134.39999999978	25319.25	1278.349999999997	530.0	0.0	15589.75	796.0	1817860.75	1932192.7999999998	4358.399999999994	924135.5	306052.44999999995
94	0.0	0.0	1057893.0	0.0	1184639.0	38742.5	1789981.5	0.0	358.75	2361.75	0.0	85953.25	2020-06-14	268111.25	1759.5	1272.25	9725.5	195349.54999999984	20058.5	11806.0	55675.0	15805.75	235778.5	0.0	209077.25	1757682.25	35237.999999999985	1365566.6499999994	0.0	110175.34999999979	25365.25	1203.0999999999954	508.0	0.0	15638.75	769.0	1818142.0	1933505.3999999997	4218.999999999999	924368.0	305591.25
95	0.0	0.0	1058067.5	0.0	1184977.75	38251.25	1790491.5	0.0	349.0	2272.0	0.0	83340.75	2020-06-15	267631.5	1703.5	1236.25	9712.5	187072.19999999984	20083.0	11818.5	54392.0	15684.0	235183.5	0.0	208794.5	1758142.5	35250.64999999999	1366547.7499999995	0.0	110215.0499999998	25407.0	1164.449999999996	492.5	0.0	15674.25	737.25	1818507.25	1934876.6999999997	4020.0499999999965	924706.0	305155.2
96	0.0	0.0	1058226.5	0.0	1185531.25	37659.25	1791401.0	0.0	339.0	2190.25	0.0	80748.5	2020-06-16	267131.25	1633.0	1192.25	9719.5	179287.04999999984	20097.5	11793.5	53145.0	15660.0	234712.0	0.0	208515.75	1758603.5	35260.349999999984	1367523.3999999994	0.0	110178.6999999998	25434.25	1128.5999999999976	474.0	0.0	15684.25	714.5	1819190.75	1936244.2999999996	3810.7999999999965	925058.5	304702.95
97	0.0	0.0	1058396.5	0.0	1185986.25	37124.25	1791930.5	0.0	330.0	2109.0	0.0	78414.25	2020-06-17	266761.0	1582.0	1157.75	9712.75	172007.2999999998	20115.5	11785.5	52038.0	15477.25	234412.5	0.0	207968.25	1759054.0	35276.19999999999	1368488.6999999997	0.0	110411.8999999998	25454.75	1095.999999999999	460.5	0.0	15716.0	685.5	1819488.75	1937543.4499999997	3604.349999999996	925375.0	304299.6
98	0.0	0.0	1058671.0	0.0	1186345.0	36633.25	1792365.0	0.0	320.0	2040.25	0.0	75970.75	2020-06-18	266347.75	1536.0	1128.25	9705.75	165156.6499999998	20134.0	11788.0	51179.5	15438.25	234101.5	0.0	207685.75	1759515.75	35286.39999999998	1369395.0999999994	0.0	110375.94999999981	25481.0	1062.6499999999994	448.0	0.0	15761.75	654.25	1820163.5	1938834.0499999998	3466.1499999999987	925668.75	303876.5
99	0.0	0.0	1058999.5	0.0	1186581.25	36214.25	1792747.0	0.0	312.25	1972.75	0.0	74130.75	2020-06-19	265948.0	1495.5	1087.0	9716.75	158679.1499999998	20150.0	11769.0	50365.0	15417.25	233816.5	0.0	207280.25	1760106.75	35301.89999999998	1370301.2499999995	0.0	110417.9999999998	25500.5	1048.5499999999995	435.0	0.0	15779.75	631.0	1820477.5	1940106.6999999997	3333.5499999999984	925965.25	303461.85000000003
100	0.0	0.0	1059344.0	0.0	1186823.0	35801.0	1793174.5	0.0	304.0	1913.5	0.0	72181.25	2020-06-20	265535.25	1457.5	1058.75	9725.5	154248.44999999984	20168.0	11776.0	49597.5	15400.0	233485.0	0.0	206874.0	1760470.5	35313.199999999975	1371209.3999999994	0.0	110445.8499999998	25524.0	1011.4999999999995	421.0	0.0	15797.25	609.5	1820810.0	1941427.4999999998	3210.1	926164.25	303017.45
101	0.0	0.0	1059658.5	0.0	1187075.0	35400.5	1793767.5	0.0	295.5	1871.25	0.0	70487.0	2020-06-21	265131.75	1428.5	1041.5	9736.0	150574.0499999999	20182.5	11783.5	48513.0	15396.5	233203.5	0.0	206311.25	1760867.5	35321.14999999998	1372064.2999999996	0.0	110444.1499999998	25560.0	969.1999999999998	413.0	0.0	15811.0	588.25	1821138.75	1942592.1999999995	3060.7999999999984	926355.0	302629.65
102	0.0	0.0	1059848.0	0.0	1187310.75	35009.75	1794372.5	0.0	289.0	1818.25	0.0	68791.75	2020-06-22	264773.25	1392.0	1009.0	9732.25	147219.55	20201.0	11767.5	47720.5	15318.25	232893.0	0.0	205760.5	1761295.75	35331.14999999997	1372887.5999999996	0.0	110492.59999999982	25572.5	924.2499999999998	405.5	0.0	15833.0	570.0	1821456.75	1943839.7999999996	2951.5999999999995	926557.5	302233.95
103	0.0	0.0	1060033.5	0.0	1187543.0	34756.25	1794745.5	0.0	285.25	1772.0	0.0	67090.0	2020-06-23	264411.0	1358.0	987.0	9735.0	142646.09999999992	20215.0	11753.5	47166.0	15278.0	232589.0	0.0	204996.25	1761793.0	35341.39999999997	1373711.9999999995	0.0	110543.14999999982	25615.0	890.2499999999998	398.0	0.0	15854.25	551.5	1822100.5	1945042.2499999998	2842.8499999999976	926758.0	301773.55
104	0.0	0.0	1060267.0	0.0	1187807.5	34439.5	1795083.0	0.0	278.75	1726.5	0.0	65823.75	2020-06-24	264049.5	1325.0	970.5	9742.25	138407.99999999994	20229.0	11752.5	46425.5	15276.0	232284.0	0.0	204628.25	1762521.75	35356.59999999998	1374464.3499999996	0.0	110612.34999999983	25637.75	871.2499999999998	389.0	0.0	15870.0	535.0	1822371.25	1946205.6999999997	2758.749999999998	926952.5	301364.35000000003
105	0.0	0.0	1060515.5	0.0	1188071.25	34115.25	1795414.0	0.0	273.0	1688.25	0.0	64384.0	2020-06-25	263695.5	1293.5	944.5	9734.25	135258.8	20248.5	11758.5	45849.5	15266.25	231895.5	0.0	204293.25	1762964.5	35369.54999999997	1375248.8499999996	0.0	110624.74999999983	25664.0	843.2499999999998	383.0	0.0	15884.25	514.25	1822620.25	1947283.6499999994	2665.3999999999987	927155.5	300946.10000000003
106	0.0	0.0	1060787.0	0.0	1188915.5	33788.25	1795758.0	0.0	268.75	1646.25	0.0	62896.75	2020-06-26	263386.0	1264.0	933.75	9736.75	131016.49999999994	20271.5	11741.0	45235.5	15269.5	231553.5	0.0	203981.5	1763534.0	35381.64999999997	1376013.5999999994	0.0	110634.14999999983	25673.5	821.0999999999999	374.0	0.0	15894.5	503.0	1823027.5	1948443.1499999997	2595.4999999999973	927348.25	300539.14999999997
107	0.0	0.0	1061036.5	0.0	1189349.75	33510.25	1796108.0	0.0	265.0	1615.5	0.0	61698.25	2020-06-27	263072.5	1245.0	916.75	9731.75	127076.44999999994	20293.0	11749.0	44692.5	15265.75	231274.5	0.0	203659.5	1764077.0	35408.09999999998	1376706.7499999995	0.0	110624.69999999984	25683.75	799.0	367.5	0.0	15905.75	486.0	1823410.5	1949510.0499999996	2560.199999999998	927552.75	300102.95
108	0.0	0.0	1061291.0	0.0	1189598.25	33237.0	1796581.5	0.0	260.0	1585.25	0.0	60892.0	2020-06-28	262748.0	1231.0	901.0	9701.25	123350.39999999995	20313.5	11746.5	44215.0	15272.75	230731.5	0.0	203357.0	1764545.5	35430.94999999997	1377424.5999999996	0.0	110641.54999999983	25702.0	776.0999999999999	364.0	0.0	15915.5	475.0	1823717.0	1950546.3999999997	2502.649999999998	927747.75	299674.19999999995
109	0.0	0.0	1061550.5	0.0	1189761.25	33009.25	1797194.5	0.0	256.75	1551.0	0.0	59876.5	2020-06-29	262414.25	1208.0	889.25	9728.0	119741.89999999994	20325.5	11746.5	43755.0	15297.25	230212.5	0.0	202754.75	1765029.0	35457.74999999997	1378110.7499999995	0.0	110633.49999999984	25710.5	756.6999999999994	355.5	0.0	15931.5	463.5	1824151.75	1951597.6999999995	2455.3499999999985	927940.25	299247.05000000005
110	0.0	0.0	1061804.0	0.0	1189925.75	32808.0	1797495.5	0.0	253.0	1518.0	0.0	58921.75	2020-06-30	262090.0	1180.0	876.0	9730.75	116353.59999999995	20335.0	11751.5	43328.0	15314.5	229919.0	0.0	202177.75	1765559.5	35479.89999999997	1378786.1499999997	0.0	110722.64999999983	25723.25	731.9499999999991	351.5	0.0	15944.5	451.5	1824441.5	1952646.0499999996	2419.3999999999996	928145.25	298827.69999999995
111	0.0	0.0	1062103.5	0.0	1190096.5	32575.25	1797868.5	0.0	249.0	1490.25	0.0	58032.5	2020-07-01	261765.5	1158.0	858.0	9709.5	113268.54999999994	20346.0	11737.5	42932.5	15296.25	229641.0	0.0	201771.25	1766032.5	35502.44999999997	1379438.5999999996	0.0	110754.59999999983	25734.75	717.6499999999994	344.5	0.0	15954.25	442.25	1824732.25	1953670.8999999997	2363.2	928333.75	298384.45
112	0.0	0.0	1062571.0	0.0	1190277.75	32355.75	1798172.0	0.0	245.0	1466.0	0.0	57158.75	2020-07-02	261389.5	1145.5	848.75	9682.0	110762.09999999996	20355.0	11733.5	42550.0	15301.0	229341.0	0.0	201385.0	1766505.25	35525.04999999997	1380089.1499999997	0.0	110728.09999999983	25740.5	710.6999999999994	340.0	0.0	15966.0	436.25	1825020.75	1954689.4499999997	2272.5999999999976	928524.75	297931.15
113	0.0	0.0	1063008.0	0.0	1190522.75	32155.0	1798496.0	0.0	242.0	1445.5	0.0	56416.75	2020-07-03	261067.0	1133.5	839.0	9681.75	108612.1	20360.5	11737.0	42239.5	15300.0	228927.5	0.0	200878.5	1766917.5	35538.19999999997	1380729.4999999998	0.0	110750.59999999983	25748.75	701.6999999999994	331.0	0.0	15978.75	431.0	1825310.25	1955655.1499999997	2239.399999999998	928726.0	297476.94999999995
114	0.0	0.0	1063465.0	0.0	1190776.5	31972.0	1798802.5	0.0	238.75	1427.25	0.0	55687.0	2020-07-04	260723.25	1119.0	835.75	9677.25	106227.49999999999	20365.5	11738.5	41918.0	15283.5	228480.0	0.0	200469.0	1767326.5	35554.649999999965	1381333.7499999998	0.0	110817.69999999984	25762.25	686.3499999999997	323.5	0.0	15994.5	420.25	1825584.5	1956628.2499999998	2225.5499999999993	928928.25	297044.5
115	0.0	0.0	1063930.0	0.0	1191033.25	31823.5	1799119.5	0.0	237.75	1405.0	0.0	55109.0	2020-07-05	260248.5	1104.5	826.5	9695.5	104107.04999999996	20372.0	11728.0	41615.5	15281.75	228206.5	0.0	200155.5	1767783.75	35567.69999999997	1381927.4999999998	0.0	110857.39999999983	25773.25	666.4999999999995	319.5	0.0	16004.25	416.5	1825850.0	1957603.1499999997	2200.1	929158.5	296617.19999999995
116	0.0	0.0	1064338.0	0.0	1191285.75	31708.75	1799442.0	0.0	233.75	1391.0	0.0	54431.5	2020-07-06	259772.5	1097.0	817.75	9703.25	102176.39999999998	20378.5	11753.5	41318.0	15266.5	227941.5	0.0	199801.5	1768229.25	35585.74999999996	1382515.3499999996	0.0	110833.64999999983	25784.0	643.5499999999995	316.0	0.0	16016.5	411.5	1826117.5	1958575.6999999997	2151.099999999999	929470.5	296131.10000000003
117	0.0	0.0	1064744.5	0.0	1191541.25	31524.0	1799915.0	0.0	232.75	1363.25	0.0	53755.5	2020-07-07	259438.75	1078.0	814.5	9697.75	100213.5	20386.5	11773.0	41104.0	15265.25	227660.0	0.0	199455.75	1768701.75	35599.44999999997	1383097.4999999998	0.0	110845.19999999985	25798.0	640.149999999999	309.0	0.0	16031.25	406.0	1826384.0	1959526.4499999997	2117.7999999999993	929746.5	295658.74999999994
118	0.0	0.0	1065137.0	0.0	1191801.25	31427.5	1800267.0	0.0	230.0	1340.75	0.0	53250.0	2020-07-08	259121.0	1065.0	801.75	9684.75	97985.89999999998	20396.5	11754.5	40844.0	15282.5	227323.0	0.0	199092.5	1769115.0	35614.649999999965	1383677.6499999997	0.0	110861.14999999985	25807.75	618.149999999999	306.0	0.0	16049.75	401.25	1826662.5	1960473.0999999999	2096.1499999999996	929946.25	295190.25
119	0.0	0.0	1065534.5	0.0	1192062.25	31278.25	1800635.5	0.0	228.0	1328.0	0.0	52778.0	2020-07-09	258773.25	1056.5	799.0	9710.5	95840.29999999996	20410.5	11752.5	40460.0	15258.75	226956.5	0.0	198751.25	1769518.25	35634.89999999996	1384269.65	0.0	110869.54999999986	25821.5	610.8499999999992	303.0	0.0	16062.0	398.25	1826935.75	1961382.5999999996	2075.1	930137.75	294758.04999999993
120	0.0	0.0	1065925.5	0.0	1192310.5	31199.25	1801007.0	0.0	227.0	1314.25	0.0	52274.5	2020-07-10	258428.25	1047.5	789.75	9714.0	93817.14999999994	20417.5	11725.5	40137.5	15268.75	226580.5	0.0	198419.25	1769932.5	35640.79999999996	1384835.4999999998	0.0	110934.99999999984	25827.75	611.6999999999994	300.0	0.0	16063.5	393.5	1827208.75	1962291.7499999995	2045.1	930319.5	294323.35
