# Supplementary material for: Simulation of the COVID-19 epidemic on the social network of Slovenia: Estimating the intrinsic forecast uncertainty
Source: PLoS One. 2020 Aug 27;15(8):e0238090. doi: 10.1371/journal.pone.0238090 (PMC7451520; doi:10.1371/journal.pone.0238090)
Supplement: S1 File — The core program korona_final.py is written in Python 2.7 and requires standard scipy, numpy and matplotlib. The most time-consuming procedures of the software are written in Fortran 90. Python binding are created using F2PY [94]: f2py -c generate_connections.f90 -m generate_connections. (ZIP) [file pone.0238090.s001.zip › data/data_Fig9/controlled_perturb_all.csv]

	active_05	dead_05	symptoms_median	symptoms_05	symptoms_75	active_25	immune_median	hospitalized_05	icu_25	hospitalized_75	infectious_05	active_75	date	susceptible_75	hospitalized_median	hospitalized_25	infectious_25	active_95	dead_median	infectious_median	active_median	infectious_75	susceptible_median	immune_05	susceptible_25	immune_25	dead_95	symptoms_95	icu_05	infectious_95	dead_75	icu_95	icu_median	susceptible_05	dead_25	icu_75	immune_75	immune_95	hospitalized_95	symptoms_25	susceptible_95
0	1031.0	0.0	398.0	351.0	437.0	1385.25	467.5	4.0	2.0	14.0	121.65000000000002	2402.5	2020-03-12	2044409.75	10.0	7.0	271.0	4592.0499999999965	0.0	432.5	1793.0	667.25	2044002.0	323.95	2043392.5	399.0	0.0	538.0999999999999	0.0	1404.8499999999992	0.0	7.0	3.0	2041202.95	0.0	4.0	541.5	692.5499999999995	23.0	374.0	2044764.0
1	1268.3	0.0	500.5	426.0	561.25	1687.5	687.0	4.0	2.0	16.0	180.8	2890.5	2020-03-13	2044107.5	11.0	8.0	395.75	5340.149999999992	0.0	620.5	2150.5	1002.0	2043644.5	479.0	2042902.25	593.5	0.0	729.4499999999996	1.0	2100.1999999999907	0.0	8.0	3.0	2040454.7000000002	0.0	5.0	821.25	1107.2999999999997	26.049999999999955	462.0	2044526.7000000002
2	1465.95	0.0	613.5	503.95	705.25	1933.0	829.0	5.0	2.0	17.25	204.95	3297.0	2020-03-14	2043852.0	12.0	9.0	470.75	6109.249999999996	0.0	742.0	2430.5	1215.25	2043335.5	580.9	2042488.0	713.0	0.0	973.2499999999998	1.0	2778.4999999999973	0.0	9.0	3.0	2039678.0999999999	0.0	5.0	1005.0	1421.3999999999996	29.0	553.75	2044317.35
3	1655.65	0.0	743.0	593.9499999999999	859.25	2194.25	1003.5	6.0	2.0	19.0	220.55	3781.75	2020-03-15	2043565.25	13.0	10.0	512.75	6837.199999999999	0.0	811.5	2776.5	1295.75	2042995.0	680.9000000000001	2041979.75	860.5	0.0	1237.4999999999995	1.0	3083.5499999999997	0.0	9.049999999999955	4.0	2038912.45	0.0	6.0	1222.5	1749.5999999999995	31.0	662.75	2044126.0499999998
4	1856.6000000000001	0.0	891.0	700.75	1037.5	2473.5	1202.0	7.0	3.0	22.0	255.55	4304.5	2020-03-16	2043306.5	15.0	11.0	593.75	7885.899999999998	0.0	917.5	3135.5	1448.25	2042627.0	797.75	2041462.0	1017.25	1.0	1511.3499999999997	1.0	3305.3499999999995	0.0	11.0	4.0	2037854.2	0.0	6.0	1484.25	2144.6499999999996	33.09999999999991	783.0	2043914.35
5	1999.5500000000002	0.0	1043.5	802.95	1239.5	2696.5	1422.0	9.0	4.0	26.0	293.95000000000005	4674.25	2020-03-17	2043056.0	19.0	14.0	658.25	8515.149999999987	0.0	1021.5	3437.5	1565.5	2042300.5	936.6	2041071.0	1198.0	2.0	1824.4499999999996	2.0	3543.899999999997	1.0	13.0	5.0	2037191.05	0.0	8.0	1774.5	2639.6999999999985	39.049999999999955	917.75	2043758.0
6	2171.7	0.0	1214.5	920.85	1474.25	2944.75	1676.5	11.0	4.75	32.0	327.0	5130.0	2020-03-18	2042799.0	24.0	17.0	737.75	9170.699999999979	1.0	1128.5	3750.0	1752.0	2041976.5	1094.8999999999999	2040602.25	1393.25	3.0	2192.249999999999	3.0	3995.649999999996	1.0	16.049999999999955	7.0	2036508.85	0.0	9.0	2092.75	3157.949999999999	52.0	1059.75	2043580.15
7	2330.0	0.0	1392.0	1034.9	1696.25	3206.0	1944.5	14.0	6.0	41.0	326.75	5580.25	2020-03-19	2042532.25	30.0	21.0	770.5	10410.25	1.0	1200.5	4096.5	1887.0	2041600.5	1253.9	2040176.0	1609.0	4.0	2561.3499999999967	3.0	4286.849999999991	2.0	19.0	8.0	2035208.1500000001	0.0	12.0	2468.5	3713.149999999995	65.0	1208.75	2043395.5
8	2488.7	0.0	1579.0	1153.7	1950.0	3439.75	2245.5	18.0	7.0	49.0	358.8	6059.0	2020-03-20	2042273.5	37.0	26.0	812.75	11178.0	1.0	1246.5	4454.0	1945.75	2041245.0	1436.8000000000002	2039667.75	1845.0	5.0	2926.399999999997	4.0	4523.649999999995	2.0	25.0	10.0	2034402.15	1.0	14.0	2850.0	4372.249999999996	84.0	1357.0	2043209.45
9	2626.05	0.0	1781.5	1255.0	2190.25	3634.25	2578.0	21.950000000000003	8.0	60.0	331.8	6478.75	2020-03-21	2042018.5	45.0	31.75	794.75	11866.049999999994	2.0	1282.5	4697.5	1986.25	2040939.0	1628.8000000000002	2039155.5	2098.5	6.0	3390.749999999997	4.950000000000003	4824.5999999999985	3.0	30.049999999999955	13.0	2033654.1	1.0	17.0	3265.5	5139.449999999998	104.09999999999991	1505.75	2043046.8499999999
10	2721.3	0.0	1968.0	1371.65	2446.75	3806.25	2904.5	25.0	10.0	73.0	343.95	6833.25	2020-03-22	2041784.5	54.0	38.0	823.0	12511.59999999999	2.0	1325.5	4947.5	2063.0	2040632.0	1812.0	2038614.75	2363.5	7.0	3905.499999999999	6.0	5017.449999999999	4.0	38.0	15.0	2032919.4000000001	1.0	21.0	3732.75	5898.399999999998	127.14999999999986	1647.75	2042898.7000000002
11	2813.5	0.0	2149.0	1483.6000000000001	2718.5	3956.75	3231.5	29.0	12.0	85.0	330.90000000000003	7160.25	2020-03-23	2041565.75	62.5	45.0	814.0	13077.349999999999	3.0	1356.0	5175.0	2139.0	2040353.5	1994.8	2038185.25	2628.5	8.0	4373.25	7.0	5027.94999999999	5.0	43.049999999999955	17.0	2032242.5	2.0	24.0	4160.0	6513.59999999999	151.0	1795.0	2042749.05
12	2875.55	0.9500000000000028	2343.0	1584.7	2978.0	4103.0	3558.5	32.95	14.0	99.0	344.85	7526.25	2020-03-24	2041360.5	70.0	51.0	805.0	13566.299999999997	4.0	1345.5	5392.0	2124.25	2040052.0	2190.95	2037775.75	2873.5	10.0	4788.149999999997	8.0	5044.099999999986	6.0	47.049999999999955	20.0	2031596.25	2.0	28.0	4536.75	7172.399999999982	178.0999999999999	1941.75	2042585.5
13	2951.75	1.0	2538.5	1663.9	3222.25	4207.0	3893.5	36.0	16.0	110.25	320.9	7818.25	2020-03-25	2041169.75	80.0	55.75	778.75	14001.599999999995	5.0	1329.0	5551.0	2085.75	2039776.5	2365.45	2037410.5	3125.75	13.0	5218.499999999996	9.0	5017.799999999985	7.0	55.0	22.0	2030792.45	3.0	32.0	4986.5	7988.44999999999	200.0999999999999	2080.75	2042477.05
14	2986.6	1.0	2729.5	1775.9	3464.5	4264.75	4222.0	40.95	17.0	121.0	301.80000000000007	8026.25	2020-03-26	2041009.25	88.0	61.0	750.5	14379.249999999996	6.0	1269.5	5714.0	2049.5	2039480.0	2548.9500000000003	2037043.75	3325.0	16.0	5655.699999999994	10.0	5116.999999999995	9.0	61.049999999999955	24.0	2029962.8499999999	4.0	35.0	5386.0	8851.949999999999	219.0999999999999	2211.5	2042373.35
15	3020.1	2.0	2900.5	1852.65	3716.25	4299.25	4561.0	44.0	19.0	132.0	270.70000000000005	8190.75	2020-03-27	2040870.5	96.0	67.0	708.75	14883.699999999992	8.0	1215.0	5803.5	2040.75	2039221.5	2726.15	2036708.25	3584.25	20.0	6090.299999999995	11.0	5062.049999999995	11.0	67.04999999999995	27.0	2029301.0999999999	5.0	37.0	5805.0	9617.499999999996	236.29999999999973	2346.5	2042267.0499999998
16	3012.45	2.0	3078.0	1930.9	3934.75	4330.25	4856.0	46.900000000000006	19.0	141.25	257.6	8377.5	2020-03-28	2040687.75	102.5	71.0	691.5	15409.849999999979	9.0	1180.5	5885.0	1987.0	2038951.0	2865.7999999999997	2036337.75	3800.75	23.0	6525.599999999995	12.0	5012.899999999999	13.0	72.0	29.0	2028704.4	6.0	40.0	6246.75	10469.299999999996	256.2499999999998	2475.0	2042164.2
17	2978.3	3.0	3251.0	2004.3	4166.0	4356.75	5187.0	49.95	20.0	153.0	238.75000000000003	8514.25	2020-03-29	2040524.0	107.5	77.0	655.0	15866.449999999975	11.0	1146.5	5943.0	1928.75	2038664.0	3006.9	2035973.5	4018.5	28.0	6947.549999999996	13.0	4965.0	16.0	78.14999999999986	31.0	2028109.8	7.0	43.0	6716.75	11146.249999999995	282.0999999999999	2597.5	2042068.5
18	2920.8500000000004	3.0	3410.0	2073.6	4382.0	4378.0	5480.0	50.900000000000006	21.0	162.25	235.0	8655.25	2020-03-30	2040354.75	112.0	79.0	621.75	16310.249999999989	13.0	1115.5	5992.5	1900.25	2038429.5	3154.05	2035632.5	4234.5	33.0	7404.699999999999	12.950000000000003	4826.449999999999	19.0	88.04999999999995	32.0	2027539.8	9.0	46.0	7135.75	11908.0	299.14999999999986	2719.5	2041981.25
19	2877.9	5.0	3550.5	2135.7	4601.0	4346.0	5753.5	51.0	22.0	169.5	210.85000000000002	8711.0	2020-03-31	2040215.5	116.0	81.0	602.75	16535.849999999995	15.0	1080.5	6028.5	1835.0	2038236.5	3270.0	2035254.5	4399.75	38.049999999999955	7780.999999999992	12.950000000000003	4709.899999999999	23.0	92.04999999999995	33.0	2027052.2999999998	10.0	48.25	7618.25	12481.799999999997	317.0	2819.5	2041925.6
20	2834.65	5.0	3707.5	2181.75	4805.5	4315.0	5986.5	50.95	22.75	176.25	192.5	8731.5	2020-04-01	2040073.75	119.5	82.75	577.75	16644.399999999987	17.0	1053.0	6000.5	1800.0	2038027.5	3386.0	2034947.0	4596.25	45.0	8195.59999999999	13.0	4537.349999999991	25.0	97.09999999999991	34.0	2026589.35	11.0	50.25	8027.5	13176.499999999993	333.04999999999995	2923.5	2041843.8499999999
21	2769.9	6.0	3845.0	2228.8500000000004	5010.25	4273.5	6226.0	50.95	23.0	183.0	178.90000000000003	8635.5	2020-04-02	2039968.0	122.5	85.0	547.0	16985.34999999999	20.0	1012.0	6028.5	1748.25	2037865.0	3519.2000000000003	2034581.25	4765.0	49.049999999999955	8595.049999999988	13.0	4392.949999999991	29.0	101.04999999999995	35.0	2026150.8	13.0	51.0	8399.0	13870.749999999998	341.14999999999986	3026.0	2041745.9000000001
22	2714.5	8.0	3995.5	2287.5000000000005	5210.75	4227.5	6491.0	51.0	23.0	187.25	159.9	8648.5	2020-04-03	2039872.0	122.0	86.0	507.75	17345.35	22.0	953.5	6039.5	1656.25	2037681.5	3587.55	2034292.75	4954.75	56.0	9094.399999999992	13.0	4210.29999999999	33.0	104.0	35.0	2025687.0	15.75	53.25	8710.75	14502.199999999992	358.04999999999995	3122.5	2041681.9000000001
23	2618.85	9.0	4125.5	2320.9	5405.75	4151.25	6791.5	50.0	23.0	188.25	142.60000000000002	8665.0	2020-04-04	2039753.0	122.0	85.75	467.75	17555.149999999994	25.0	901.5	6011.5	1562.5	2037531.0	3723.4500000000003	2034015.0	5109.5	60.049999999999955	9603.699999999999	12.950000000000003	4115.349999999997	37.0	104.04999999999995	35.5	2025276.25	17.75	54.0	9044.75	15191.749999999996	368.0999999999999	3202.0	2041582.4000000001
24	2545.0	10.950000000000003	4245.0	2360.7999999999997	5579.5	4073.0	7023.0	48.0	23.0	191.0	129.60000000000002	8610.75	2020-04-05	2039646.25	123.0	84.0	449.5	17761.35	28.0	853.0	5956.0	1487.25	2037393.5	3833.9500000000003	2033766.0	5272.0	66.0	10054.049999999997	12.0	4040.0999999999995	40.25	108.0	35.0	2024760.55	19.0	55.0	9441.25	15714.749999999989	376.04999999999995	3280.5	2041490.75
25	2490.65	11.0	4356.5	2406.4	5758.0	4026.5	7215.5	47.95	23.0	191.0	113.80000000000001	8601.75	2020-04-06	2039550.25	122.5	85.0	422.0	17670.14999999999	31.0	810.5	5896.0	1434.25	2037250.0	3921.75	2033562.75	5432.75	72.0	10420.799999999992	12.950000000000003	3859.1499999999905	44.0	109.04999999999995	36.0	2024199.0	21.0	54.25	9790.0	16270.299999999981	385.0999999999999	3367.0	2041448.0499999998
26	2439.9500000000003	13.0	4482.0	2436.6	5917.5	3952.0	7406.0	47.0	22.75	192.25	108.9	8583.75	2020-04-07	2039461.0	121.5	82.0	387.75	17627.39999999999	34.0	767.0	5830.0	1383.25	2037086.5	3991.7000000000003	2033360.5	5573.25	78.04999999999995	10785.849999999995	12.0	3778.0999999999904	48.0	111.14999999999986	35.0	2023633.1	23.0	54.0	10110.0	16965.149999999983	392.14999999999986	3430.5	2041413.7000000002
27	2374.8	14.0	4565.5	2457.8500000000004	6095.5	3851.75	7635.5	45.0	22.0	194.75	95.9	8490.5	2020-04-08	2039383.5	120.0	81.0	368.5	17684.84999999999	37.0	741.5	5737.0	1321.5	2036942.0	4068.75	2033144.0	5703.25	85.0	11153.7	12.0	3726.3499999999904	52.0	111.04999999999995	35.0	2023079.4	24.0	55.25	10355.0	17832.049999999992	396.5499999999995	3495.25	2041380.85
28	2305.9	15.0	4669.5	2492.25	6276.25	3774.5	7812.5	42.95	21.75	196.25	84.70000000000002	8417.75	2020-04-09	2039302.5	119.5	79.0	333.75	17634.949999999993	39.0	707.5	5634.0	1262.0	2036843.5	4122.7	2032954.5	5834.5	91.09999999999991	11422.949999999995	11.0	3653.2499999999936	56.25	109.04999999999995	34.0	2022511.15	26.0	56.0	10652.25	18628.099999999995	399.49999999999955	3549.5	2041363.0
29	2245.2000000000003	16.0	4744.0	2515.2	6433.75	3671.25	7994.5	42.0	21.0	193.25	71.95	8334.25	2020-04-10	2039241.5	118.5	77.0	315.75	17520.499999999996	42.0	655.5	5498.0	1212.0	2036715.0	4176.8	2032743.5	5946.0	96.14999999999986	11684.299999999988	11.0	3645.749999999999	61.0	111.04999999999995	34.0	2021990.35	28.0	55.0	10939.75	19305.249999999978	410.0	3601.25	2041343.5
30	2175.7	17.950000000000003	4841.0	2539.85	6598.5	3592.75	8192.5	41.0	21.0	194.0	71.80000000000001	8201.0	2020-04-11	2039180.0	117.0	76.75	292.0	17383.499999999993	44.0	632.0	5379.0	1159.0	2036587.5	4239.5	2032536.5	6053.5	106.0	12172.199999999995	11.0	3469.7999999999984	64.25	113.14999999999986	33.5	2021273.65	29.0	54.0	11210.5	19887.049999999974	416.04999999999995	3650.75	2041335.5499999998
31	2117.4	18.0	4924.5	2558.6	6732.0	3495.75	8354.0	38.95	20.0	189.0	61.900000000000006	8074.0	2020-04-12	2039102.0	115.0	74.75	272.0	17217.499999999993	47.0	594.5	5277.5	1111.25	2036499.5	4310.95	2032340.25	6145.5	112.09999999999991	12648.249999999996	10.0	3323.2999999999975	68.0	117.04999999999995	33.0	2020628.1	31.0	54.0	11519.0	20476.89999999998	415.0999999999999	3692.25	2041319.45
32	2047.9	19.0	5015.0	2578.45	6821.5	3392.5	8502.5	37.0	20.0	185.25	56.95	7943.25	2020-04-13	2039043.75	113.0	73.0	258.25	16962.299999999985	49.0	559.0	5188.0	1066.75	2036408.0	4377.0	2032192.25	6229.75	120.09999999999991	12982.899999999989	10.0	3227.099999999999	71.25	113.24999999999977	32.0	2019865.25	33.0	53.0	11774.0	21031.04999999999	416.0999999999999	3731.75	2041302.4
33	1998.8	20.0	5091.5	2593.35	6942.75	3303.0	8642.5	35.95	19.0	183.25	50.900000000000006	7788.25	2020-04-14	2039002.75	111.5	70.0	233.0	16759.749999999985	51.0	527.5	5114.5	1029.0	2036302.0	4406.6	2032080.0	6315.5	126.04999999999995	13313.849999999997	9.0	3151.6999999999966	75.25	115.04999999999995	31.0	2019175.7	35.0	52.25	12021.75	21544.999999999993	402.4499999999996	3770.75	2041261.7
34	1929.7	21.0	5186.5	2609.1000000000004	7068.5	3202.5	8780.0	33.0	19.0	178.0	48.80000000000001	7620.25	2020-04-15	2038981.75	106.5	66.0	225.5	16543.349999999984	53.5	494.5	5010.0	996.75	2036222.5	4428.85	2031923.75	6372.75	131.14999999999986	13523.149999999994	8.0	3117.399999999997	79.0	118.0	31.0	2018779.4500000002	36.0	52.0	12223.5	22158.999999999996	405.04999999999995	3811.25	2041218.15
35	1892.8500000000001	22.0	5260.5	2619.95	7214.0	3123.75	8922.5	31.950000000000003	18.0	175.0	42.85000000000001	7459.75	2020-04-16	2038948.5	104.0	64.0	206.75	16629.55	56.0	463.0	4909.5	958.5	2036149.0	4450.4	2031766.5	6476.5	138.14999999999986	13885.149999999996	7.950000000000003	3075.749999999996	82.25	118.09999999999991	30.0	2018482.7	38.0	51.0	12454.25	22773.84999999999	393.2999999999988	3847.75	2041207.25
36	1845.5500000000002	23.0	5329.5	2633.75	7360.75	3042.5	9073.0	31.0	17.0	169.0	42.0	7305.25	2020-04-17	2038921.25	103.5	61.0	195.0	16450.99999999999	58.0	437.0	4782.0	918.0	2036091.0	4467.1	2031595.25	6549.25	147.0999999999999	14272.399999999998	7.0	2960.9999999999927	86.0	113.44999999999959	29.0	2018241.55	39.75	50.25	12650.0	23537.34999999999	395.4499999999996	3892.25	2041197.2000000002
37	1803.3000000000002	23.950000000000003	5384.0	2642.8500000000004	7438.25	2958.25	9185.0	28.950000000000003	16.0	166.0	37.0	7176.75	2020-04-18	2038881.75	100.0	58.0	181.0	16342.949999999984	60.0	413.5	4664.5	869.5	2036038.5	4483.650000000001	2031487.75	6598.75	155.04999999999995	14549.749999999998	7.0	2952.699999999992	88.5	115.19999999999982	28.0	2018026.45	40.75	49.0	12832.5	24453.35	388.2999999999997	3926.75	2041196.55
38	1762.3500000000001	24.950000000000003	5437.0	2651.85	7554.75	2871.0	9287.0	26.0	15.0	163.0	33.900000000000006	7033.25	2020-04-19	2038840.0	97.0	55.0	170.5	16307.549999999997	62.0	391.0	4547.5	828.5	2035949.0	4498.75	2031403.5	6662.75	161.14999999999986	14752.799999999996	6.0	2890.8499999999945	93.25	111.24999999999977	27.0	2017837.45	43.0	47.25	13087.25	24851.999999999996	382.3499999999997	3953.75	2041194.5999999999
39	1715.1	25.0	5493.5	2666.5	7681.75	2796.75	9370.0	24.0	15.0	158.25	27.0	6889.0	2020-04-20	2038810.5	92.0	54.0	155.75	16087.499999999989	64.0	381.5	4432.0	791.75	2035859.0	4516.85	2031279.0	6691.75	169.14999999999986	15095.049999999997	6.0	2826.7499999999973	97.25	108.29999999999973	26.5	2017426.6	44.0	46.0	13308.75	25201.94999999999	369.49999999999955	3977.25	2041194.0
40	1670.45	25.950000000000003	5551.0	2674.4000000000005	7772.0	2744.5	9486.5	23.0	15.0	153.25	26.0	6723.25	2020-04-21	2038779.0	90.5	51.0	144.25	15996.749999999996	66.0	349.5	4331.0	770.5	2035800.0	4540.45	2031147.75	6735.0	177.24999999999977	15402.449999999995	6.0	2797.749999999999	101.0	107.19999999999982	25.0	2017141.5	45.75	45.0	13510.25	25549.649999999994	373.0999999999999	4001.75	2041188.0499999998
41	1636.75	26.0	5579.0	2683.3	7859.5	2676.5	9583.5	22.0	14.0	148.5	25.950000000000003	6580.25	2020-04-22	2038743.5	86.0	49.0	133.75	15916.449999999993	67.0	330.0	4221.0	729.75	2035741.5	4579.200000000001	2031026.0	6798.25	187.04999999999995	15663.09999999999	5.0	2710.399999999998	105.0	108.04999999999995	24.0	2016780.0	47.0	44.0	13650.0	25984.899999999998	358.4499999999996	4020.0	2041178.15
42	1606.15	26.0	5604.5	2687.25	7929.0	2600.75	9649.0	20.0	13.0	148.5	23.0	6471.0	2020-04-23	2038712.5	83.5	47.75	128.0	15840.799999999994	69.0	315.0	4113.5	694.5	2035680.5	4597.05	2030941.75	6856.0	193.14999999999986	15931.549999999985	5.0	2631.899999999997	108.0	107.09999999999991	24.0	2016381.9	48.0	42.0	13830.75	26265.54999999999	357.1999999999998	4044.5	2041170.05
43	1558.6000000000001	27.0	5641.0	2697.95	7999.5	2528.5	9711.5	19.950000000000003	13.0	143.0	19.950000000000003	6345.25	2020-04-24	2038677.5	80.0	45.0	118.75	15668.349999999999	71.5	295.5	4012.5	674.0	2035617.5	4600.6	2030842.0	6895.5	198.34999999999968	16173.69999999999	5.0	2591.2	111.0	103.04999999999995	23.0	2016044.9000000001	48.0	41.25	13988.75	26541.349999999977	345.69999999999936	4070.75	2041160.05
44	1521.95	27.0	5687.5	2706.6000000000004	8092.0	2471.25	9760.5	18.950000000000003	12.0	139.25	17.950000000000003	6213.75	2020-04-25	2038654.0	78.0	43.0	109.0	15435.599999999999	73.5	277.5	3914.0	642.5	2035562.0	4607.8	2030777.0	6908.5	201.6499999999994	16393.649999999998	5.0	2515.4499999999975	115.0	100.0	22.0	2015678.6500000001	49.75	40.0	14144.0	26845.74999999997	344.4499999999996	4085.25	2041151.05
45	1507.35	29.0	5736.5	2708.7000000000003	8175.0	2416.75	9835.5	18.0	11.0	138.25	16.950000000000003	6098.25	2020-04-26	2038620.5	75.0	40.0	102.75	15373.3	75.0	265.5	3814.0	601.5	2035511.5	4611.400000000001	2030697.25	6924.5	211.19999999999982	16577.699999999997	4.0	2403.0499999999943	118.25	97.04999999999995	21.0	2015293.0	50.0	39.0	14293.0	27278.24999999997	335.2499999999998	4102.25	2041136.4000000001
46	1475.95	29.0	5785.5	2711.8	8224.25	2362.5	9920.5	17.0	11.0	132.25	14.0	5967.75	2020-04-27	2038606.5	73.0	38.75	98.25	15297.849999999997	76.5	249.5	3714.5	588.25	2035458.5	4612.9	2030621.75	6962.75	221.29999999999973	16829.1	4.0	2339.749999999998	121.0	99.04999999999995	20.0	2014948.5	51.75	38.0	14465.0	27678.29999999997	334.5499999999995	4121.25	2041126.45
47	1450.7	29.0	5835.5	2714.75	8299.25	2323.5	9994.0	16.950000000000003	11.0	129.0	13.0	5842.25	2020-04-28	2038595.0	69.5	37.0	89.0	15204.999999999996	78.5	233.0	3627.0	547.25	2035401.5	4620.950000000001	2030552.0	7006.25	231.0999999999999	17076.499999999996	4.0	2291.1000000000004	123.25	94.24999999999977	20.0	2014609.5999999999	52.0	36.0	14589.5	28067.84999999997	334.2499999999998	4139.75	2041119.15
48	1415.85	29.950000000000003	5866.0	2719.7000000000003	8366.0	2300.0	10042.0	15.0	10.0	124.25	11.0	5727.0	2020-04-29	2038575.75	67.0	36.0	88.5	15063.599999999997	79.5	219.0	3564.5	528.5	2035357.5	4635.650000000001	2030486.75	7043.0	233.29999999999973	17263.6	4.0	2203.15	127.0	96.09999999999991	19.0	2014090.55	53.75	35.25	14687.75	28480.149999999972	327.04999999999995	4166.75	2041114.0499999998
49	1388.4	30.0	5895.5	2723.6000000000004	8424.5	2248.5	10106.0	14.0	9.0	119.0	10.0	5612.5	2020-04-30	2038569.25	65.0	34.75	79.75	14916.399999999996	80.5	208.0	3498.5	513.0	2035331.0	4644.55	2030369.5	7078.5	239.19999999999982	17500.6	3.950000000000003	2142.25	128.5	91.44999999999959	18.5	2013593.5	54.75	34.0	14785.0	28842.999999999967	324.1999999999998	4193.0	2041102.3
50	1362.6499999999999	30.0	5921.0	2728.05	8473.0	2215.0	10166.0	12.950000000000003	9.0	114.0	8.0	5506.25	2020-05-01	2038563.0	62.0	33.0	71.0	14788.499999999998	84.0	192.0	3440.0	490.25	2035316.0	4653.75	2030268.25	7108.75	243.19999999999982	17686.39999999999	3.0	2060.6499999999996	131.0	88.59999999999945	18.0	2013214.7	55.75	33.25	14872.75	29222.299999999967	316.2999999999997	4209.75	2041095.5
51	1337.0	31.0	5946.5	2729.15	8531.25	2169.75	10227.0	12.0	8.0	111.0	8.0	5379.0	2020-05-02	2038558.75	60.0	30.75	64.0	14510.349999999999	84.5	183.0	3377.5	458.25	2035302.5	4664.85	2030164.5	7141.5	249.04999999999995	17864.249999999996	3.0	1987.1	133.25	87.09999999999991	17.0	2012854.1	56.0	32.0	14961.25	29568.049999999967	314.39999999999964	4223.0	2041092.4
52	1322.5	31.950000000000003	5965.5	2734.4500000000003	8588.0	2138.75	10284.0	11.950000000000003	8.0	106.0	7.0	5265.5	2020-05-03	2038545.0	57.0	29.0	60.5	14253.199999999995	86.0	171.5	3309.0	434.25	2035284.0	4674.75	2030108.25	7172.0	254.04999999999995	18067.35	3.0	1942.6499999999994	135.25	85.09999999999991	16.5	2012514.9	57.75	31.0	15028.75	29913.949999999964	301.9999999999991	4236.0	2041087.0
53	1291.7	31.950000000000003	5998.0	2736.7000000000003	8632.0	2103.75	10320.5	10.0	8.0	104.25	6.950000000000003	5184.75	2020-05-04	2038530.25	53.0	28.0	55.75	13981.749999999993	87.0	160.0	3244.5	425.5	2035245.0	4679.900000000001	2030052.0	7194.25	260.1999999999998	18235.85	2.950000000000003	1876.199999999997	137.0	81.24999999999977	16.0	2012141.55	58.0	30.0	15116.25	30302.799999999967	301.2999999999997	4246.5	2041082.05
54	1268.0	31.950000000000003	6022.5	2739.75	8672.5	2066.75	10357.5	9.0	7.0	101.0	6.0	5066.5	2020-05-05	2038521.5	51.0	27.0	52.0	13725.149999999989	88.5	148.5	3186.0	410.75	2035227.5	4686.85	2030009.25	7212.25	268.0999999999999	18424.899999999998	2.0	1830.0499999999981	139.0	84.14999999999986	15.0	2011827.0499999998	58.0	29.0	15193.75	30684.549999999967	292.49999999999955	4257.0	2041077.1
55	1241.15	31.950000000000003	6046.0	2741.0	8714.25	2027.0	10396.0	9.0	6.75	95.25	6.0	4959.5	2020-05-06	2038507.75	49.0	25.0	50.0	13666.399999999996	89.0	141.5	3124.0	391.0	2035195.5	4694.650000000001	2029960.0	7225.75	275.04999999999995	18699.399999999994	2.0	1766.2499999999961	140.0	85.09999999999991	14.0	2011539.4	59.0	28.0	15290.25	31132.64999999997	286.7999999999993	4261.5	2041074.0
56	1220.5	32.0	6065.5	2744.0000000000005	8758.75	1992.75	10435.5	8.0	7.0	93.25	5.0	4852.25	2020-05-07	2038495.75	47.0	24.0	45.0	13567.05	90.0	132.5	3083.5	373.5	2035149.0	4697.0	2029915.75	7234.0	278.04999999999995	18975.04999999999	2.0	1751.149999999999	141.25	83.14999999999986	14.0	2011248.1	59.0	27.0	15359.0	31755.599999999984	284.8999999999992	4266.5	2041068.05
57	1205.7	32.0	6077.0	2746.1	8798.5	1964.75	10469.5	8.0	6.0	88.25	4.0	4739.25	2020-05-08	2038485.5	44.5	22.75	43.75	13402.449999999997	91.0	127.5	3036.5	357.0	2035107.0	4704.900000000001	2029880.25	7240.75	284.04999999999995	19242.449999999997	2.0	1758.1499999999999	143.0	80.14999999999986	13.0	2010955.2	59.0	26.0	15424.25	32314.299999999992	279.8999999999992	4275.0	2041062.25
58	1193.95	32.0	6091.0	2749.0000000000005	8844.5	1934.5	10507.0	7.0	6.0	84.25	5.0	4635.25	2020-05-09	2038482.0	43.5	21.75	38.0	13225.649999999992	92.0	123.0	2981.0	342.5	2035080.5	4710.9	2029842.0	7252.0	290.2999999999997	19350.449999999993	2.0	1703.05	144.0	76.34999999999968	13.0	2010695.0	59.0	25.0	15479.5	32887.25	270.04999999999905	4283.0	2041057.3
59	1187.8	32.95	6109.5	2749.1000000000004	8893.25	1909.75	10525.5	7.0	6.0	84.0	3.950000000000003	4522.75	2020-05-10	2038479.5	43.0	20.75	36.0	13071.64999999999	93.0	116.5	2931.5	325.5	2035058.0	4714.0	2029802.0	7257.0	291.4499999999996	19435.499999999985	1.0	1653.9499999999991	145.25	76.34999999999968	12.0	2010392.05	60.75	24.0	15581.5	33225.099999999984	265.099999999999	4285.75	2041055.1
60	1181.5	33.0	6140.5	2750.25	8939.25	1869.75	10558.0	6.950000000000003	5.0	81.25	2.0	4449.25	2020-05-11	2038478.5	40.0	19.0	34.0	12910.899999999989	94.0	111.5	2888.0	316.0	2035031.5	4717.95	2029746.5	7271.5	296.4499999999996	19512.29999999998	1.0	1571.5999999999976	146.25	77.19999999999982	12.0	2010138.65	61.0	24.0	15640.25	33550.59999999998	264.8499999999992	4289.0	2041053.0999999999
61	1177.0	33.0	6166.5	2751.25	8966.0	1831.5	10590.0	6.0	5.0	79.0	2.0	4371.5	2020-05-12	2038477.25	38.5	18.0	30.0	12765.74999999999	95.0	100.5	2828.5	294.25	2035017.0	4723.900000000001	2029690.25	7275.5	298.5499999999995	19582.999999999978	1.0	1504.2999999999952	147.25	75.04999999999995	11.0	2009891.25	61.0	23.0	15676.5	33900.79999999996	256.4499999999987	4292.5	2041049.15
62	1162.65	33.0	6190.5	2752.3	8987.75	1811.75	10618.5	6.0	5.0	76.25	2.0	4311.75	2020-05-13	2038476.0	37.5	16.75	28.75	12636.899999999992	95.0	95.0	2788.0	283.25	2034994.0	4731.65	2029639.0	7285.0	302.69999999999936	19826.249999999985	1.0	1446.3499999999933	149.25	75.09999999999991	11.0	2009624.95	61.0	21.25	15707.25	34207.149999999965	247.29999999999882	4296.25	2041041.45
63	1137.2500000000002	33.95	6199.0	2755.25	9017.0	1783.0	10643.0	6.0	5.0	73.25	2.0	4246.0	2020-05-14	2038474.25	36.0	16.0	27.75	12485.349999999993	97.0	92.0	2736.0	276.25	2034982.0	4735.65	2029515.0	7288.75	308.6499999999994	20144.549999999996	1.0	1407.7499999999939	150.25	72.14999999999986	10.0	2009370.8	61.75	21.0	15747.75	34509.84999999997	258.39999999999964	4299.0	2041035.5
64	1125.5	33.95	6206.0	2757.15	9040.25	1762.75	10671.0	5.0	4.0	71.25	2.0	4184.75	2020-05-15	2038474.25	34.0	15.0	25.75	12364.799999999997	97.5	87.0	2696.0	259.0	2034968.0	4740.75	2029483.0	7296.75	316.49999999999955	20327.599999999995	1.0	1372.5999999999922	151.25	71.19999999999982	10.0	2009149.05	62.0	21.0	15812.5	34784.24999999998	259.0	4303.25	2041032.35
65	1106.6999999999998	33.95	6213.5	2758.1	9066.0	1751.5	10705.0	5.0	4.0	68.25	1.0	4136.25	2020-05-16	2038473.75	33.0	14.75	22.0	12205.3	98.0	83.0	2642.5	251.5	2034953.5	4746.599999999999	2029469.5	7310.75	323.1999999999998	20427.549999999985	1.0	1338.0999999999935	152.5	68.39999999999964	9.5	2008816.65	62.0	20.0	15868.25	35065.39999999999	252.29999999999973	4306.75	2041032.2
66	1089.0	33.95	6220.5	2759.1000000000004	9086.25	1735.25	10731.0	5.0	4.0	66.0	1.0	4092.25	2020-05-17	2038473.5	31.0	14.0	21.0	11991.649999999994	99.0	78.0	2600.5	230.5	2034933.5	4750.5	2029449.25	7315.75	329.1999999999998	20525.799999999974	1.0	1263.4999999999914	155.0	66.39999999999964	9.0	2008548.45	62.0	19.0	15945.75	35317.95	257.04999999999995	4310.0	2041032.15
67	1073.95	34.0	6230.5	2759.1000000000004	9119.5	1714.0	10752.0	4.0	4.0	63.0	1.0	4037.5	2020-05-18	2038473.5	30.0	13.0	20.75	11826.449999999992	99.0	74.0	2565.0	225.5	2034921.0	4755.4	2029413.25	7317.0	335.14999999999986	20613.299999999974	1.0	1245.4999999999914	155.5	67.19999999999982	9.0	2008188.0	62.75	18.0	16016.5	35538.2	246.34999999999968	4313.25	2041018.8499999999
68	1067.8000000000002	34.0	6241.0	2760.05	9149.25	1701.25	10773.5	4.0	4.0	60.25	1.0	3998.25	2020-05-19	2038472.5	29.0	13.0	19.0	11656.54999999999	100.0	70.0	2537.5	215.5	2034907.0	4757.599999999999	2029388.75	7319.75	342.14999999999986	20703.99999999997	1.0	1220.899999999992	156.25	65.14999999999986	8.0	2008060.9	63.0	18.0	16076.0	35633.999999999985	239.04999999999995	4315.25	2041013.9
69	1056.8	34.95	6248.5	2761.0	9205.25	1695.75	10790.0	3.950000000000003	3.0	58.25	0.9500000000000028	3943.5	2020-05-20	2038472.5	27.0	12.0	18.0	11507.049999999992	100.5	67.5	2514.0	209.25	2034897.0	4760.7	2029366.75	7320.5	349.0999999999999	20783.649999999972	1.0	1194.0999999999935	157.25	66.0	8.0	2008031.8	63.0	18.0	16135.75	35736.39999999998	234.29999999999973	4318.75	2041012.9
70	1046.0	34.95	6258.0	2761.9500000000003	9233.5	1685.75	10810.0	3.0	3.0	57.0	0.0	3871.75	2020-05-21	2038472.5	26.0	12.0	17.0	11330.099999999993	101.0	63.0	2491.0	195.25	2034887.0	4766.5	2029352.0	7321.5	356.04999999999995	20855.19999999997	1.0	1157.3999999999942	158.75	65.04999999999995	8.0	2007885.0	64.0	17.0	16203.75	36033.499999999985	234.34999999999968	4322.5	2041010.0499999998
71	1042.8	34.95	6272.5	2762.9	9283.0	1663.25	10828.5	3.0	3.0	55.25	0.0	3816.0	2020-05-22	2038471.75	24.5	11.0	16.0	11153.79999999999	102.0	60.0	2476.5	191.25	2034875.5	4771.349999999999	2029337.5	7321.5	360.14999999999986	20931.04999999997	1.0	1131.2499999999943	160.25	62.049999999999955	7.0	2007714.1	64.0	16.25	16284.5	36429.799999999996	228.19999999999982	4326.0	2041009.05
72	1040.5500000000002	34.95	6284.5	2763.8500000000004	9323.75	1637.5	10844.0	3.0	3.0	52.25	0.0	3763.0	2020-05-23	2038471.0	24.0	11.0	14.0	10975.699999999988	102.0	55.0	2440.5	175.0	2034859.0	4775.2	2029296.0	7321.5	364.0999999999999	21008.79999999997	1.0	1120.399999999996	161.25	62.09999999999991	7.0	2007540.3	64.0	16.0	16313.75	36583.59999999999	229.04999999999995	4326.75	2041006.95
73	1037.6000000000001	34.95	6294.5	2763.8500000000004	9362.25	1624.75	10859.5	3.0	3.0	50.25	0.0	3714.0	2020-05-24	2038470.75	23.0	11.0	13.0	10822.99999999999	102.5	52.0	2421.0	169.25	2034848.5	4779.1	2029244.25	7322.25	364.2999999999997	21088.199999999968	1.0	1093.2999999999952	163.0	63.049999999999955	7.0	2007317.55	64.0	15.0	16352.75	36762.74999999999	231.04999999999995	4328.5	2041006.0
74	1031.55	34.95	6303.0	2764.8	9389.0	1618.25	10872.5	3.0	3.0	49.0	0.0	3657.75	2020-05-25	2038470.0	22.0	10.0	13.0	10717.249999999996	103.0	50.0	2399.5	161.0	2034840.0	4782.950000000001	2029185.5	7322.5	367.39999999999964	21156.249999999967	0.0	1106.299999999998	163.25	61.149999999999864	7.0	2007137.8	64.75	15.0	16387.5	37100.34999999999	219.0	4329.75	2041006.0
75	1029.45	34.95	6314.0	2764.8	9409.25	1611.5	10890.5	2.950000000000003	3.0	47.25	0.0	3623.75	2020-05-26	2038469.5	21.0	9.0	12.0	10610.199999999999	103.0	47.0	2375.5	157.25	2034826.5	4783.05	2029142.0	7322.5	370.5499999999995	21215.999999999967	0.0	1074.8499999999983	165.25	60.049999999999955	6.0	2006936.85	65.0	14.0	16406.25	37448.6	209.19999999999982	4331.5	2041005.9500000002
76	1028.25	34.95	6327.5	2764.8	9427.5	1600.25	10904.0	2.0	3.0	47.25	0.0	3598.0	2020-05-27	2038469.0	20.0	9.0	11.75	10459.499999999996	103.0	44.5	2347.5	153.0	2034814.5	4783.05	2029104.75	7322.5	371.8999999999992	21349.99999999997	0.0	1049.8999999999983	167.0	57.19999999999982	6.0	2006784.75	65.0	13.25	16420.5	37665.049999999996	206.0999999999999	4332.5	2041003.9
77	1028.3	34.95	6339.0	2764.8	9446.75	1587.75	10919.0	2.0	2.0	44.25	0.0	3543.25	2020-05-28	2038468.5	19.0	8.0	9.75	10373.199999999999	103.5	42.5	2325.0	142.25	2034804.5	4785.0	2029070.0	7322.75	372.9999999999991	21549.599999999973	0.0	1014.149999999999	168.0	55.09999999999991	6.0	2006607.5	65.0	13.0	16436.75	37870.79999999999	199.0999999999999	4333.75	2041003.8
78	1026.25	34.95	6343.5	2764.8	9458.25	1577.0	10934.5	2.0	2.0	43.0	0.0	3502.75	2020-05-29	2038468.25	18.0	8.0	8.0	10271.599999999997	104.0	38.0	2303.0	135.0	2034794.0	4786.950000000001	2029044.5	7323.25	377.49999999999864	21751.949999999983	0.0	974.3499999999988	168.25	57.049999999999955	6.0	2006433.05	65.0	13.0	16452.5	38055.99999999999	188.14999999999986	4335.5	2041000.0
79	1023.3000000000001	34.95	6350.0	2764.8	9465.25	1565.5	10945.0	2.0	2.0	42.0	0.0	3472.0	2020-05-30	2038467.75	18.0	8.0	8.0	10125.349999999991	104.0	36.5	2284.5	129.0	2034785.5	4788.05	2029013.5	7323.75	379.59999999999854	21949.99999999999	0.0	965.5499999999986	168.25	54.049999999999955	5.0	2006264.6500000001	65.0	12.0	16462.5	38242.049999999996	181.39999999999964	4336.0	2040999.05
80	1023.25	34.95	6353.5	2764.8	9475.25	1546.5	10961.0	2.0	2.0	40.25	0.0	3430.0	2020-05-31	2038466.25	17.0	7.0	7.0	9971.699999999986	104.0	35.0	2269.5	126.5	2034776.5	4789.0	2028968.5	7324.5	379.8999999999983	22148.849999999995	0.0	930.4999999999968	168.75	51.09999999999991	5.0	2006189.0	65.0	12.0	16482.5	38362.299999999996	180.14999999999986	4336.0	2040999.0
81	1020.3000000000001	34.95	6355.0	2764.8	9483.5	1539.0	10975.0	2.0	2.0	38.25	0.0	3406.75	2020-06-01	2038466.25	17.0	7.0	7.0	9823.399999999981	105.0	33.0	2251.5	118.0	2034769.0	4790.1	2028933.5	7325.25	380.04999999999814	22316.8	0.0	899.7999999999956	170.25	52.049999999999955	5.0	2006110.6	65.0	12.0	16523.75	38543.649999999994	175.04999999999995	4336.5	2040996.95
82	1018.4000000000001	34.95	6355.5	2764.8	9493.5	1529.75	10987.0	2.0	2.0	37.0	0.0	3372.5	2020-06-02	2038466.25	16.0	7.0	6.75	9677.049999999976	105.0	31.5	2230.0	113.5	2034759.0	4791.099999999999	2028915.0	7325.25	382.199999999998	22384.549999999992	0.0	876.7999999999975	171.25	49.049999999999955	5.0	2006033.75	65.75	11.0	16557.25	38814.399999999994	167.0999999999999	4336.75	2040995.0499999998
83	1016.4000000000001	34.95	6358.0	2764.8	9499.75	1519.75	10994.0	2.0	2.0	35.25	0.0	3346.0	2020-06-03	2038466.25	16.0	6.0	6.0	9542.249999999975	105.0	29.5	2207.5	109.0	2034752.5	4794.05	2028909.25	7325.75	388.199999999998	22457.54999999999	0.0	867.7499999999975	171.25	49.049999999999955	5.0	2005972.1500000001	65.75	11.0	16595.75	38974.35	161.19999999999982	4337.0	2040991.25
84	1016.3500000000001	34.95	6362.5	2764.8	9506.75	1506.25	11001.5	2.0	2.0	35.0	0.0	3306.0	2020-06-04	2038464.75	15.0	6.0	5.0	9447.649999999976	105.0	28.5	2192.5	103.0	2034748.5	4796.900000000001	2028905.5	7326.0	394.8999999999983	22521.74999999998	0.0	850.6999999999985	172.25	48.049999999999955	4.0	2005916.8	65.75	10.0	16629.75	39060.84999999999	153.04999999999995	4337.5	2040991.25
85	1012.55	34.95	6365.5	2764.8	9514.25	1493.75	11011.5	2.0	2.0	33.0	0.0	3264.25	2020-06-05	2038463.25	15.0	6.0	5.0	9418.999999999982	105.5	26.0	2172.5	97.25	2034738.5	4797.900000000001	2028880.5	7326.75	403.5499999999986	22590.699999999975	0.0	822.8499999999974	173.0	48.049999999999955	4.0	2005850.7	66.0	10.0	16684.25	39148.649999999994	150.14999999999986	4337.5	2040991.2000000002
86	1010.6	34.95	6368.0	2764.8	9521.25	1482.0	11020.0	2.0	2.0	32.0	0.0	3232.75	2020-06-06	2038462.5	14.0	6.0	5.0	9410.299999999988	106.0	24.0	2159.5	92.25	2034733.5	4799.9	2028871.0	7327.0	413.099999999999	22652.04999999997	0.0	810.8999999999965	173.75	46.049999999999955	4.0	2005792.5	66.0	10.0	16724.75	39233.04999999999	145.04999999999995	4338.0	2040991.1500000001
87	1007.75	34.95	6374.0	2764.8	9525.75	1477.0	11026.5	2.0	1.0	31.0	0.0	3208.5	2020-06-07	2038462.5	14.0	5.0	4.0	9395.599999999993	106.0	25.0	2141.0	88.0	2034730.0	4800.9	2028862.5	7327.25	417.099999999999	22709.299999999963	0.0	803.249999999998	174.5	46.0	4.0	2005736.65	66.0	9.25	16765.0	39320.849999999984	141.0	4338.5	2040991.1500000001
88	1003.0	34.95	6377.0	2764.8	9532.75	1466.5	11032.5	1.0	1.0	30.0	0.0	3183.0	2020-06-08	2038462.5	13.0	5.0	4.0	9378.5	106.0	22.0	2130.5	83.25	2034725.5	4802.8	2028846.0	7327.25	419.9999999999991	22768.34999999996	0.0	789.8499999999983	176.0	43.0	4.0	2005690.25	66.0	9.0	16803.0	39393.04999999998	138.04999999999995	4338.5	2040989.25
89	1002.85	34.95	6380.5	2764.8	9539.75	1460.0	11040.5	1.0	1.0	29.0	0.0	3167.25	2020-06-09	2038462.5	13.0	5.0	4.0	9271.899999999994	106.0	21.0	2120.0	79.25	2034718.0	4803.8	2028830.0	7327.5	422.8999999999992	22823.24999999995	0.0	770.6499999999994	176.25	41.049999999999955	4.0	2005638.15	66.0	8.0	16846.25	39467.39999999997	136.0	4339.75	2040988.3
90	1000.85	34.95	6384.0	2764.8	9542.75	1455.5	11050.0	1.0	1.0	28.0	0.0	3143.5	2020-06-10	2038462.5	12.0	5.0	3.0	9153.699999999986	106.0	19.0	2106.5	76.0	2034714.0	4803.8	2028815.25	7328.0	424.8499999999992	22980.14999999995	0.0	736.149999999999	176.25	39.049999999999955	3.0	2005576.4	66.0	8.0	16872.5	39545.949999999975	135.04999999999995	4341.0	2040988.3
91	997.85	34.95	6387.5	2764.8	9549.0	1449.0	11053.5	1.0	1.0	28.0	0.0	3122.5	2020-06-11	2038462.5	12.0	5.0	3.0	9036.099999999982	106.5	18.0	2096.5	73.0	2034708.0	4803.85	2028801.25	7328.75	431.59999999999945	23142.84999999995	0.0	705.7499999999993	177.0	39.0	3.0	2005529.65	66.0	8.0	16890.75	39620.94999999997	131.0999999999999	4341.25	2040988.3
92	993.9499999999999	34.95	6389.0	2764.8	9553.0	1440.5	11058.0	1.0	1.0	27.0	0.0	3089.5	2020-06-12	2038462.5	12.0	4.75	2.0	8925.749999999982	107.0	17.5	2087.0	67.5	2034696.5	4803.85	2028793.75	7330.25	436.49999999999955	23292.49999999995	0.0	672.7999999999984	177.0	38.0	3.0	2005479.6500000001	66.0	7.25	16903.0	39697.99999999996	126.24999999999977	4341.75	2040988.3
93	991.95	34.95	6389.5	2764.8	9557.75	1437.5	11064.5	1.0	1.0	27.0	0.0	3055.75	2020-06-13	2038462.5	11.0	4.0	2.0	8796.29999999998	107.0	17.0	2067.0	64.75	2034679.5	4804.8	2028777.0	7331.0	440.39999999999964	23455.79999999996	0.0	649.0499999999972	178.0	37.0	3.0	2005444.5	66.0	8.0	16920.25	39767.84999999996	125.0	4342.75	2040988.3
94	990.0	34.95	6391.0	2764.8	9577.5	1434.5	11070.0	1.0	1.0	25.0	0.0	3031.0	2020-06-14	2038462.5	11.0	4.0	2.0	8668.99999999998	107.5	16.0	2051.5	63.5	2034664.0	4806.700000000001	2028758.5	7331.0	442.39999999999964	23613.89999999996	0.0	626.9999999999955	178.0	36.0	3.0	2005394.5999999999	66.0	7.0	16933.25	39843.749999999956	124.04999999999995	4342.75	2040988.3
95	982.0	34.95	6391.0	2764.8	9602.25	1431.75	11076.5	1.0	1.0	24.0	0.0	3018.0	2020-06-15	2038462.5	11.0	4.0	2.0	8562.749999999982	108.0	14.5	2038.5	60.5	2034649.5	4806.700000000001	2028748.5	7331.0	447.1999999999998	23757.149999999965	0.0	603.8499999999947	178.0	35.049999999999955	3.0	2005353.35	66.0	7.0	16951.0	39909.849999999955	122.09999999999991	4343.0	2040988.3
96	981.7	34.95	6391.0	2764.8	9624.5	1426.75	11081.0	1.0	1.0	24.0	0.0	3002.75	2020-06-16	2038461.75	10.0	4.0	1.0	8428.64999999998	108.0	13.5	2029.5	58.0	2034630.0	4806.700000000001	2028740.5	7331.0	450.14999999999986	23910.74999999997	0.0	584.2999999999952	178.0	36.0	3.0	2005314.25	66.0	7.0	16961.75	39969.04999999995	117.04999999999995	4343.0	2040988.3
97	980.4	34.95	6391.0	2764.8	9628.0	1420.75	11086.0	1.0	1.0	23.0	0.0	2977.25	2020-06-17	2038461.75	10.0	4.0	1.0	8302.599999999979	108.0	13.0	2021.0	56.25	2034618.0	4806.700000000001	2028735.25	7331.75	452.14999999999986	24056.649999999976	0.0	574.1499999999971	178.25	37.0	3.0	2005276.0499999998	66.0	7.0	16974.0	40018.84999999995	115.09999999999991	4343.75	2040988.3
98	979.35	34.95	6391.0	2764.8	9628.25	1415.5	11090.5	1.0	1.0	23.0	0.0	2960.75	2020-06-18	2038461.75	10.0	3.0	1.0	8184.599999999978	108.0	12.0	2008.0	53.25	2034610.0	4806.700000000001	2028728.5	7331.75	457.0	24199.24999999998	0.0	560.299999999997	179.25	36.0	3.0	2005238.05	66.0	7.0	16986.25	40075.799999999945	116.09999999999991	4343.75	2040988.3
99	975.5500000000001	34.95	6391.0	2764.8	9630.0	1403.75	11094.5	1.0	1.0	22.0	0.0	2951.0	2020-06-19	2038461.75	10.0	3.0	1.0	8123.0999999999785	108.0	10.0	1994.0	51.0	2034600.5	4806.700000000001	2028719.75	7331.75	459.0	24357.549999999985	0.0	546.0999999999963	180.0	32.149999999999864	3.0	2005199.1500000001	66.0	7.0	17002.25	40131.249999999935	111.24999999999977	4343.75	2040988.3
100	971.7	34.95	6391.0	2764.8	9630.5	1397.25	11099.0	1.0	1.0	21.0	0.0	2945.5	2020-06-20	2038461.0	9.0	3.0	1.0	8051.449999999981	108.0	10.0	1986.5	50.0	2034587.0	4806.700000000001	2028714.25	7331.75	461.04999999999995	24508.09999999999	0.0	530.9499999999955	180.0	31.09999999999991	3.0	2005161.35	66.0	6.0	17019.0	40175.84999999993	110.0	4343.75	2040988.3
101	969.75	34.95	6391.5	2764.8	9633.0	1396.5	11103.0	1.0	1.0	21.0	0.0	2939.0	2020-06-21	2038461.0	9.0	3.0	1.0	8013.649999999985	108.0	10.0	1971.0	45.25	2034573.5	4806.700000000001	2028712.5	7331.75	463.0	24642.649999999994	0.0	513.5999999999949	180.25	29.09999999999991	2.0	2005129.25	66.0	6.0	17032.25	40224.99999999993	108.0	4343.75	2040988.3
102	965.9000000000001	34.95	6391.5	2764.8	9633.25	1395.25	11108.0	1.0	1.0	20.0	0.0	2927.25	2020-06-22	2038461.0	9.0	3.0	1.0	7943.149999999985	108.0	9.5	1963.5	43.25	2034567.0	4806.700000000001	2028705.25	7332.5	463.04999999999995	24776.149999999998	0.0	496.89999999999463	180.25	31.0	2.0	2005098.9500000002	66.0	6.0	17045.75	40272.69999999993	104.19999999999982	4343.75	2040988.3
103	963.9499999999999	34.95	6391.5	2764.8	9634.25	1392.25	11119.0	1.0	1.0	20.0	0.0	2909.25	2020-06-23	2038461.0	8.0	3.0	1.0	7904.249999999986	108.0	10.0	1954.0	44.25	2034558.5	4806.700000000001	2028680.0	7333.25	463.04999999999995	24862.899999999998	0.0	496.299999999997	181.0	29.049999999999955	2.0	2005061.05	66.0	6.0	17050.75	40318.199999999924	102.09999999999991	4343.75	2040988.3
104	963.0	34.95	6391.5	2764.8	9635.25	1389.75	11135.0	1.0	1.0	19.0	0.0	2898.0	2020-06-24	2038461.0	8.0	3.0	1.0	7861.3499999999885	108.5	9.0	1952.0	41.0	2034553.0	4806.700000000001	2028661.0	7333.25	464.0	24897.549999999996	0.0	487.5999999999967	181.0	29.049999999999955	2.0	2005027.0499999998	66.0	5.0	17057.0	40373.099999999926	101.0	4343.75	2040988.3
105	960.9000000000001	34.95	6391.5	2764.8	9636.0	1387.0	11151.5	1.0	1.0	18.0	0.0	2876.75	2020-06-25	2038460.75	8.0	3.0	0.0	7805.14999999999	108.5	9.0	1946.5	40.0	2034553.0	4806.700000000001	2028640.0	7333.25	464.0999999999999	24936.249999999996	0.0	475.7499999999957	181.0	29.0	2.0	2004997.9	66.0	5.0	17066.25	40409.44999999992	100.04999999999995	4343.75	2040988.3
106	958.9	34.95	6391.5	2764.8	9639.0	1386.25	11170.0	1.0	1.0	17.0	0.0	2851.75	2020-06-26	2038460.75	8.0	3.0	0.0	7725.249999999992	108.5	7.5	1935.5	36.25	2034552.5	4806.700000000001	2028619.0	7334.0	465.0999999999999	24979.6	0.0	461.4999999999959	181.0	28.0	2.0	2004966.25	66.0	5.0	17070.75	40452.649999999914	95.09999999999991	4343.75	2040988.3
107	957.8000000000001	34.95	6391.5	2764.8	9650.5	1379.75	11194.0	1.0	1.0	17.0	0.0	2841.75	2020-06-27	2038460.75	7.0	3.0	0.0	7692.9999999999945	108.5	7.0	1924.0	36.25	2034551.5	4806.700000000001	2028612.75	7334.0	465.2499999999998	25025.0	0.0	450.09999999999627	182.0	27.0	2.0	2004944.0	66.0	5.0	17078.25	40487.04999999991	93.09999999999991	4343.75	2040988.3
108	955.85	34.95	6391.5	2764.8	9657.5	1378.25	11204.5	1.0	1.0	16.0	0.0	2830.25	2020-06-28	2038460.75	7.0	3.0	0.0	7659.449999999997	108.5	7.0	1918.0	35.0	2034551.0	4806.700000000001	2028601.75	7334.0	465.2499999999998	25059.449999999997	0.0	449.5999999999967	182.0	27.0	2.0	2004920.4000000001	66.0	5.0	17081.0	40533.39999999991	90.29999999999973	4343.75	2040988.3
109	954.85	34.95	6391.5	2764.8	9662.5	1374.25	11215.5	1.0	1.0	16.0	0.0	2811.5	2020-06-29	2038460.5	7.0	3.0	0.0	7634.899999999998	109.0	6.0	1909.0	34.25	2034550.5	4806.700000000001	2028587.25	7334.0	465.2999999999997	25068.699999999997	0.0	433.34999999999604	182.0	26.149999999999864	2.0	2004880.65	66.0	5.0	17091.25	40579.39999999991	87.29999999999973	4343.75	2040988.3
110	955.7500000000001	34.95	6391.5	2764.8	9665.25	1373.5	11224.5	1.0	1.0	16.0	0.0	2804.0	2020-06-30	2038460.5	7.0	3.0	0.0	7587.299999999998	109.0	6.0	1901.0	32.5	2034548.5	4806.700000000001	2028579.25	7334.0	465.2999999999997	25079.799999999996	0.0	423.7999999999947	182.0	26.149999999999864	2.0	2004819.45	66.0	5.0	17117.0	40621.79999999991	85.24999999999977	4343.75	2040988.3
111	956.7	34.95	6392.0	2764.8	9667.75	1372.75	11234.0	1.0	1.0	15.25	0.0	2796.75	2020-07-01	2038459.75	7.0	3.0	0.0	7535.199999999997	109.0	5.0	1895.0	33.25	2034548.0	4806.700000000001	2028573.75	7334.0	465.2999999999997	25092.149999999998	0.0	409.9499999999955	182.25	26.149999999999864	2.0	2004766.2	66.0	5.0	17139.25	40654.1499999999	85.24999999999977	4343.75	2040988.3
112	955.7500000000001	34.95	6392.0	2764.8	9669.5	1369.0	11240.5	1.0	1.0	15.0	0.0	2796.0	2020-07-02	2038459.75	7.0	3.0	0.0	7475.899999999996	109.0	5.0	1890.5	30.0	2034545.0	4806.700000000001	2028566.0	7334.0	465.2999999999997	25100.049999999996	0.0	405.5999999999958	183.0	26.049999999999955	2.0	2004719.9000000001	66.0	5.0	17158.5	40685.3499999999	87.19999999999982	4343.75	2040988.3
113	951.95	34.95	6392.0	2764.8	9672.25	1368.0	11241.5	1.0	1.0	15.0	0.0	2795.0	2020-07-03	2038459.75	6.5	3.0	0.0	7449.799999999996	109.0	4.0	1879.0	30.0	2034544.5	4806.700000000001	2028558.75	7334.0	465.3499999999997	25109.949999999993	0.0	402.89999999999736	183.0	26.049999999999955	2.0	2004663.5499999998	66.0	4.25	17178.75	40714.09999999989	87.19999999999982	4343.75	2040988.3
114	950.9499999999999	34.95	6392.0	2764.8	9675.5	1367.5	11242.0	1.0	1.0	14.0	0.0	2786.0	2020-07-04	2038459.75	6.0	3.0	0.0	7410.099999999995	109.0	4.5	1873.0	29.0	2034544.0	4806.700000000001	2028555.25	7334.0	465.3499999999997	25119.149999999994	0.0	407.14999999999895	183.0	27.049999999999955	2.0	2004629.3	66.0	5.0	17187.75	40747.3499999999	84.19999999999982	4343.75	2040988.3
115	949.9000000000001	34.95	6392.0	2764.8	9680.0	1368.0	11244.0	1.0	1.0	15.0	0.0	2783.0	2020-07-05	2038459.75	6.0	3.0	0.0	7359.399999999993	109.0	4.0	1870.5	27.0	2034543.0	4806.700000000001	2028550.25	7334.0	465.39999999999964	25127.84999999999	0.0	405.7999999999993	183.25	27.0	2.0	2004587.05	66.0	5.0	17196.75	40790.09999999989	84.09999999999991	4343.75	2040988.3
116	949.9000000000001	34.95	6392.0	2764.8	9684.5	1367.75	11246.0	1.0	1.0	14.0	0.0	2772.25	2020-07-06	2038459.75	6.0	3.0	0.0	7304.699999999992	109.0	4.0	1867.5	27.0	2034541.5	4806.700000000001	2028544.5	7334.0	465.49999999999955	25137.84999999999	0.0	412.04999999999995	183.25	26.0	2.0	2004548.15	66.0	5.0	17204.25	40842.04999999989	80.34999999999968	4343.75	2040988.3
117	948.95	34.95	6392.0	2764.8	9689.0	1366.25	11246.5	1.0	1.0	14.0	0.0	2768.0	2020-07-07	2038459.75	6.0	3.0	0.0	7282.699999999991	109.0	4.0	1861.5	25.0	2034536.5	4806.700000000001	2028536.75	7335.0	465.6499999999994	25145.94999999999	0.0	412.49999999999955	183.25	25.049999999999955	2.0	2004409.35	66.0	4.0	17213.0	40895.69999999989	81.19999999999982	4343.75	2040988.3
118	947.9499999999999	34.95	6392.0	2764.8	9692.75	1363.5	11247.5	1.0	1.0	14.0	0.0	2755.5	2020-07-08	2038459.75	6.0	3.0	0.0	7245.049999999989	109.0	3.0	1860.0	24.25	2034533.5	4806.700000000001	2028533.5	7335.0	465.7499999999993	25153.69999999999	0.0	389.24999999999886	183.25	25.0	2.0	2004295.0	66.0	4.0	17221.75	40945.24999999989	81.24999999999977	4343.75	2040988.3
119	947.0	34.95	6392.0	2764.8	9696.5	1362.0	11250.5	1.0	1.0	13.0	0.0	2751.0	2020-07-09	2038459.75	6.0	2.75	0.0	7215.799999999989	109.0	3.0	1857.5	23.0	2034532.5	4806.700000000001	2028529.25	7335.0	465.8499999999992	25163.34999999999	0.0	385.6499999999994	183.25	24.049999999999955	2.0	2004156.9000000001	66.0	4.0	17227.75	40992.399999999885	80.04999999999995	4343.75	2040988.3
120	946.85	34.95	6392.0	2764.8	9698.0	1358.75	11251.0	0.9500000000000028	1.0	13.0	0.0	2745.5	2020-07-10	2038459.75	6.0	2.75	0.0	7180.999999999988	109.0	3.0	1857.0	21.0	2034528.5	4806.700000000001	2028529.25	7335.0	465.8999999999992	25169.24999999999	0.0	374.69999999999936	184.0	24.049999999999955	2.0	2003997.9	66.0	4.0	17233.25	41040.44999999988	77.14999999999986	4343.75	2040988.3
