# Supplementary material for: Simulation of the COVID-19 epidemic on the social network of Slovenia: Estimating the intrinsic forecast uncertainty
Source: PLoS One. 2020 Aug 27;15(8):e0238090. doi: 10.1371/journal.pone.0238090 (PMC7451520; doi:10.1371/journal.pone.0238090)
Supplement: S1 File — The core program korona_final.py is written in Python 2.7 and requires standard scipy, numpy and matplotlib. The most time-consuming procedures of the software are written in Fortran 90. Python binding are created using F2PY [94]: f2py -c generate_connections.f90 -m generate_connections. (ZIP) [file pone.0238090.s001.zip › data/data_Fig9/controlled_perturb_disease.csv]

	active_05	dead_05	symptoms_median	symptoms_05	symptoms_75	active_25	immune_median	hospitalized_05	icu_25	hospitalized_75	infectious_05	active_75	date	susceptible_75	hospitalized_median	hospitalized_25	infectious_25	active_95	dead_median	infectious_median	active_median	infectious_75	susceptible_median	immune_05	susceptible_25	immune_25	dead_95	symptoms_95	icu_05	infectious_95	dead_75	icu_95	icu_median	susceptible_05	dead_25	icu_75	immune_75	immune_95	hospitalized_95	symptoms_25	susceptible_95
0	1333.6000000000001	0.0	400.0	357.0	426.0	1522.75	408.0	4.0	1.0	11.0	414.95000000000005	2026.75	2020-03-12	2044272.25	9.0	7.0	485.0	2695.1999999999953	0.0	555.0	1733.5	645.25	2044061.5	376.95	2043768.25	395.0	0.0	475.0999999999999	0.0	823.4999999999995	0.0	5.0	2.0	2043099.8	0.0	3.0	418.0	436.0	15.0	378.0	2044461.4000000001
1	1604.0	0.0	502.0	431.95	551.0	1851.75	605.0	5.0	2.0	13.0	573.85	2483.25	2020-03-13	2043943.25	10.5	8.0	694.0	3343.5499999999997	0.0	822.0	2129.5	1000.25	2043664.5	548.95	2043311.0	577.0	0.0	655.2999999999997	0.0	1423.5999999999995	0.0	6.0	3.0	2042450.45	0.0	4.0	638.0	696.0999999999999	18.0	467.75	2044190.05
2	1820.6000000000001	0.0	618.5	514.95	694.25	2113.0	737.0	6.0	2.0	15.0	672.7	2880.5	2020-03-14	2043681.0	11.5	9.0	832.75	3928.1	0.0	1000.5	2454.0	1242.25	2043338.0	648.0	2042910.0	690.75	0.0	865.1999999999998	1.0	1821.4999999999977	0.0	7.0	3.0	2041863.8	0.0	4.0	789.0	904.05	19.0	564.0	2043973.3
3	2074.2000000000003	0.0	749.5	599.95	856.25	2421.5	895.0	7.0	2.0	16.0	555.95	3339.25	2020-03-15	2043362.5	13.0	10.0	695.0	4673.149999999999	0.0	834.5	2834.5	1054.0	2042948.5	765.95	2042441.75	826.75	0.0	1097.4499999999996	1.0	1542.8499999999983	0.0	7.0	3.0	2041108.5	0.0	5.0	983.25	1173.0	21.0	674.0	2043713.9000000001
4	2263.9500000000003	0.0	900.5	700.8	1042.0	2681.5	1079.5	9.0	3.0	18.0	716.95	3704.75	2020-03-16	2043097.75	15.0	12.0	876.5	5284.249999999997	0.0	1050.5	3154.5	1269.25	2042618.5	893.95	2042061.5	981.0	1.0	1374.1499999999999	1.0	1834.6499999999994	0.0	8.0	4.0	2040475.9000000001	0.0	6.0	1208.25	1508.1	24.0	795.75	2043513.1500000001
5	2432.7999999999997	0.0	1071.5	811.95	1245.25	2915.25	1288.0	11.0	4.0	23.0	800.9000000000001	4053.0	2020-03-17	2042846.75	19.0	15.0	976.5	5807.999999999997	0.0	1183.5	3451.0	1411.5	2042307.5	1036.9	2041702.75	1149.0	2.0	1681.4999999999995	2.0	2088.1	1.0	9.0	5.0	2039931.2000000002	0.0	7.0	1463.25	1870.7999999999993	30.0	935.75	2043328.1500000001
6	2616.3	0.0	1252.5	936.0	1459.25	3154.0	1526.0	15.0	5.0	29.0	883.8499999999999	4391.5	2020-03-18	2042583.75	24.0	20.0	1097.75	6400.649999999998	1.0	1329.5	3745.5	1618.5	2041983.0	1188.6	2041344.75	1349.75	2.0	1997.2999999999997	3.0	2369.5999999999976	1.0	11.0	6.0	2039312.4	0.0	8.0	1760.5	2305.0499999999997	38.0	1081.25	2043128.35
7	2811.75	0.0	1441.5	1055.75	1673.25	3419.5	1784.0	19.0	6.0	37.0	886.9499999999999	4827.25	2020-03-19	2042307.0	31.0	25.0	1126.25	6971.499999999997	1.0	1378.0	4068.5	1666.75	2041639.0	1366.95	2040862.5	1567.75	3.0	2331.9499999999994	4.0	2511.099999999999	2.0	15.0	8.0	2038686.65	0.0	10.0	2086.25	2791.2	51.0	1233.75	2042927.15
8	2997.5	0.0	1629.5	1170.9499999999998	1896.75	3676.75	2079.5	24.0	8.0	46.0	878.8499999999999	5224.0	2020-03-20	2042015.75	37.0	31.0	1128.75	7527.599999999995	1.0	1384.0	4389.5	1659.0	2041288.5	1567.9	2040463.0	1807.5	4.0	2683.2	5.0	2529.0999999999995	2.0	18.0	10.0	2038105.5	1.0	13.0	2436.25	3304.6499999999996	64.0	1389.75	2042711.05
9	3163.1	0.0	1824.5	1289.85	2132.25	3891.0	2390.5	29.0	10.0	56.0	864.95	5556.5	2020-03-21	2041777.0	45.0	37.0	1129.5	8097.899999999999	2.0	1386.5	4642.0	1688.5	2040991.0	1780.8500000000001	2040085.5	2055.0	5.0	3054.2999999999984	6.0	2607.6499999999996	3.0	22.0	12.0	2037484.8	1.0	16.0	2800.0	3845.749999999999	78.04999999999995	1546.0	2042532.25
10	3294.8500000000004	0.0	2015.5	1416.5	2367.25	4065.5	2708.5	34.0	11.0	65.0	878.9499999999999	5892.25	2020-03-22	2041556.5	53.0	43.0	1157.0	8652.149999999998	2.0	1426.5	4884.0	1765.75	2040706.5	1968.65	2039668.5	2308.0	6.0	3433.3999999999987	8.0	2745.699999999999	4.0	26.049999999999955	14.0	2036872.55	1.0	19.0	3171.25	4412.15	93.0	1706.0	2042349.0
11	3411.2	1.0	2203.5	1534.75	2621.5	4227.75	3024.0	39.0	13.0	77.0	886.9499999999999	6149.5	2020-03-23	2041338.75	61.0	50.0	1178.0	9126.2	3.0	1455.5	5082.0	1824.5	2040439.5	2179.4	2039339.0	2579.5	7.0	3762.1	9.0	2820.2999999999997	4.0	30.049999999999955	17.0	2036261.95	2.0	22.0	3556.25	5007.699999999999	108.09999999999991	1858.5	2042196.35
12	3507.9	1.0	2392.5	1657.0	2849.5	4375.25	3368.0	43.0	15.0	87.0	885.5500000000001	6404.25	2020-03-24	2041128.5	70.0	57.0	1153.0	9459.649999999998	4.0	1432.5	5257.5	1777.75	2040174.0	2363.0	2039004.75	2835.0	8.049999999999955	4089.1499999999983	11.0	2763.3499999999976	5.0	36.0	19.0	2035786.6500000001	3.0	24.25	3940.75	5668.249999999997	126.04999999999995	2015.5	2042041.2
13	3571.85	2.0	2581.5	1758.7	3067.0	4484.5	3680.0	48.0	17.0	98.0	846.9	6618.0	2020-03-25	2040929.25	78.0	63.0	1112.75	9722.699999999992	5.0	1396.0	5423.0	1756.75	2039934.0	2575.6	2038653.75	3109.75	10.0	4452.25	12.0	2720.949999999997	7.0	41.0	21.0	2035359.5	3.0	28.0	4337.5	6288.249999999999	143.04999999999995	2162.25	2041913.5999999999
14	3621.1	2.0	2749.5	1863.8999999999999	3310.0	4568.25	3997.5	52.95	19.0	107.0	807.75	6763.25	2020-03-26	2040746.0	86.0	69.0	1072.75	10123.799999999997	6.0	1351.0	5547.5	1720.0	2039694.0	2784.25	2038364.75	3378.25	12.0	4833.699999999999	13.950000000000003	2658.849999999998	8.0	44.0	24.0	2034831.1500000001	4.0	30.0	4745.75	6833.049999999999	159.19999999999982	2301.25	2041781.05
15	3682.9	3.0	2910.0	1961.95	3527.5	4632.5	4321.5	56.0	20.0	117.0	766.0	6909.0	2020-03-27	2040588.25	93.0	74.0	1040.75	10381.499999999993	8.0	1302.5	5680.0	1692.75	2039447.5	2967.7000000000003	2038061.5	3627.75	15.0	5204.049999999999	15.0	2627.999999999999	10.0	48.049999999999955	26.0	2034237.9	6.0	33.0	5109.25	7345.4999999999945	180.0	2439.75	2041674.9500000002
16	3682.65	5.0	3072.0	2067.8	3727.0	4681.5	4623.0	60.0	22.0	127.0	738.6500000000001	7010.5	2020-03-28	2040421.25	100.0	80.0	994.5	10533.249999999989	10.0	1241.5	5751.0	1641.5	2039212.0	3151.2999999999997	2037785.25	3866.25	17.0	5495.599999999998	15.950000000000003	2569.5999999999985	12.0	52.0	28.0	2033797.2	7.0	35.0	5482.5	7968.649999999999	194.04999999999995	2564.75	2041549.5
17	3697.25	6.0	3227.0	2160.3	3929.75	4688.75	4903.5	62.0	23.0	136.0	690.95	7101.25	2020-03-29	2040263.75	105.0	84.75	940.0	10633.949999999992	11.0	1183.5	5769.0	1592.75	2039014.0	3309.0	2037503.75	4094.75	20.0	5749.099999999995	16.0	2495.7999999999993	14.0	55.049999999999955	29.0	2033378.75	9.0	38.0	5918.75	8611.699999999997	203.14999999999986	2689.75	2041443.0999999999
18	3670.0	7.0	3379.0	2230.85	4131.0	4680.75	5175.5	63.95	24.0	139.0	633.9	7140.5	2020-03-30	2040121.0	108.0	86.0	890.75	10773.049999999997	13.0	1132.5	5802.5	1540.5	2038798.5	3481.6000000000004	2037216.0	4316.75	24.0	6087.199999999996	17.0	2428.3999999999996	17.0	59.0	30.0	2032980.1	10.0	39.0	6259.25	9213.55	214.04999999999995	2805.5	2041337.7
19	3624.75	9.0	3537.0	2308.55	4313.0	4620.0	5435.5	64.0	24.75	142.5	588.85	7160.25	2020-03-31	2040009.5	111.0	88.0	844.75	10775.3	16.0	1084.5	5763.0	1495.0	2038602.0	3654.85	2036993.25	4532.5	28.0	6429.649999999999	17.0	2342.05	20.0	61.0	31.0	2032573.8	12.0	40.0	6577.75	9669.549999999996	219.0999999999999	2914.25	2041262.7
20	3577.3	10.0	3682.5	2390.45	4479.5	4583.5	5680.0	64.0	25.0	143.25	546.8000000000001	7179.75	2020-04-01	2039884.75	112.0	88.0	790.75	10827.3	18.0	1040.5	5719.5	1434.25	2038454.5	3796.55	2036719.5	4728.5	32.0	6695.049999999994	16.950000000000003	2311.3999999999996	23.0	65.0	31.0	2032189.6	14.0	41.0	6907.5	10097.04999999999	229.0	3018.0	2041183.7
21	3524.85	12.0	3821.5	2443.0	4653.25	4553.25	5916.0	64.0	25.0	147.0	503.95	7167.25	2020-04-02	2039760.75	112.5	89.75	752.0	10828.999999999995	21.0	987.5	5633.0	1388.5	2038284.5	3920.15	2036470.0	4921.25	38.0	6970.099999999991	16.0	2264.2999999999997	26.0	66.0	32.0	2031839.35	16.0	42.0	7240.75	10675.899999999994	227.14999999999986	3107.5	2041093.2
22	3448.65	13.0	3942.0	2508.75	4821.5	4502.5	6184.0	64.0	25.0	147.25	467.6	7093.25	2020-04-03	2039650.25	112.5	89.0	696.75	10676.699999999984	23.0	937.0	5565.5	1303.75	2038147.5	4038.35	2036185.5	5105.75	43.0	7201.599999999993	17.0	2152.0499999999993	30.0	66.04999999999995	32.0	2031388.45	19.0	43.0	7543.0	11207.249999999996	229.14999999999986	3194.75	2040982.45
23	3383.65	15.0	4060.5	2567.25	4988.0	4443.5	6438.0	63.0	24.75	147.0	424.85	7015.75	2020-04-04	2039532.5	111.0	87.0	654.0	10622.499999999985	26.0	880.0	5463.0	1220.25	2038010.5	4154.95	2036018.0	5260.25	47.049999999999955	7457.899999999995	16.0	2035.5999999999976	32.25	66.04999999999995	32.0	2031025.2000000002	21.0	43.0	7816.25	11661.299999999988	229.04999999999995	3273.5	2040910.7
24	3292.75	16.950000000000003	4174.5	2630.0	5144.25	4372.75	6653.5	60.95	24.0	146.0	384.0	6962.75	2020-04-05	2039435.5	109.5	86.0	609.25	10487.699999999988	28.0	828.0	5355.5	1181.25	2037901.5	4273.5	2035805.5	5408.0	53.049999999999955	7738.399999999999	16.0	2013.8999999999974	36.0	68.0	32.0	2030736.95	23.0	43.0	8104.0	12090.749999999984	230.0999999999999	3359.75	2040859.35
25	3220.4	18.0	4275.0	2680.35	5285.5	4263.75	6840.5	57.95	23.0	143.0	368.65	6860.75	2020-04-06	2039341.75	107.0	83.0	572.0	10428.899999999994	31.0	786.5	5239.5	1138.75	2037806.5	4372.9	2035613.25	5558.75	58.0	7939.549999999997	16.0	1958.6499999999976	39.0	68.0	31.0	2030404.4500000002	25.0	42.0	8377.75	12466.399999999987	227.0999999999999	3430.5	2040801.6
26	3134.0	20.0	4364.0	2740.1000000000004	5477.75	4169.0	7047.0	54.0	23.0	142.0	328.95	6737.5	2020-04-07	2039242.75	104.0	80.0	534.75	10323.6	34.0	744.0	5116.5	1081.75	2037690.5	4467.25	2035429.75	5684.25	62.09999999999991	8154.449999999999	15.0	1911.2499999999998	42.0	65.04999999999995	30.0	2030105.6500000001	27.0	42.0	8643.5	12928.599999999993	222.04999999999995	3508.5	2040758.5
27	3051.25	22.0	4443.0	2790.7500000000005	5588.75	4061.5	7232.5	52.0	22.0	135.25	307.55	6610.0	2020-04-08	2039142.0	101.5	76.0	496.0	10121.399999999998	36.0	695.5	5024.0	1020.0	2037575.5	4561.0	2035249.0	5824.5	67.04999999999995	8446.599999999999	14.950000000000003	1873.1999999999998	46.0	66.04999999999995	30.0	2029812.9	30.0	40.25	8902.5	13385.399999999998	224.04999999999995	3581.75	2040723.0
28	2955.9	22.950000000000003	4509.0	2822.6000000000004	5701.0	3967.25	7404.0	50.95	21.0	133.0	284.95	6476.25	2020-04-09	2039047.75	99.5	72.0	467.75	10028.9	39.0	661.0	4921.5	980.25	2037487.0	4655.2	2035105.5	5944.0	73.04999999999995	8615.04999999999	14.0	1802.099999999999	49.25	66.0	29.0	2029467.05	31.75	39.0	9132.25	13691.049999999996	219.0999999999999	3643.25	2040677.35
29	2876.5	23.950000000000003	4579.0	2859.8500000000004	5835.0	3858.25	7549.5	46.0	21.0	128.25	261.8	6360.75	2020-04-10	2038967.0	97.0	71.0	433.5	9977.349999999999	42.0	615.5	4810.5	925.0	2037383.0	4755.700000000001	2034908.0	6061.5	79.0	8825.399999999989	13.0	1713.5999999999976	53.0	65.0	28.0	2029133.3	33.75	38.0	9435.25	14089.649999999998	213.0	3711.5	2040648.5
30	2783.95	25.0	4641.5	2888.9	5950.5	3746.75	7665.5	44.95	20.0	123.0	246.45000000000005	6201.75	2020-04-11	2038907.0	93.0	66.75	407.0	9737.75	44.0	586.0	4689.5	875.5	2037273.0	4818.349999999999	2034769.5	6160.75	84.0	9010.299999999987	13.0	1656.5499999999986	56.0	65.0	27.0	2028789.0	35.75	38.0	9631.25	14525.899999999994	211.04999999999995	3770.0	2040618.3
31	2718.55	27.0	4717.5	2910.5	6071.75	3630.25	7800.5	42.0	19.0	118.25	223.9	6038.75	2020-04-12	2038870.0	89.5	62.0	382.0	9475.549999999996	47.0	546.5	4561.0	833.25	2037204.5	4882.7	2034645.5	6267.5	90.0	9203.049999999988	12.0	1544.1499999999999	59.0	62.0	26.5	2028490.9	37.0	36.0	9819.25	14805.999999999982	207.0999999999999	3826.75	2040595.1
32	2643.5	28.950000000000003	4786.5	2931.45	6166.5	3540.0	7898.0	39.95	18.0	113.0	199.70000000000002	5863.25	2020-04-13	2038828.25	85.0	59.0	352.5	9353.749999999995	49.0	512.0	4461.0	795.5	2037142.5	4941.55	2034505.0	6379.75	94.09999999999991	9393.249999999989	11.0	1482.2499999999998	62.0	61.049999999999955	26.0	2028301.95	39.0	35.0	10029.5	15120.849999999977	198.04999999999995	3883.25	2040571.2
33	2563.95	29.950000000000003	4850.0	2956.95	6267.5	3447.25	8004.0	37.0	18.0	109.25	175.9	5712.5	2020-04-14	2038791.25	82.0	56.0	327.75	9208.849999999999	52.0	480.0	4346.5	748.0	2037084.0	4985.7	2034349.25	6478.5	99.04999999999995	9609.649999999994	11.0	1415.9499999999991	65.0	61.049999999999955	25.0	2028127.7000000002	41.0	34.0	10227.0	15441.699999999977	196.0	3928.5	2040538.7
34	2497.65	31.0	4920.5	2976.8999999999996	6371.75	3345.75	8123.5	36.0	17.0	107.0	161.95	5572.75	2020-04-15	2038756.5	78.0	54.75	306.75	8981.099999999995	53.0	452.0	4233.5	708.5	2037007.0	5029.7	2034225.5	6580.0	104.0	9834.049999999996	10.0	1354.6999999999985	68.0	60.0	24.0	2027953.0	43.0	32.25	10425.5	15749.349999999979	192.04999999999995	3966.0	2040519.8499999999
35	2424.4	32.0	4962.0	2991.9500000000003	6445.75	3252.0	8237.5	32.95	16.0	102.0	151.95	5449.75	2020-04-16	2038717.75	74.0	52.0	279.0	8741.899999999989	56.0	421.0	4108.5	674.25	2036935.5	5070.099999999999	2034097.0	6675.0	108.09999999999991	10026.0	9.0	1311.5499999999995	71.0	57.049999999999955	23.0	2027746.4	44.75	32.0	10583.75	16072.149999999981	185.0	4001.25	2040506.6500000001
36	2358.95	32.0	4997.0	3009.85	6534.5	3157.75	8339.5	31.0	15.0	98.0	142.0	5302.25	2020-04-17	2038667.25	70.0	47.75	261.5	8537.799999999988	57.5	393.5	4000.0	629.75	2036863.0	5104.85	2034004.5	6772.25	110.19999999999982	10140.349999999997	9.0	1280.3999999999996	73.25	56.0	22.0	2027372.6500000001	46.0	31.0	10756.25	16437.349999999988	178.19999999999982	4024.0	2040493.45
37	2292.7000000000003	34.0	5044.5	3023.85	6605.75	3057.0	8439.0	28.0	15.0	94.0	128.9	5151.25	2020-04-18	2038622.25	67.0	45.0	239.25	8423.699999999992	60.0	370.5	3891.0	600.25	2036814.5	5134.0	2033873.0	6843.5	115.09999999999991	10259.499999999998	8.0	1243.199999999998	77.0	54.0	21.0	2027169.25	48.0	30.0	10938.5	16791.299999999992	171.49999999999955	4056.25	2040477.45
38	2230.85	34.95	5100.0	3038.6000000000004	6693.75	2976.75	8527.5	26.0	14.0	90.0	119.0	5018.25	2020-04-19	2038594.75	63.0	43.0	226.0	8391.35	61.0	349.5	3790.0	564.5	2036758.0	5167.650000000001	2033749.25	6885.75	119.14999999999986	10361.55	8.0	1213.199999999998	80.0	53.0	20.0	2027029.6500000001	49.0	29.0	11055.75	17126.8	168.04999999999995	4084.0	2040456.6
39	2180.85	35.0	5150.5	3053.6000000000004	6780.5	2901.0	8597.0	25.0	13.0	87.0	107.9	4896.25	2020-04-20	2038573.0	60.0	40.0	207.0	8192.699999999999	64.0	329.5	3693.0	530.0	2036694.5	5193.95	2033651.5	6925.5	123.29999999999973	10475.999999999998	7.0	1159.5999999999976	82.0	51.049999999999955	19.0	2026902.35	51.0	27.0	11185.5	17339.999999999996	165.29999999999973	4115.75	2040445.3
40	2116.95	36.0	5180.5	3066.65	6861.75	2821.5	8648.5	23.0	12.0	84.0	99.95	4767.25	2020-04-21	2038536.25	58.0	38.0	195.75	8000.949999999999	65.0	309.0	3600.5	509.25	2036622.5	5217.9	2033556.25	6963.25	130.14999999999986	10681.849999999999	6.950000000000003	1109.1	84.25	51.0	18.0	2026746.95	52.0	26.0	11319.25	17533.199999999997	159.0999999999999	4140.75	2040419.75
41	2076.55	37.0	5221.5	3076.65	6929.5	2749.0	8744.5	20.0	11.0	80.25	89.95	4631.25	2020-04-22	2038513.25	55.0	36.0	175.75	7797.799999999996	67.0	283.5	3506.0	475.25	2036580.0	5243.55	2033497.75	7007.25	133.14999999999986	10852.499999999996	6.0	1065.0	87.0	47.09999999999991	17.0	2026623.95	53.75	25.0	11463.75	17692.85	148.0999999999999	4164.75	2040400.6500000001
42	2016.8	38.0	5256.5	3086.95	6997.0	2674.5	8806.5	19.0	11.0	76.25	82.95	4519.25	2020-04-23	2038489.5	51.5	34.0	162.75	7641.599999999997	68.0	267.0	3411.0	453.25	2036555.0	5261.95	2033412.75	7050.5	137.04999999999995	10940.099999999999	6.0	1007.149999999998	89.0	46.049999999999955	16.0	2026384.6	55.0	24.0	11588.0	17874.55	145.0999999999999	4176.25	2040389.0499999998
43	1976.35	39.0	5296.5	3099.8999999999996	7056.5	2604.75	8880.5	17.0	10.0	74.0	75.9	4401.5	2020-04-24	2038467.25	49.0	32.0	149.0	7473.9999999999945	70.0	251.5	3322.0	425.5	2036517.0	5288.5	2033356.25	7087.75	140.0999999999999	11025.949999999999	5.0	969.7499999999993	91.25	43.09999999999991	16.0	2026133.4500000002	56.0	23.0	11745.25	18233.85	142.0	4199.0	2040376.1
44	1935.55	39.0	5328.0	3111.95	7118.75	2538.5	8937.5	16.0	9.0	71.0	69.0	4296.25	2020-04-25	2038443.5	47.0	30.0	139.0	7305.149999999991	71.0	240.0	3238.5	405.0	2036485.0	5299.85	2033309.0	7140.5	143.14999999999986	11126.499999999996	5.0	915.5999999999995	94.0	43.0	15.0	2026040.4500000002	57.0	22.0	11825.25	18523.199999999997	137.0999999999999	4221.5	2040363.2
45	1893.9	40.95	5356.5	3128.6	7168.25	2482.5	8992.5	15.0	9.0	68.0	62.95	4182.0	2020-04-26	2038426.75	45.0	29.0	131.0	7156.449999999989	73.0	224.0	3170.5	393.25	2036438.5	5316.6	2033258.75	7176.0	146.24999999999977	11223.099999999991	5.0	879.9999999999991	95.25	42.0	14.0	2025948.85	58.0	21.0	11959.75	18670.199999999993	134.04999999999995	4238.5	2040349.5499999998
46	1853.8999999999999	41.0	5379.5	3142.15	7219.5	2427.75	9043.0	14.0	8.0	65.25	55.95	4086.5	2020-04-27	2038405.25	42.0	27.0	122.75	6993.549999999984	74.0	213.0	3102.0	376.0	2036388.5	5328.75	2033219.0	7206.5	149.24999999999977	11315.249999999995	4.0	860.7499999999993	97.25	41.09999999999991	13.0	2025862.2000000002	59.0	20.0	12076.25	18811.55	130.0	4252.0	2040343.45
47	1820.7	42.0	5405.5	3150.05	7264.25	2386.0	9111.5	13.0	8.0	62.0	52.900000000000006	3974.75	2020-04-28	2038384.5	40.0	25.0	112.0	6848.599999999984	75.0	197.5	3029.5	353.25	2036346.5	5351.8	2033184.75	7235.0	154.19999999999982	11478.699999999999	4.0	831.0	100.0	38.049999999999955	13.0	2025734.75	60.0	19.0	12168.5	18973.850000000002	126.0	4266.75	2040335.6500000001
48	1785.75	42.95	5428.5	3158.1	7303.5	2337.0	9176.5	12.0	7.0	59.0	46.0	3872.25	2020-04-29	2038369.5	37.5	23.0	105.75	6693.399999999981	76.0	183.0	2957.5	337.25	2036315.5	5372.9	2033139.75	7257.25	156.24999999999977	11573.349999999997	3.0	797.2499999999989	101.0	37.09999999999991	12.0	2025601.0	61.0	18.0	12251.75	19078.799999999985	124.09999999999991	4275.5	2040327.85
49	1757.55	43.0	5463.5	3160.3	7333.25	2285.25	9220.5	12.0	7.0	55.0	44.85000000000001	3793.5	2020-04-30	2038359.5	35.0	22.0	98.0	6529.34999999998	78.0	178.0	2884.5	315.75	2036282.0	5396.45	2033075.75	7285.0	160.34999999999968	11629.599999999991	3.0	743.6999999999994	103.0	36.09999999999991	11.5	2025478.25	62.0	18.0	12330.5	19251.149999999987	119.09999999999991	4285.25	2040316.9500000002
50	1730.9499999999998	43.95	5491.5	3167.25	7366.5	2239.0	9249.0	11.0	6.75	52.0	40.0	3715.75	2020-05-01	2038345.5	34.0	22.0	91.0	6374.549999999979	79.0	165.5	2825.5	302.0	2036248.0	5410.8	2033025.75	7296.75	165.19999999999982	11688.999999999987	3.0	718.9999999999991	104.25	35.049999999999955	11.0	2025284.2	63.0	18.0	12389.0	19501.649999999994	116.14999999999986	4299.75	2040306.5
51	1704.6499999999999	43.95	5516.5	3171.3500000000004	7392.5	2200.75	9282.0	10.0	6.0	51.0	35.0	3635.75	2020-05-02	2038325.5	31.5	20.0	84.0	6210.449999999981	80.0	159.5	2769.5	287.75	2036208.5	5421.75	2032979.25	7319.0	170.0999999999999	11762.899999999985	3.0	709.2999999999997	106.0	34.09999999999991	10.0	2025007.35	63.0	17.0	12439.75	19714.699999999997	112.0	4311.5	2040297.1
52	1679.8	44.0	5535.0	3172.7	7414.0	2154.0	9322.0	10.0	6.0	48.25	34.95	3556.5	2020-05-03	2038318.0	30.0	18.0	77.75	6062.049999999981	81.0	146.0	2725.0	274.75	2036173.0	5429.7	2032939.25	7341.5	174.0	11844.64999999998	3.0	706.3999999999996	108.0	32.09999999999991	9.5	2024771.5999999999	64.0	16.0	12487.5	19795.94999999999	108.09999999999991	4321.0	2040281.55
53	1647.9	45.0	5558.5	3178.75	7429.75	2123.0	9381.0	9.0	5.0	46.0	28.950000000000003	3494.75	2020-05-04	2038311.25	28.0	18.0	74.0	5949.199999999985	82.0	139.0	2667.5	263.5	2036149.5	5438.900000000001	2032906.25	7371.5	175.0999999999999	11920.049999999977	3.0	697.05	109.0	31.09999999999991	9.0	2024557.5	64.75	15.25	12548.5	19883.24999999998	103.04999999999995	4327.5	2040271.8
54	1633.8500000000001	45.0	5582.0	3185.5	7460.0	2092.5	9423.5	9.0	5.0	44.25	26.950000000000003	3427.75	2020-05-05	2038302.5	27.0	17.0	69.0	5789.049999999985	82.5	130.0	2622.0	256.25	2036137.5	5444.75	2032887.25	7391.0	179.0999999999999	12020.899999999976	2.0	668.2499999999998	109.25	31.0	9.0	2024323.25	65.0	15.0	12593.5	19969.99999999997	101.0	4335.75	2040258.2
55	1612.8500000000001	45.0	5603.0	3197.3	7495.25	2059.25	9453.0	9.0	5.0	43.0	25.900000000000006	3347.25	2020-05-06	2038292.5	25.0	15.0	65.0	5690.499999999987	83.5	119.0	2577.0	243.0	2036119.5	5453.45	2032871.25	7415.0	179.14999999999986	12176.049999999981	2.0	653.049999999999	111.0	30.0	8.0	2024075.25	66.0	14.0	12620.5	20105.59999999997	97.04999999999995	4346.25	2040249.25
56	1597.85	46.0	5620.0	3205.25	7514.75	2030.0	9488.5	8.0	4.0	40.25	23.0	3287.75	2020-05-07	2038280.25	24.0	14.0	59.0	5558.849999999988	84.0	112.0	2531.5	224.75	2036094.5	5466.45	2032851.5	7429.75	181.14999999999986	12311.699999999984	2.0	622.2999999999988	112.25	29.09999999999991	8.0	2023856.9	66.0	13.0	12654.0	20238.19999999996	96.0	4357.25	2040240.5
57	1576.7	46.0	5637.0	3209.1	7531.75	2010.0	9527.0	7.0	4.0	39.0	21.0	3224.0	2020-05-08	2038265.25	23.0	13.0	54.0	5468.69999999999	85.0	106.0	2488.5	214.5	2036070.0	5476.700000000001	2032821.0	7440.5	184.04999999999995	12466.649999999987	1.9500000000000028	606.4499999999987	114.0	29.0	7.0	2023766.9000000001	67.0	13.0	12720.75	20381.79999999996	91.04999999999995	4363.5	2040233.65
58	1564.5500000000002	46.0	5650.5	3215.9	7547.5	1980.5	9559.0	7.0	4.0	38.0	20.0	3162.5	2020-05-09	2038255.25	22.0	12.0	51.0	5357.349999999991	86.0	98.0	2443.0	202.25	2036053.0	5492.0	2032803.0	7452.0	187.0999999999999	12603.49999999999	1.0	576.3499999999979	115.25	27.0	7.0	2023682.9000000001	67.0	12.0	12780.75	20638.299999999967	88.04999999999995	4369.25	2040223.9
59	1540.65	46.0	5665.5	3221.75	7561.25	1957.5	9606.5	6.0	4.0	37.0	17.950000000000003	3109.75	2020-05-10	2038245.5	20.5	12.0	48.0	5281.299999999995	86.5	93.0	2399.0	199.0	2036045.5	5502.75	2032787.5	7471.5	190.04999999999995	12735.249999999995	1.0	575.3499999999997	116.25	27.0	6.0	2023607.9	68.0	11.25	12833.75	20886.399999999972	84.04999999999995	4378.0	2040221.8499999999
60	1518.85	46.0	5676.0	3224.7500000000005	7571.5	1927.0	9629.0	6.0	4.0	35.0	15.0	3055.0	2020-05-11	2038240.75	19.0	11.0	44.0	5151.149999999995	86.5	87.0	2362.5	187.25	2036034.5	5510.65	2032741.75	7475.25	192.0999999999999	12880.949999999999	1.0	558.3999999999987	118.0	26.0	6.0	2023531.45	68.0	11.0	12859.0	21111.199999999975	82.0	4381.25	2040218.9
61	1497.8	46.95	5680.5	3229.55	7587.0	1901.5	9650.0	6.0	3.0	34.0	14.950000000000003	2999.0	2020-05-12	2038233.0	19.0	11.0	41.0	5051.699999999997	87.0	82.0	2329.0	176.25	2036017.5	5523.15	2032723.0	7487.5	194.14999999999986	12951.349999999997	1.0	537.099999999999	118.0	25.049999999999955	6.0	2023454.75	68.0	11.0	12880.75	21339.649999999983	80.04999999999995	4388.75	2040217.75
62	1474.0	47.0	5693.0	3231.5499999999997	7603.0	1871.0	9667.0	5.0	3.0	33.0	13.0	2950.25	2020-05-13	2038227.5	18.0	10.0	38.0	4955.449999999997	87.5	80.0	2299.0	165.0	2036003.0	5533.95	2032705.0	7496.25	197.04999999999995	13010.849999999995	1.0	513.5999999999995	119.0	24.0	6.0	2023337.3499999999	68.0	10.0	12905.75	21585.69999999999	79.04999999999995	4391.75	2040216.5999999999
63	1464.8	47.0	5701.5	3233.5	7622.25	1848.0	9684.0	5.0	3.0	31.0	12.950000000000003	2893.5	2020-05-14	2038225.5	17.0	10.0	35.75	4885.699999999999	88.0	74.5	2268.5	154.75	2035987.0	5542.75	2032686.0	7509.5	199.19999999999982	13052.749999999995	1.0	517.05	120.0	23.0	5.0	2023194.15	68.0	9.25	12931.5	21809.249999999996	79.0	4394.75	2040215.5
64	1450.95	47.0	5712.0	3234.65	7639.5	1823.25	9703.0	5.0	3.0	29.0	10.0	2853.5	2020-05-15	2038224.0	16.0	9.0	34.75	4791.049999999997	88.0	70.0	2241.0	150.25	2035974.5	5553.4	2032667.0	7517.0	201.29999999999973	13098.499999999995	1.0	496.2999999999997	121.0	23.0	5.0	2023102.4500000002	68.75	9.0	12950.25	21963.35	75.04999999999995	4398.75	2040213.4
65	1442.0	48.0	5725.0	3234.75	7658.0	1809.0	9725.0	4.0	2.0	29.0	9.950000000000003	2808.25	2020-05-16	2038219.25	15.0	9.0	31.0	4711.549999999999	89.0	64.0	2216.5	146.5	2035967.5	5559.25	2032656.5	7526.25	202.39999999999964	13140.249999999995	1.0	482.0999999999999	123.0	23.0	5.0	2023055.25	69.0	9.0	12967.5	22058.84999999999	74.0	4402.5	2040211.4
66	1432.0	48.0	5734.0	3234.8500000000004	7668.5	1788.25	9743.0	4.0	2.0	27.0	8.0	2765.5	2020-05-17	2038212.25	15.0	8.0	28.0	4630.3	89.0	60.5	2187.0	138.0	2035956.0	5565.1	2032645.0	7534.75	207.34999999999968	13212.649999999998	0.0	468.8999999999992	123.25	21.049999999999955	4.5	2023000.5	69.0	9.0	12987.0	22132.29999999999	72.04999999999995	4408.0	2040208.3
67	1424.8500000000001	48.0	5741.0	3236.85	7680.5	1772.0	9746.5	4.0	2.0	26.0	8.0	2734.0	2020-05-18	2038208.5	13.0	8.0	27.0	4551.45	89.5	58.0	2164.5	131.5	2035951.5	5567.35	2032632.5	7545.0	211.19999999999982	13295.25	0.9500000000000028	457.39999999999964	124.0	21.0	4.0	2022929.7	69.75	8.0	13009.25	22207.94999999999	70.04999999999995	4410.0	2040207.3
68	1420.7	48.0	5747.0	3236.95	7692.5	1757.0	9762.5	3.0	2.0	24.0	8.0	2699.5	2020-05-19	2038205.25	13.0	7.0	24.0	4454.95	90.0	54.0	2138.0	122.0	2035943.0	5573.299999999999	2032621.0	7551.75	213.0999999999999	13354.949999999999	0.0	446.6499999999994	124.0	20.049999999999955	4.0	2022875.5	70.0	8.0	13063.5	22266.59999999999	68.0	4412.75	2040206.3499999999
69	1413.3500000000001	48.0	5753.5	3238.0	7699.5	1747.75	9786.0	3.0	2.0	24.0	8.0	2668.25	2020-05-20	2038203.25	13.0	7.0	22.0	4385.949999999998	90.0	49.0	2117.0	119.25	2035939.0	5579.200000000001	2032608.0	7561.5	216.04999999999995	13389.099999999997	0.0	425.2499999999998	125.0	20.0	4.0	2022831.4	70.0	8.0	13080.25	22343.74999999999	67.0	4414.25	2040204.45
70	1403.7	48.95	5761.5	3240.0	7723.0	1732.25	9803.0	3.0	2.0	22.0	6.0	2640.0	2020-05-21	2038201.0	12.0	6.75	19.75	4303.249999999997	91.0	47.0	2094.0	114.0	2035933.0	5579.3	2032589.5	7565.0	218.0	13422.699999999993	0.0	405.8499999999992	125.0	19.049999999999955	4.0	2022778.35	70.0	7.0	13100.0	22467.599999999995	65.0	4414.5	2040203.45
71	1396.85	49.0	5765.0	3240.1000000000004	7734.0	1714.0	9810.5	3.0	2.0	21.0	6.0	2605.0	2020-05-22	2038201.0	12.0	6.0	18.75	4243.5499999999965	91.0	45.0	2067.5	107.25	2035929.0	5581.55	2032554.25	7572.5	219.04999999999995	13455.099999999991	0.0	409.2999999999997	125.5	19.049999999999955	3.0	2022736.6	70.0	7.0	13116.0	22622.75	61.049999999999955	4415.5	2040203.3
72	1387.95	49.0	5772.0	3241.05	7738.5	1702.5	9823.5	3.0	2.0	20.0	5.0	2565.0	2020-05-23	2038198.5	11.0	6.0	17.0	4182.449999999996	91.0	42.0	2041.5	103.25	2035923.0	5585.5	2032522.75	7573.75	221.0	13485.399999999989	0.0	392.69999999999936	126.25	19.049999999999955	3.0	2022687.85	70.0	7.0	13130.0	22706.999999999996	57.0	4418.5	2040203.2
73	1380.95	49.0	5776.0	3241.05	7746.25	1695.75	9830.0	2.0	2.0	20.0	4.950000000000003	2540.75	2020-05-24	2038196.0	11.0	6.0	16.0	4103.999999999995	92.0	40.0	2023.5	96.25	2035913.0	5586.55	2032499.75	7579.25	223.0999999999999	13516.049999999988	0.0	380.5499999999995	128.0	18.0	3.0	2022654.0	70.75	6.0	13138.0	22756.649999999994	56.09999999999991	4419.5	2040203.2
74	1371.95	49.0	5779.5	3241.05	7763.0	1682.0	9835.0	2.0	1.0	19.0	4.0	2516.75	2020-05-25	2038193.25	10.0	5.75	14.0	4046.6999999999944	92.0	37.0	1994.5	89.25	2035905.5	5587.7	2032476.0	7583.5	223.19999999999982	13546.949999999984	0.0	378.04999999999995	128.0	17.0	3.0	2022609.85	71.0	6.0	13149.75	22810.39999999999	56.049999999999955	4419.75	2040201.25
75	1365.75	49.95	5784.5	3241.05	7782.75	1666.75	9843.0	2.0	1.0	18.0	4.0	2486.75	2020-05-26	2038190.75	10.0	5.0	12.75	3991.249999999994	92.0	35.0	1980.5	90.0	2035894.0	5587.7	2032458.25	7586.75	225.19999999999982	13573.799999999981	0.0	372.3499999999997	129.0	18.0	3.0	2022568.6500000001	71.0	6.0	13170.25	22863.549999999985	52.149999999999864	4420.75	2040201.25
76	1360.5500000000002	49.95	5791.5	3241.05	7805.25	1658.5	9847.0	2.0	1.0	17.0	4.0	2462.25	2020-05-27	2038189.25	9.0	5.0	12.0	3926.549999999994	92.0	31.0	1972.0	85.25	2035885.0	5587.75	2032429.5	7589.0	227.14999999999986	13603.74999999998	0.0	356.0999999999999	129.0	16.049999999999955	3.0	2022526.9	71.0	5.25	13180.75	22915.79999999998	51.09999999999991	4420.75	2040200.25
77	1351.85	49.95	5797.0	3241.05	7817.25	1647.75	9853.0	2.0	1.0	16.0	3.0	2439.0	2020-05-28	2038189.0	8.0	5.0	11.0	3878.3499999999935	92.0	30.0	1967.5	79.0	2035874.5	5587.8	2032405.0	7590.0	231.04999999999995	13632.149999999978	0.0	334.3499999999997	129.0	16.0	3.0	2022486.95	71.0	5.0	13189.5	22965.499999999978	51.0	4421.5	2040199.25
78	1344.0	50.0	5802.5	3241.1	7828.25	1632.0	9860.0	2.0	1.0	16.0	3.0	2417.75	2020-05-29	2038189.0	8.0	5.0	11.0	3846.799999999994	92.5	28.0	1954.0	77.25	2035868.0	5589.700000000001	2032386.0	7591.5	232.0	13659.299999999977	0.0	341.0999999999999	130.0	15.0	3.0	2022452.0	71.0	5.0	13208.0	23010.799999999974	48.149999999999864	4422.25	2040199.15
79	1336.9499999999998	50.0	5807.5	3241.1	7839.25	1622.25	9868.0	2.0	1.0	16.0	2.950000000000003	2402.25	2020-05-30	2038185.75	8.0	5.0	9.75	3802.1499999999937	92.5	27.5	1930.0	74.0	2035860.5	5590.650000000001	2032365.0	7593.75	235.04999999999995	13688.599999999975	0.0	341.0999999999999	131.0	14.049999999999955	2.0	2022408.4	71.75	5.0	13249.25	23056.64999999997	49.09999999999991	4424.5	2040198.1
80	1331.95	50.0	5811.0	3241.15	7851.75	1609.75	9873.0	2.0	1.0	15.0	2.0	2384.25	2020-05-31	2038185.75	7.0	4.0	9.0	3754.3999999999924	92.5	26.0	1921.0	69.25	2035854.5	5591.7	2032344.75	7598.0	235.0999999999999	13712.799999999972	0.0	324.1999999999998	131.0	14.0	2.0	2022363.55	71.75	5.0	13273.5	23110.39999999997	47.0	4424.5	2040198.0
81	1328.0	50.0	5811.5	3241.15	7863.5	1599.5	9883.0	2.0	1.0	15.0	2.0	2363.0	2020-06-01	2038184.75	7.0	4.0	8.0	3716.4999999999923	93.0	24.0	1908.5	66.0	2035853.0	5591.75	2032328.5	7598.0	236.0999999999999	13736.34999999997	0.0	302.2499999999998	132.0	14.049999999999955	2.0	2022328.6	72.0	5.0	13296.75	23154.299999999963	47.049999999999955	4425.0	2040197.95
82	1325.9499999999998	50.0	5812.5	3241.15	7879.0	1589.0	9895.0	1.0	1.0	15.0	1.0	2341.75	2020-06-02	2038183.0	7.0	4.0	8.0	3674.1499999999915	93.0	22.5	1899.0	60.25	2035852.0	5591.8	2032318.5	7601.25	239.04999999999995	13759.59999999997	0.0	294.1999999999998	132.25	15.0	2.0	2022289.4500000002	72.0	5.0	13319.25	23201.49999999996	46.0	4425.75	2040197.9
83	1320.0	50.0	5813.0	3241.15	7889.75	1580.75	9901.5	1.0	1.0	14.0	1.0	2324.25	2020-06-03	2038183.0	7.0	4.0	7.0	3628.8499999999913	93.0	21.0	1885.0	60.0	2035851.5	5592.8	2032299.25	7604.5	243.0	13783.249999999965	0.0	280.2499999999998	133.0	14.049999999999955	2.0	2022263.3	72.0	5.0	13337.25	23242.799999999956	45.049999999999955	4427.5	2040197.9
84	1316.9	50.0	5813.0	3241.2	7900.25	1571.5	9913.0	1.0	1.0	14.0	1.0	2306.25	2020-06-04	2038182.5	7.0	4.0	6.0	3610.899999999992	93.0	20.0	1875.0	57.0	2035850.5	5592.849999999999	2032285.5	7607.0	244.0	13806.299999999963	0.0	273.1999999999998	133.0	13.049999999999955	2.0	2022234.7	72.0	4.0	13364.5	23280.649999999954	45.049999999999955	4427.75	2040197.9
85	1313.9	50.0	5813.5	3241.25	7908.75	1561.5	9921.5	1.0	1.0	13.0	1.0	2286.75	2020-06-05	2038182.25	6.0	4.0	6.0	3599.1999999999935	93.0	19.0	1866.5	52.0	2035850.0	5593.849999999999	2032273.75	7607.0	244.0999999999999	13827.649999999961	0.0	265.2499999999998	133.25	14.049999999999955	2.0	2022219.5999999999	72.0	4.0	13390.5	23326.39999999995	46.049999999999955	4427.75	2040196.85
86	1309.8999999999999	50.0	5813.5	3241.25	7920.5	1556.75	9928.5	1.0	1.0	13.0	1.0	2268.75	2020-06-06	2038180.25	6.0	3.75	5.0	3589.1999999999944	93.0	17.0	1858.0	50.0	2035850.0	5593.9	2032264.75	7607.75	245.0999999999999	13849.69999999996	0.0	263.1999999999998	134.25	13.049999999999955	2.0	2022190.4	72.0	4.0	13412.25	23362.549999999945	42.09999999999991	4428.0	2040194.9
87	1306.0	50.0	5814.0	3241.25	7931.0	1548.0	9937.5	1.0	1.0	12.25	0.0	2261.5	2020-06-07	2038179.5	6.0	3.0	5.0	3580.1499999999955	93.0	16.0	1854.5	47.0	2035850.0	5594.049999999999	2032252.25	7607.75	245.14999999999986	13868.19999999996	0.0	253.14999999999986	134.25	11.049999999999955	2.0	2022167.2	72.0	4.0	13432.0	23400.74999999994	41.0	4428.0	2040194.9
88	1301.9	50.0	5814.0	3241.3	7937.75	1542.75	9939.0	1.0	1.0	12.0	0.0	2253.75	2020-06-08	2038176.75	6.0	3.0	5.0	3565.649999999997	94.0	16.0	1837.5	43.25	2035849.5	5595.1	2032237.0	7608.5	245.19999999999982	13885.049999999961	0.0	240.19999999999982	135.0	11.049999999999955	2.0	2022146.3	72.0	4.0	13447.5	23438.94999999994	38.09999999999991	4428.0	2040194.9
89	1298.8999999999999	50.0	5814.0	3241.3	7944.75	1534.75	9942.0	1.0	1.0	12.0	0.0	2244.5	2020-06-09	2038176.5	6.0	3.0	4.0	3553.0999999999985	94.0	15.0	1829.0	44.0	2035848.5	5596.05	2032226.0	7609.25	247.0999999999999	13901.64999999996	0.0	233.4499999999996	135.0	11.0	2.0	2022127.5999999999	72.0	4.0	13471.0	23475.199999999935	38.149999999999864	4428.75	2040194.9
90	1297.7	50.0	5814.5	3241.3	7950.5	1530.75	9943.0	1.0	1.0	11.0	0.0	2230.75	2020-06-10	2038176.25	6.0	3.0	4.0	3536.25	94.0	14.0	1821.5	40.25	2035848.0	5596.1	2032218.25	7609.5	247.19999999999982	13914.49999999996	0.0	229.79999999999927	135.0	11.0	2.0	2022107.7	72.0	4.0	13485.25	23508.449999999935	41.0	4428.75	2040194.9
91	1294.75	50.95	5814.5	3241.3	7954.5	1529.0	9943.0	1.0	1.0	11.0	0.0	2222.75	2020-06-11	2038175.75	6.0	3.0	4.0	3504.999999999999	94.5	13.0	1815.0	38.25	2035848.0	5597.2	2032212.75	7610.25	247.29999999999973	13929.249999999962	0.0	222.84999999999923	135.25	11.0	2.0	2022082.4	72.75	4.0	13497.5	23535.849999999933	36.09999999999991	4429.5	2040193.95
92	1293.55	51.0	5814.5	3241.3	7962.5	1522.5	9943.5	1.0	1.0	11.0	0.0	2210.5	2020-06-12	2038175.75	5.0	3.0	3.0	3474.3499999999976	95.0	12.0	1804.5	37.0	2035847.5	5598.15	2032202.5	7611.0	247.29999999999973	13939.19999999996	0.0	207.79999999999927	135.5	10.049999999999955	2.0	2022065.95	72.75	3.0	13508.5	23561.099999999933	34.09999999999991	4429.5	2040193.95
93	1287.8	51.0	5814.5	3241.3	7967.75	1517.75	9944.5	1.0	1.0	10.0	0.0	2206.0	2020-06-13	2038174.25	5.0	3.0	3.0	3431.0499999999965	95.0	11.0	1797.0	36.0	2035847.0	5598.15	2032189.0	7612.25	248.24999999999977	13952.049999999961	0.0	198.19999999999982	136.25	10.0	1.0	2022053.05	72.75	3.0	13522.5	23586.749999999935	33.0	4430.25	2040193.95
94	1285.8500000000001	51.0	5815.0	3241.3	7971.25	1513.0	9944.5	1.0	1.0	10.0	0.0	2191.0	2020-06-14	2038173.25	5.0	3.0	2.0	3390.249999999995	95.0	11.0	1793.5	34.25	2035847.0	5599.1	2032179.75	7615.0	248.24999999999977	13961.99999999996	0.0	197.0	137.0	10.049999999999955	1.0	2022042.25	72.75	3.0	13534.5	23609.499999999935	32.049999999999955	4430.25	2040193.95
95	1279.9	51.0	5815.0	3241.3	7977.5	1510.5	9944.5	1.0	0.75	10.0	0.0	2179.0	2020-06-15	2038173.0	5.0	3.0	2.0	3368.1999999999953	95.0	9.5	1787.0	31.0	2035845.5	5599.150000000001	2032173.25	7616.75	251.0999999999999	13977.44999999996	0.0	186.24999999999977	137.0	10.0	1.0	2022024.2999999998	72.75	3.0	13553.5	23629.499999999935	31.09999999999991	4430.25	2040193.0
96	1272.9499999999998	51.0	5816.5	3241.3	7983.75	1507.0	9945.0	1.0	0.0	10.0	0.0	2164.0	2020-06-16	2038173.0	5.0	2.0	2.0	3361.049999999996	95.0	9.0	1784.0	30.0	2035843.5	5600.1	2032170.5	7618.0	253.0	13986.349999999962	0.0	177.24999999999977	137.0	10.0	1.0	2022009.75	72.75	3.0	13562.0	23649.099999999933	31.249999999999773	4430.25	2040191.0999999999
97	1270.95	51.0	5820.0	3241.3	7989.0	1502.75	9946.5	1.0	0.0	9.0	0.0	2158.0	2020-06-17	2038172.75	5.0	2.0	2.0	3357.199999999997	95.0	8.0	1776.0	27.0	2035841.5	5600.1	2032163.25	7618.75	253.04999999999995	13998.899999999961	0.0	166.89999999999918	137.0	9.0	1.0	2021989.3499999999	72.75	3.0	13571.75	23674.349999999933	31.09999999999991	4430.25	2040191.0999999999
98	1270.0	51.0	5822.5	3241.3	7994.25	1501.0	9946.5	1.0	0.0	9.0	0.0	2143.0	2020-06-18	2038172.75	5.0	2.0	2.0	3350.649999999998	95.0	8.0	1771.0	26.0	2035838.0	5600.1	2032159.75	7619.5	253.0999999999999	14009.649999999961	0.0	164.04999999999995	137.25	8.049999999999955	1.0	2021977.7	73.0	3.0	13581.5	23691.999999999935	31.049999999999955	4431.0	2040191.0999999999
99	1267.95	51.0	5824.5	3241.3	7995.75	1499.75	9947.0	1.0	0.0	9.0	0.0	2131.5	2020-06-19	2038172.75	4.0	2.0	2.0	3339.2499999999977	95.0	7.0	1768.5	25.25	2035835.0	5600.1	2032151.25	7620.25	253.0999999999999	14018.399999999963	0.0	162.34999999999968	138.0	8.0	1.0	2021963.8	73.0	3.0	13590.5	23710.549999999937	31.049999999999955	4431.0	2040191.0999999999
100	1266.8999999999999	51.0	5827.5	3241.3	7996.5	1498.75	9947.5	0.0	0.0	8.25	0.0	2126.0	2020-06-20	2038172.75	4.0	2.0	2.0	3336.3999999999987	95.0	7.0	1765.0	23.0	2035831.5	5601.05	2032148.75	7620.25	253.0999999999999	14025.299999999963	0.0	162.24999999999977	138.0	8.0	1.0	2021951.0999999999	73.0	3.0	13600.0	23729.149999999936	28.149999999999864	4431.0	2040191.0999999999
101	1264.7	51.0	5829.5	3241.3	7997.25	1495.75	9950.0	0.0	0.0	8.0	0.0	2112.25	2020-06-21	2038172.5	4.0	2.0	1.0	3331.0499999999993	95.0	6.0	1761.5	22.0	2035828.5	5601.05	2032142.75	7621.0	253.14999999999986	14034.049999999963	0.0	164.14999999999986	138.0	7.0	1.0	2021933.6	73.0	3.0	13610.75	23747.499999999935	28.049999999999955	4431.0	2040191.0999999999
102	1261.6999999999998	51.0	5832.5	3241.3	7997.5	1492.75	9950.0	0.0	0.0	8.0	0.0	2109.25	2020-06-22	2038172.5	4.0	2.0	1.0	3325.1499999999996	95.0	6.0	1758.0	21.0	2035825.5	5602.0	2032141.25	7621.0	255.04999999999995	14042.949999999963	0.0	156.24999999999977	138.0	7.0	1.0	2021919.3	73.0	3.0	13619.0	23763.149999999936	29.0	4431.0	2040190.15
103	1260.6000000000001	51.0	5833.5	3241.3	7997.5	1491.0	9950.0	0.9500000000000028	0.0	8.0	0.0	2107.5	2020-06-23	2038172.0	4.0	2.0	1.0	3307.3999999999996	95.0	6.5	1754.5	19.0	2035820.0	5602.0	2032139.0	7621.0	255.14999999999986	14048.899999999963	0.0	140.14999999999986	138.0	7.0499999999999545	1.0	2021907.7	73.0	2.0	13622.25	23777.799999999937	29.0	4431.0	2040190.15
104	1261.45	51.0	5835.5	3241.3	7998.25	1488.75	9951.5	0.0	0.0	8.0	0.0	2101.0	2020-06-24	2038171.75	4.0	2.0	1.0	3285.8999999999987	95.0	5.0	1748.0	18.0	2035815.5	5603.900000000001	2032138.75	7621.25	255.19999999999982	14066.299999999963	0.0	141.04999999999995	138.0	7.0499999999999545	1.0	2021898.85	73.0	2.0	13631.0	23791.549999999937	26.09999999999991	4431.0	2040190.15
105	1261.3	51.0	5838.5	3241.3	7998.5	1485.75	9955.5	0.9500000000000028	0.0	7.0	0.0	2093.25	2020-06-25	2038171.75	4.0	2.0	1.0	3264.4999999999995	95.0	5.0	1745.5	17.0	2035812.0	5603.900000000001	2032136.75	7621.5	255.29999999999973	14072.999999999964	0.0	141.04999999999995	138.25	7.0499999999999545	1.0	2021883.4	73.0	2.0	13633.25	23807.39999999994	24.049999999999955	4431.0	2040190.15
106	1254.6000000000001	51.0	5838.5	3241.3	7998.5	1482.0	9957.5	1.0	0.0	7.0	0.0	2086.0	2020-06-26	2038171.75	4.0	2.0	1.0	3254.3499999999995	95.0	4.0	1742.0	16.0	2035808.0	5604.85	2032134.5	7622.5	255.34999999999968	14081.749999999964	0.0	132.29999999999973	138.25	8.0	1.0	2021870.8	73.0	2.0	13639.25	23822.099999999937	25.09999999999991	4431.0	2040189.2
107	1251.7	51.0	5839.5	3241.3	7998.75	1478.75	9963.0	0.0	0.0	7.0	0.0	2076.75	2020-06-27	2038171.25	4.0	2.0	1.0	3245.1499999999996	96.0	4.0	1739.0	15.0	2035804.5	5604.85	2032133.25	7622.5	257.2499999999998	14088.449999999964	0.0	124.04999999999995	138.25	8.0	1.0	2021857.15	73.0	2.0	13643.75	23843.39999999994	25.049999999999955	4431.0	2040189.2
108	1248.8	51.0	5841.0	3241.3	7998.75	1473.75	9966.5	1.0	0.0	7.0	0.0	2075.5	2020-06-28	2038171.25	4.0	2.0	0.0	3227.5999999999995	96.0	4.0	1733.5	15.0	2035802.5	5604.85	2032133.0	7622.5	257.3499999999997	14095.249999999964	0.0	120.09999999999991	138.25	7.0	1.0	2021848.55	73.0	2.0	13647.75	23856.94999999994	24.09999999999991	4431.0	2040189.2
109	1243.95	51.0	5841.0	3241.3	7998.75	1470.0	9971.5	1.0	0.0	7.0	0.0	2073.25	2020-06-29	2038171.25	4.0	2.0	0.0	3220.2	96.0	4.0	1731.5	14.0	2035802.5	5604.85	2032130.75	7622.5	257.3499999999997	14101.149999999965	0.0	108.49999999999955	138.25	6.0499999999999545	1.0	2021836.9000000001	73.0	2.0	13648.5	23873.34999999994	23.049999999999955	4431.0	2040189.2
110	1242.9	51.0	5841.5	3241.3	7999.25	1468.25	9976.0	0.0	0.0	7.0	0.0	2068.25	2020-06-30	2038171.25	4.0	2.0	0.0	3204.749999999999	96.0	3.0	1728.5	14.0	2035802.0	5604.85	2032129.75	7622.5	257.3499999999997	14106.899999999963	0.0	109.24999999999977	139.0	7.0	1.0	2021834.75	73.0	2.0	13650.75	23883.049999999937	23.09999999999991	4431.0	2040189.2
111	1241.9	51.0	5841.5	3241.3	7999.5	1466.75	9979.5	0.0	0.0	7.0	0.0	2063.0	2020-07-01	2038171.25	4.0	2.0	0.0	3192.3999999999987	96.0	3.0	1728.0	13.0	2035801.5	5605.8	2032129.25	7622.75	257.3499999999997	14113.849999999966	0.0	106.19999999999982	139.0	6.0499999999999545	1.0	2021826.0	73.0	2.0	13653.5	23896.649999999943	22.049999999999955	4431.0	2040189.2
112	1240.8999999999999	51.0	5843.0	3241.3	8003.25	1463.5	9980.5	0.0	0.0	7.0	0.0	2061.25	2020-07-02	2038171.25	3.0	2.0	0.0	3183.8499999999995	96.0	3.0	1724.0	12.0	2035801.5	5605.8	2032129.0	7622.75	258.3499999999997	14120.549999999965	0.0	103.0	139.0	6.0	1.0	2021819.95	73.0	2.0	13656.0	23907.399999999943	20.09999999999991	4431.0	2040189.2
113	1238.95	51.0	5843.5	3241.3	8007.25	1463.5	9982.5	0.0	0.0	6.0	0.0	2052.5	2020-07-03	2038171.25	3.0	2.0	0.0	3172.2999999999997	96.0	3.0	1719.0	12.0	2035801.5	5605.8	2032128.5	7623.0	259.2999999999997	14122.649999999963	0.0	95.04999999999995	139.25	5.0	1.0	2021810.0999999999	73.0	2.0	13659.5	23916.29999999994	18.199999999999818	4431.0	2040189.2
114	1238.95	51.0	5844.0	3241.3	8010.25	1459.5	9987.0	0.0	0.0	6.0	0.0	2045.25	2020-07-04	2038171.25	3.0	2.0	0.0	3154.7999999999993	96.0	2.0	1716.5	11.25	2035801.0	5605.8	2032127.25	7623.25	259.2999999999997	14128.449999999964	0.0	102.04999999999995	139.25	5.0	1.0	2021805.9000000001	73.0	2.0	13660.25	23929.89999999994	18.09999999999991	4431.0	2040189.2
115	1238.0	51.0	5844.0	3241.3	8013.25	1458.0	9990.5	0.0	0.0	6.0	0.0	2042.0	2020-07-05	2038171.0	3.0	2.0	0.0	3143.099999999999	96.0	2.0	1712.0	11.0	2035800.5	5605.8	2032127.0	7623.25	260.2499999999998	14134.299999999965	0.0	97.24999999999977	139.25	5.0	1.0	2021799.9	73.0	2.0	13663.0	23935.79999999994	18.149999999999864	4431.0	2040189.2
116	1238.0	51.0	5844.0	3241.3	8014.0	1454.0	9992.5	0.0	0.0	6.0	0.0	2038.0	2020-07-06	2038171.0	3.0	2.0	0.0	3134.3499999999985	96.0	2.0	1710.5	11.0	2035800.5	5605.8	2032127.0	7623.5	260.2999999999997	14137.249999999965	0.0	92.19999999999982	139.25	5.0	1.0	2021795.0	73.0	2.0	13663.5	23943.699999999943	18.149999999999864	4431.0	2040189.2
117	1239.0	51.0	5844.0	3241.3	8014.25	1450.75	9993.0	0.0	0.0	6.0	0.0	2036.0	2020-07-07	2038171.0	3.0	2.0	0.0	3131.25	96.0	2.0	1710.0	11.0	2035800.5	5605.8	2032127.0	7623.5	261.2999999999997	14140.249999999965	0.0	84.24999999999977	139.25	5.0	1.0	2021793.8499999999	73.0	2.0	13663.5	23954.349999999944	19.049999999999955	4431.0	2040189.2
118	1237.95	51.0	5844.0	3241.3	8016.0	1447.0	9993.0	0.0	0.0	6.0	0.0	2029.0	2020-07-08	2038171.0	3.0	2.0	0.0	3122.1	96.0	2.0	1707.5	10.0	2035800.5	5605.8	2032124.25	7623.5	262.2499999999998	14145.149999999965	0.0	78.04999999999995	139.25	5.0	1.0	2021791.85	73.0	2.0	13664.75	23964.199999999943	18.09999999999991	4431.0	2040189.2
119	1237.95	51.0	5844.0	3241.3	8017.0	1446.75	9993.0	0.0	0.0	6.0	0.0	2021.0	2020-07-09	2038171.0	3.0	2.0	0.0	3100.8499999999995	96.0	1.5	1706.0	10.0	2035800.5	5605.8	2032118.75	7623.5	262.2499999999998	14148.049999999967	0.0	76.09999999999991	139.25	5.0	1.0	2021783.0	73.0	2.0	13665.75	23967.29999999994	18.09999999999991	4431.0	2040189.2
120	1237.0	51.0	5844.0	3241.3	8017.25	1445.75	9994.0	0.0	0.0	6.0	0.0	2012.5	2020-07-10	2038169.5	3.0	2.0	0.0	3092.949999999999	96.0	1.0	1702.5	9.0	2035800.5	5605.8	2032117.0	7623.75	262.2499999999998	14151.049999999967	0.0	76.19999999999982	139.25	5.0	1.0	2021779.05	73.0	2.0	13666.5	23975.149999999943	18.09999999999991	4431.0	2040189.2
