# Supplementary material for: Simulation of the COVID-19 epidemic on the social network of Slovenia: Estimating the intrinsic forecast uncertainty
Source: PLoS One. 2020 Aug 27;15(8):e0238090. doi: 10.1371/journal.pone.0238090 (PMC7451520; doi:10.1371/journal.pone.0238090)
Supplement: S1 File — The core program korona_final.py is written in Python 2.7 and requires standard scipy, numpy and matplotlib. The most time-consuming procedures of the software are written in Fortran 90. Python binding are created using F2PY [94]: f2py -c generate_connections.f90 -m generate_connections. (ZIP) [file pone.0238090.s001.zip › data/data_Fig9/controlled_perturb_network.csv]

	active_05	dead_05	symptoms_median	symptoms_05	symptoms_75	active_25	immune_median	hospitalized_05	icu_25	hospitalized_75	infectious_05	active_75	date	susceptible_75	hospitalized_median	hospitalized_25	infectious_25	active_95	dead_median	infectious_median	active_median	infectious_75	susceptible_median	immune_05	susceptible_25	immune_25	dead_95	symptoms_95	icu_05	infectious_95	dead_75	icu_95	icu_median	susceptible_05	dead_25	icu_75	immune_75	immune_95	hospitalized_95	symptoms_25	susceptible_95
0	2360.0	0.0	589.0	346.65000000000003	690.25	2360.0	691.0	5.0	2.0	18.0	263.85	2360.0	2020-03-12	2043435.0	12.0	9.0	444.75	2360.0	0.0	566.5	2360.0	693.25	2043435.0	446.90000000000003	2043435.0	586.0	0.0	892.1499999999999	1.0	870.3999999999996	0.0	9.0	3.0	2043435.0	0.0	5.0	804.5	946.0	28.049999999999955	480.5	2043435.0
1	2666.0	0.0	720.0	424.95	841.25	2762.0	975.5	6.0	3.0	20.0	401.9	2903.0	2020-03-13	2043030.0	14.0	10.0	646.5	3043.45	0.0	816.5	2824.5	1010.25	2042968.0	633.9499999999999	2042889.75	826.0	0.0	1078.7499999999993	1.0	1245.2499999999998	0.0	10.0	4.0	2042750.5999999999	0.0	6.0	1142.0	1333.5999999999995	31.0	593.0	2043124.0
2	2954.8999999999996	0.0	866.0	520.5	1007.0	3105.5	1167.5	7.0	3.0	22.0	459.55	3347.0	2020-03-14	2042677.5	15.0	11.0	752.5	3563.7	0.0	967.0	3214.0	1196.5	2042570.0	749.8000000000001	2042439.5	980.75	0.0	1298.1499999999999	1.0	1439.05	0.0	10.049999999999955	4.0	2042230.9	0.0	6.0	1364.0	1587.2999999999997	34.0	715.75	2042829.0
3	3279.95	0.0	1032.5	629.8000000000001	1206.25	3485.0	1390.0	7.0	3.0	24.0	507.9	3832.25	2020-03-15	2042267.0	17.0	12.0	772.5	4125.4	0.0	1031.5	3653.5	1279.25	2042121.5	896.95	2041934.25	1175.25	0.0	1567.1999999999998	1.9500000000000028	1707.2499999999998	0.0	12.0	5.0	2041666.75	0.0	7.0	1616.5	1873.2499999999998	39.0	855.5	2042489.4500000002
4	3605.7	0.0	1217.5	750.1500000000001	1437.0	3873.5	1639.5	8.0	4.0	28.0	529.6	4313.25	2020-03-16	2041857.5	20.0	14.0	935.0	4812.2	0.0	1220.0	4095.0	1475.25	2041658.0	1060.9	2041433.25	1388.0	1.0	1846.3499999999997	2.0	1934.3999999999996	0.0	14.0	6.0	2040941.9	0.0	8.0	1889.25	2211.2	46.049999999999955	1008.0	2042141.0
5	3855.8999999999996	0.0	1429.0	881.6500000000001	1685.75	4180.25	1918.0	10.0	4.0	34.0	633.65	4752.0	2020-03-17	2041521.0	24.0	16.0	1026.25	5413.099999999999	0.0	1325.0	4438.5	1604.0	2041284.5	1243.0	2040972.0	1635.75	2.0499999999999545	2149.4999999999995	2.0	2139.7999999999993	1.0	16.049999999999955	7.0	2040334.5499999998	0.0	10.0	2222.75	2593.8999999999987	58.0	1175.25	2041869.1500000001
6	4133.75	0.0	1649.0	1024.3000000000002	1951.25	4519.25	2227.5	12.0	5.0	42.0	697.5	5239.5	2020-03-18	2041141.25	30.0	20.0	1142.0	6004.199999999997	1.0	1480.0	4841.5	1813.0	2040858.0	1469.8999999999999	2040449.0	1911.5	4.0	2472.2999999999997	3.0	2454.1499999999996	2.0	21.0	8.0	2039645.25	0.0	13.0	2599.0	3063.5	72.04999999999995	1351.25	2041588.2
7	4414.7	0.0	1880.5	1181.8500000000001	2214.5	4866.0	2582.0	15.0	7.0	53.25	737.0	5729.25	2020-03-19	2040762.75	37.0	24.0	1165.75	6733.2	1.0	1548.0	5271.0	1923.0	2040398.5	1720.25	2039913.25	2211.0	5.0	2839.199999999999	4.0	2617.2999999999993	2.0	26.0	10.0	2038963.05	0.0	16.0	3013.75	3539.15	93.0	1542.75	2041279.2999999998
8	4682.5	0.0	2118.5	1336.15	2517.5	5218.5	2956.5	18.0	8.0	66.0	780.9	6198.25	2020-03-20	2040367.25	46.5	29.75	1202.0	7402.699999999999	2.0	1586.0	5678.5	1993.25	2039942.0	1968.45	2039375.5	2552.0	6.0	3212.4999999999995	4.0	2737.3499999999995	3.0	32.0	13.0	2038240.45	1.0	19.0	3419.5	4012.2999999999997	109.04999999999995	1739.25	2040947.4
9	4938.8	0.0	2365.5	1484.3	2804.25	5498.0	3340.5	23.0	10.0	79.25	730.4000000000001	6605.5	2020-03-21	2040008.0	56.0	36.0	1227.0	7974.049999999999	2.0	1621.0	6021.5	2079.25	2039554.5	2241.65	2038937.0	2893.0	8.0	3546.7499999999955	5.0	2903.049999999998	4.0	37.0	15.0	2037646.5999999999	1.0	23.0	3883.5	4606.200000000001	129.0999999999999	1958.25	2040670.0999999999
10	5128.95	0.0	2614.5	1635.9	3119.25	5766.75	3732.5	27.0	12.0	94.0	768.8000000000002	6962.75	2020-03-22	2039716.5	66.0	43.0	1240.25	8604.25	3.0	1662.5	6351.0	2155.25	2039210.5	2528.85	2038481.0	3232.75	9.0	3947.549999999996	7.0	2993.2	5.0	43.049999999999955	18.0	2037022.3	2.0	27.25	4311.5	5226.049999999999	150.04999999999995	2164.0	2040430.1500000001
11	5299.450000000001	1.0	2878.5	1818.5500000000002	3415.5	5993.5	4152.5	33.95	14.0	108.0	748.85	7293.75	2020-03-23	2039400.5	77.0	52.0	1236.5	9168.3	4.0	1721.5	6641.0	2209.25	2038854.5	2858.65	2038054.0	3598.25	11.0	4368.099999999999	8.0	3129.099999999999	6.0	48.09999999999991	21.0	2036299.9000000001	2.0	31.0	4791.0	5798.95	174.24999999999977	2378.75	2040164.0999999999
12	5393.3	1.0	3124.0	1991.1000000000001	3695.25	6189.75	4580.0	39.0	16.75	122.0	720.7	7579.25	2020-03-24	2039120.5	88.0	60.75	1195.0	9691.75	5.0	1709.5	6893.0	2219.25	2038511.0	3146.95	2037646.5	3952.75	14.0	4773.349999999999	10.0	3238.5999999999995	8.0	56.0	24.0	2035660.4	3.0	35.0	5288.75	6334.1	195.24999999999977	2578.5	2039950.25
13	5501.75	1.0	3350.0	2140.3500000000004	3947.0	6347.25	4989.5	44.900000000000006	19.0	134.25	681.85	7841.75	2020-03-25	2038836.5	98.0	67.0	1151.25	10118.3	6.0	1665.0	7104.5	2205.25	2038196.0	3461.9500000000003	2037248.75	4344.0	17.0	5200.699999999999	11.0	3285.549999999998	10.0	61.0	26.0	2035086.4000000001	4.0	39.0	5747.25	6975.3	217.14999999999986	2762.0	2039733.3
14	5569.0	2.0	3582.5	2282.6499999999996	4198.5	6451.5	5386.5	50.95	21.0	147.0	635.0	8087.0	2020-03-26	2038564.5	109.0	74.0	1110.75	10563.45	8.0	1604.5	7236.5	2192.5	2037878.0	3776.7999999999997	2036840.75	4715.5	22.0	5546.15	13.0	3334.5499999999984	12.0	67.04999999999995	30.0	2034450.4	5.0	43.0	6196.75	7528.0	237.04999999999995	2960.5	2039517.85
15	5613.500000000001	2.0	3813.5	2426.1	4433.75	6475.25	5769.5	56.95	23.0	159.25	590.6999999999999	8299.0	2020-03-27	2038322.0	117.0	81.0	1063.75	10969.149999999996	9.0	1572.0	7358.0	2174.75	2037577.0	4074.8999999999996	2036483.5	5073.75	27.0	5866.649999999998	14.0	3374.1	14.25	73.09999999999991	33.0	2033836.65	6.0	46.25	6603.0	8147.7	253.19999999999982	3162.75	2039343.0
16	5568.05	3.0	4039.5	2559.0	4690.0	6506.5	6154.0	58.95	25.0	169.25	545.7	8472.75	2020-03-28	2038075.25	124.0	87.75	1011.25	11403.25	12.0	1527.5	7475.0	2131.0	2037302.5	4397.15	2036102.5	5407.25	31.0	6193.649999999998	16.0	3333.5499999999956	17.0	80.0	34.0	2033269.75	7.0	49.0	7017.0	8722.049999999997	275.0999999999999	3346.5	2039165.2
17	5529.0	4.0	4250.0	2721.15	4917.5	6565.25	6502.5	63.900000000000006	26.0	179.0	518.2500000000001	8638.0	2020-03-29	2037879.5	130.5	94.0	958.5	11790.349999999995	14.0	1469.0	7562.5	2065.25	2037025.5	4670.45	2035776.75	5762.25	35.049999999999955	6578.899999999997	17.0	3381.7999999999975	21.0	82.0	37.0	2032680.6500000001	9.0	52.0	7448.5	9352.299999999997	287.3499999999997	3516.75	2039015.2
18	5489.35	5.0	4440.5	2829.3	5171.5	6574.25	6830.5	66.95	27.0	187.0	468.5	8777.5	2020-03-30	2037664.5	136.0	99.0	932.25	12205.849999999999	17.0	1404.5	7645.5	2014.5	2036722.5	4983.55	2035436.5	6073.25	41.049999999999955	7021.749999999998	18.0	3378.05	25.0	85.09999999999991	38.0	2032088.05	11.0	53.0	7820.0	9839.049999999997	308.14999999999986	3684.25	2038871.2999999998
19	5323.9	5.950000000000003	4630.5	2951.2	5417.0	6501.75	7192.0	68.95	28.0	193.25	426.0	8878.5	2020-03-31	2037480.25	140.0	103.0	873.5	12386.449999999997	19.5	1359.5	7656.0	1963.25	2036494.0	5267.849999999999	2035131.0	6365.5	46.0	7388.399999999998	19.0	3348.6499999999996	28.0	89.04999999999995	39.0	2031532.3	13.0	55.0	8245.75	10477.849999999999	314.3499999999997	3810.75	2038743.35
20	5251.85	8.0	4804.5	3067.2	5673.75	6414.5	7519.0	71.0	29.0	199.0	393.7	8916.0	2020-04-01	2037311.0	144.0	105.75	834.0	12639.55	23.0	1284.0	7639.0	1897.0	2036280.5	5515.9	2034812.0	6680.5	52.049999999999955	7749.649999999999	19.0	3325.699999999998	32.0	93.0	41.0	2030983.45	15.0	56.25	8618.75	11154.3	327.5499999999995	3986.5	2038633.05
21	5149.3	9.0	4969.0	3144.0	5894.75	6341.25	7811.5	73.0	29.0	205.5	365.90000000000003	8937.5	2020-04-02	2037175.25	148.0	108.0	780.25	12790.449999999997	26.0	1235.5	7561.5	1856.75	2036066.5	5778.6	2034532.75	6899.0	59.049999999999955	8140.799999999998	19.0	3301.0499999999975	36.0	93.04999999999995	41.0	2030409.5	17.0	56.0	8996.25	11887.3	339.2499999999998	4089.0	2038520.45
22	5028.5	11.0	5136.5	3245.55	6072.0	6234.0	8109.0	72.0	30.0	208.0	339.8	8950.75	2020-04-03	2037047.75	149.0	110.0	733.5	12936.099999999993	29.0	1157.5	7507.5	1755.25	2035844.0	6041.8	2034247.25	7120.0	65.0	8510.799999999997	19.0	3211.199999999998	40.0	94.14999999999986	41.5	2029771.45	20.0	58.0	9365.0	12450.549999999997	345.0	4209.75	2038417.1500000001
23	4866.25	11.950000000000003	5300.5	3343.7	6252.0	6098.75	8412.5	73.0	30.0	210.0	304.3	8915.0	2020-04-04	2036914.0	153.0	110.75	680.25	13031.599999999991	32.0	1092.0	7410.0	1666.0	2035643.5	6208.15	2033987.75	7380.0	71.09999999999991	8874.149999999998	19.0	3118.2499999999964	44.0	97.0	42.0	2029170.65	23.0	59.0	9747.0	13007.749999999998	350.04999999999995	4335.75	2038326.7
24	4737.3	13.0	5440.0	3434.2999999999997	6453.25	5975.75	8638.0	73.95	30.0	205.5	266.95000000000005	8866.5	2020-04-05	2036782.5	153.5	110.75	639.25	13090.499999999993	36.0	1026.5	7328.5	1588.75	2035452.0	6373.8	2033720.75	7606.0	79.0	9235.849999999999	19.0	3039.7499999999964	49.0	98.0	42.0	2028647.15	25.0	59.0	10138.0	13446.949999999993	348.04999999999995	4465.25	2038239.65
25	4592.3	15.0	5576.5	3517.7999999999997	6664.25	5870.0	8881.5	72.95	29.0	208.25	251.75	8811.75	2020-04-06	2036669.0	152.0	109.0	602.25	13155.149999999998	40.0	972.0	7215.0	1553.5	2035290.0	6550.5	2033482.25	7811.75	85.04999999999995	9553.7	19.0	2981.5999999999967	54.0	98.09999999999991	42.0	2028182.85	28.0	59.25	10433.0	13999.649999999992	355.2499999999998	4550.0	2038166.25
26	4464.5	17.0	5699.5	3599.85	6870.0	5745.75	9125.5	72.85000000000001	29.0	207.25	233.60000000000002	8746.25	2020-04-07	2036563.75	148.5	107.75	558.75	13015.399999999992	43.0	913.0	7096.5	1482.75	2035104.0	6717.3	2033238.0	8022.0	93.04999999999995	9859.05	18.0	2970.299999999998	59.0	100.0	42.0	2027735.1	30.0	60.0	10682.75	14550.349999999995	354.4499999999996	4636.0	2038107.5
27	4330.25	18.0	5818.5	3641.6000000000004	6997.75	5616.25	9330.0	70.0	29.0	204.25	219.40000000000003	8642.0	2020-04-08	2036449.75	148.5	107.0	523.75	13028.199999999997	46.0	866.5	6984.0	1423.5	2034942.0	6861.8	2033021.5	8195.5	99.09999999999991	10171.349999999999	18.0	2906.3999999999996	63.0	101.04999999999995	42.0	2027321.25	33.0	59.0	10960.0	15092.699999999999	356.0999999999999	4716.25	2038038.4500000002
28	4205.15	20.0	5920.0	3685.2999999999997	7132.5	5467.0	9545.5	67.9	28.0	205.0	197.75	8547.5	2020-04-09	2036345.5	146.5	105.75	486.5	12979.349999999999	49.0	822.5	6859.5	1360.5	2034798.0	6994.05	2032807.0	8351.75	108.04999999999995	10437.499999999996	18.0	2832.3999999999987	68.0	100.0	41.0	2026930.55	35.0	59.0	11230.25	15510.349999999997	363.5499999999995	4795.0	2037974.6500000001
29	4093.0	21.950000000000003	6019.5	3740.75	7272.5	5330.75	9764.0	63.0	28.0	203.0	176.89999999999998	8435.0	2020-04-10	2036243.25	144.0	101.75	455.75	12883.749999999993	54.0	767.5	6733.0	1320.25	2034673.5	7122.650000000001	2032618.0	8512.75	116.0	10711.099999999997	18.0	2804.349999999999	72.0	100.19999999999982	41.0	2026480.0499999998	38.0	57.0	11453.5	15843.049999999994	371.2499999999998	4866.5	2037931.15
30	3988.3	23.0	6121.0	3815.85	7409.5	5186.75	9960.5	63.95	27.0	200.0	159.8	8335.75	2020-04-11	2036169.25	142.0	97.0	423.75	12766.29999999999	57.0	733.0	6583.0	1254.25	2034566.5	7263.950000000001	2032445.0	8713.5	123.0	10968.599999999999	18.0	2740.149999999998	77.0	101.0	40.0	2026099.7000000002	41.0	57.0	11737.25	16339.849999999999	365.2999999999997	4952.5	2037880.0
31	3830.6499999999996	25.0	6201.0	3877.9	7570.25	5036.75	10153.5	62.0	27.0	195.0	139.85000000000002	8216.0	2020-04-12	2036089.5	139.0	97.0	391.5	12691.49999999999	60.0	688.0	6423.0	1206.0	2034472.0	7352.950000000001	2032253.5	8903.75	129.04999999999995	11202.55	17.0	2640.499999999996	81.0	98.04999999999995	39.0	2025767.4000000001	43.0	56.0	11961.75	16755.699999999993	364.5499999999995	5032.5	2037841.15
32	3723.8	26.0	6285.0	3925.3	7698.0	4889.0	10342.5	59.900000000000006	26.0	191.25	122.60000000000002	8110.25	2020-04-13	2036014.75	135.0	93.75	361.75	12686.649999999998	63.5	641.0	6271.0	1147.25	2034377.5	7428.0	2032096.75	9038.25	136.0	11429.499999999998	16.0	2558.3999999999987	85.0	99.04999999999995	39.0	2025386.85	45.0	54.25	12197.25	17207.05	361.69999999999936	5070.25	2037786.55
33	3628.85	29.0	6365.5	3987.7500000000005	7841.5	4744.0	10500.0	57.95	26.0	186.5	113.50000000000003	7994.25	2020-04-14	2035944.25	131.5	91.0	334.25	12517.59999999999	66.0	607.5	6121.0	1093.0	2034294.5	7498.900000000001	2031935.25	9119.0	142.04999999999995	11611.35	15.0	2417.949999999999	88.25	101.09999999999991	37.5	2025012.4	48.0	53.0	12411.25	17658.3	360.5499999999995	5122.0	2037755.45
34	3531.35	30.0	6453.0	4025.75	7970.25	4628.75	10659.5	54.95	24.0	181.0	99.85000000000001	7848.5	2020-04-15	2035887.75	128.5	88.0	310.0	12433.34999999999	68.0	558.5	5977.0	1044.25	2034175.5	7597.8	2031764.0	9217.0	149.14999999999986	11820.899999999998	14.0	2315.3999999999987	93.0	100.04999999999995	36.0	2024616.3499999999	50.0	52.0	12662.75	18111.799999999996	357.2999999999997	5192.5	2037723.6
35	3445.95	33.0	6519.0	4056.9	8053.25	4518.75	10801.0	52.0	24.0	177.25	95.65000000000002	7695.5	2020-04-16	2035838.0	124.0	85.0	289.75	12396.549999999997	72.0	532.0	5836.5	987.25	2034078.5	7705.0	2031604.75	9332.75	156.14999999999986	12040.24999999999	13.950000000000003	2279.35	95.0	99.0	35.5	2024251.6	52.0	51.0	12908.75	18608.649999999998	353.14999999999986	5252.75	2037692.5999999999
36	3367.8	34.0	6570.5	4086.35	8178.25	4402.0	10939.5	50.95	23.0	175.0	83.95	7576.25	2020-04-17	2035800.25	120.0	81.0	269.25	12339.399999999998	74.5	497.0	5681.5	947.5	2033980.0	7770.7	2031488.25	9419.0	163.0	12386.749999999998	13.0	2240.8499999999976	100.0	97.04999999999995	34.0	2023866.75	53.0	50.0	13117.25	19081.35	350.2499999999998	5285.75	2037660.5
37	3291.65	35.95	6644.5	4111.65	8307.0	4287.25	11040.5	48.0	22.0	168.5	75.80000000000001	7422.0	2020-04-18	2035748.25	117.0	78.0	251.25	12218.949999999995	76.5	464.0	5526.5	908.5	2033862.0	7822.4	2031345.25	9506.5	166.14999999999986	12637.899999999992	12.0	2184.549999999995	105.0	97.0	33.0	2023533.95	55.75	49.25	13318.25	19458.1	345.0999999999999	5328.5	2037641.15
38	3188.55	36.0	6713.5	4138.849999999999	8391.25	4177.5	11165.5	44.0	21.0	163.25	68.0	7296.75	2020-04-19	2035694.0	115.0	75.0	231.75	12134.099999999993	79.0	440.0	5367.5	870.0	2033796.0	7869.35	2031210.25	9578.5	174.04999999999995	12826.74999999999	11.0	2143.0999999999963	107.25	93.0	32.0	2023071.5	57.0	47.0	13464.0	19924.749999999996	340.0999999999999	5398.0	2037624.1
39	3135.7000000000003	37.95	6770.5	4174.5	8468.5	4064.0	11278.0	42.0	20.0	159.0	62.900000000000006	7146.25	2020-04-20	2035641.25	111.0	72.0	219.75	11987.299999999996	81.5	409.0	5239.0	819.25	2033712.0	7928.55	2031102.75	9653.0	179.14999999999986	13006.649999999992	10.0	2117.0499999999993	112.0	93.09999999999991	31.0	2022784.75	59.0	46.0	13621.5	20289.499999999996	335.0	5445.0	2037601.2
40	3074.05	39.0	6835.0	4202.7	8537.0	3954.5	11404.0	40.0	19.0	153.0	55.80000000000001	7017.75	2020-04-21	2035607.0	107.0	69.75	203.75	11847.0	85.0	383.5	5093.5	788.5	2033625.5	7965.75	2031016.0	9747.75	186.0999999999999	13169.89999999999	11.0	2038.5999999999976	115.0	94.0	30.0	2022503.45	61.0	44.25	13738.75	20652.299999999992	329.0	5461.0	2037581.3
41	3006.5	40.0	6892.0	4228.65	8601.75	3852.0	11537.5	37.0	19.0	148.0	52.0	6916.0	2020-04-22	2035582.5	104.5	66.0	188.5	11694.799999999997	87.0	366.5	4960.0	753.75	2033556.5	8022.75	2030904.0	9795.75	191.0999999999999	13381.449999999992	10.0	2011.8999999999992	117.0	93.0	29.0	2022201.95	63.0	43.0	13899.25	21006.34999999999	317.2499999999998	5473.5	2037561.25
42	2956.0000000000005	40.0	6961.0	4251.599999999999	8674.5	3774.25	11638.5	35.0	17.0	142.25	43.0	6772.5	2020-04-23	2035561.0	100.0	64.0	173.0	11523.849999999997	90.0	344.5	4823.5	727.0	2033504.5	8063.0	2030778.0	9864.75	196.0	13596.549999999994	9.0	1931.9499999999982	120.0	91.0	28.0	2021962.5	64.0	41.0	14054.5	21371.59999999999	315.04999999999995	5491.5	2037544.05
43	2893.1000000000004	40.95	7017.5	4276.85	8743.75	3691.0	11701.0	33.0	16.75	139.25	39.95	6652.5	2020-04-24	2035519.75	95.0	60.0	163.75	11348.299999999996	93.0	323.0	4703.5	695.0	2033461.5	8106.400000000001	2030665.0	9938.25	201.04999999999995	13789.949999999997	8.0	1886.5999999999967	125.0	89.04999999999995	26.0	2021695.5	66.0	40.0	14192.25	21916.75	307.39999999999964	5515.0	2037517.4
44	2850.2000000000003	41.95	7046.0	4300.9	8788.0	3617.0	11803.0	30.950000000000003	16.0	133.5	39.900000000000006	6516.0	2020-04-25	2035476.0	90.0	56.75	149.75	11251.349999999999	95.0	304.0	4595.5	658.5	2033411.5	8134.4	2030542.0	9999.25	207.0	13980.4	8.0	1783.3499999999933	128.0	85.14999999999986	25.0	2021462.0	68.0	38.0	14350.25	22286.55	305.1999999999998	5539.25	2037502.0499999998
45	2788.35	42.95	7065.5	4318.849999999999	8854.75	3533.75	11904.5	29.0	15.0	129.25	35.0	6351.25	2020-04-26	2035457.0	88.0	54.0	135.0	11030.049999999996	97.0	290.0	4494.0	624.25	2033357.0	8159.5	2030442.0	10055.25	212.0999999999999	14163.1	7.0	1736.2999999999943	133.0	84.04999999999995	24.0	2021214.7	69.75	37.0	14509.25	22602.599999999995	290.3499999999997	5565.75	2037490.25
46	2729.9	43.0	7093.5	4341.5	8929.75	3452.0	11983.0	27.0	15.0	123.25	33.0	6169.75	2020-04-27	2035444.5	82.5	52.0	125.75	10860.249999999993	99.0	269.5	4385.5	600.75	2033301.0	8181.55	2030357.5	10092.25	218.04999999999995	14287.749999999998	6.950000000000003	1692.799999999993	134.25	79.24999999999977	23.0	2020902.25	71.0	37.25	14639.75	22817.299999999992	287.14999999999986	5597.25	2037482.0499999998
47	2680.2500000000005	44.900000000000006	7121.0	4351.75	9005.75	3397.75	12061.0	25.950000000000003	14.0	121.0	28.950000000000003	6044.5	2020-04-28	2035411.75	78.5	49.75	118.0	10669.049999999996	101.0	253.5	4285.0	567.0	2033255.0	8205.45	2030299.25	10127.0	223.04999999999995	14405.049999999994	6.0	1646.3999999999933	137.0	77.04999999999995	23.0	2020574.5499999998	72.0	36.25	14768.0	23048.64999999999	285.3499999999997	5618.75	2037470.1
48	2645.2	45.95	7164.0	4361.8	9091.25	3324.25	12156.5	25.0	14.0	118.0	26.0	5915.0	2020-04-29	2035376.75	75.0	47.75	113.0	10463.849999999997	102.5	243.5	4190.5	550.5	2033210.0	8222.6	2030255.25	10183.5	226.14999999999986	14514.99999999999	6.0	1583.5999999999922	140.0	76.14999999999986	22.0	2020223.65	73.0	35.0	14874.0	23317.449999999986	274.94999999999914	5643.75	2037463.1500000001
49	2601.85	45.95	7219.5	4374.8	9122.75	3258.5	12234.5	23.0	13.0	113.25	23.950000000000003	5758.25	2020-04-30	2035352.75	73.0	45.0	102.75	10219.249999999993	104.5	225.0	4096.5	524.5	2033168.0	8229.95	2030218.0	10213.25	232.04999999999995	14625.04999999999	5.0	1527.2999999999925	144.0	73.14999999999986	22.0	2019901.35	74.0	34.0	14989.0	23607.799999999985	271.04999999999995	5665.75	2037451.45
50	2574.6499999999996	46.95	7253.5	4378.849999999999	9175.25	3193.5	12281.5	21.0	12.0	111.0	23.0	5602.5	2020-05-01	2035334.75	69.0	42.0	92.0	10052.799999999992	106.0	212.5	4016.0	510.0	2033123.0	8258.25	2030173.75	10240.25	235.14999999999986	14791.199999999992	5.0	1505.2999999999925	145.0	69.14999999999986	20.0	2019667.8	75.0	32.25	15075.0	23873.64999999998	264.2499999999998	5698.75	2037441.9
51	2524.8	47.0	7274.5	4380.0	9243.75	3142.0	12352.5	20.0	12.0	109.0	20.950000000000003	5473.0	2020-05-02	2035316.0	66.0	40.0	86.0	9979.849999999995	108.0	199.5	3919.5	479.25	2033077.0	8268.300000000001	2030125.75	10269.75	240.19999999999982	14935.949999999993	5.0	1441.849999999992	147.0	74.04999999999995	19.0	2019436.85	75.75	32.0	15148.5	24165.54999999998	258.2999999999997	5716.0	2037432.8499999999
52	2494.7000000000003	47.0	7294.0	4384.900000000001	9281.0	3084.75	12384.5	18.0	11.0	104.25	18.0	5355.0	2020-05-03	2035294.75	63.0	38.75	82.0	9913.899999999998	109.0	191.0	3849.5	453.25	2033045.5	8282.1	2030066.0	10306.25	244.39999999999964	15137.8	4.950000000000003	1396.1499999999935	149.25	72.09999999999991	19.0	2019177.3	76.0	30.25	15222.5	24580.299999999992	256.14999999999986	5740.25	2037429.4000000001
53	2463.9	48.95	7320.0	4388.700000000001	9320.5	3034.0	12431.0	16.0	10.0	100.0	15.950000000000003	5238.5	2020-05-04	2035282.0	60.0	37.0	75.75	9848.3	110.5	181.5	3777.0	443.25	2033015.0	8291.6	2030012.0	10322.25	247.49999999999955	15253.649999999996	4.0	1351.1999999999935	151.25	68.04999999999995	18.0	2018907.0	76.0	29.0	15302.75	24987.4	257.04999999999995	5763.5	2037425.4
54	2438.8	48.95	7347.0	4391.7	9355.5	2968.0	12464.0	15.0	10.0	95.25	14.0	5136.5	2020-05-05	2035270.75	57.0	35.0	68.0	9691.9	111.5	167.5	3701.5	424.75	2032984.0	8306.65	2029976.0	10338.0	249.39999999999964	15354.049999999997	4.0	1336.549999999994	154.25	68.04999999999995	17.0	2018632.65	78.0	29.0	15374.75	25201.699999999997	247.39999999999964	5777.5	2037421.4
55	2404.65	48.95	7365.0	4395.5	9399.75	2923.75	12537.0	14.0	9.0	92.0	13.0	5025.75	2020-05-06	2035260.5	54.5	33.0	65.0	9547.4	112.5	157.5	3627.5	402.75	2032950.0	8317.7	2029898.0	10355.0	254.29999999999973	15477.599999999999	4.0	1316.6499999999921	156.0	66.14999999999986	16.0	2018374.85	79.0	28.0	15445.5	25405.599999999995	237.29999999999973	5791.0	2037418.55
56	2378.8999999999996	49.0	7389.0	4397.65	9465.5	2878.25	12600.5	14.0	9.0	89.25	10.950000000000003	4921.5	2020-05-07	2035254.25	52.0	31.75	60.75	9362.599999999997	114.0	150.0	3564.0	378.0	2032917.5	8330.45	2029855.25	10362.25	258.2499999999998	15597.599999999999	4.0	1368.7999999999965	157.0	64.19999999999982	15.0	2018121.55	79.75	27.0	15516.25	25615.099999999995	232.19999999999982	5802.5	2037415.7
57	2362.25	49.95	7406.5	4402.5	9539.5	2836.25	12655.0	12.950000000000003	8.0	86.0	11.0	4822.25	2020-05-08	2035244.25	49.5	30.0	56.75	9200.699999999997	115.0	139.0	3493.0	362.5	2032890.0	8340.2	2029804.0	10388.25	266.0999999999999	15718.749999999998	3.0	1309.0999999999954	159.0	62.09999999999991	15.0	2017860.25	80.75	26.0	15597.0	25831.649999999994	228.04999999999995	5815.0	2037414.6
58	2346.6	51.0	7419.0	4403.55	9636.25	2791.25	12700.0	12.0	8.0	82.0	8.0	4716.25	2020-05-09	2035237.75	47.5	29.0	52.0	9077.799999999996	116.0	137.0	3428.0	349.25	2032869.0	8346.199999999999	2029771.0	10407.75	270.1999999999998	15844.949999999997	3.0	1254.8999999999965	161.0	60.0	14.0	2017603.85	81.75	25.0	15664.5	26064.649999999998	216.39999999999964	5833.0	2037413.5
59	2325.0	51.0	7433.5	4405.75	9703.75	2758.5	12748.0	12.0	8.0	80.25	7.0	4617.5	2020-05-10	2035225.0	45.0	28.0	49.0	8962.449999999999	116.5	126.0	3375.5	339.75	2032851.0	8353.95	2029714.5	10436.5	273.1999999999998	15953.149999999994	3.0	1221.0999999999972	162.25	59.049999999999955	13.0	2017379.7000000002	82.0	24.0	15709.0	26302.249999999996	208.29999999999973	5840.75	2037413.1500000001
60	2311.35	52.0	7450.0	4408.700000000001	9733.0	2727.75	12773.0	11.0	7.0	76.5	7.0	4532.5	2020-05-11	2035220.75	43.5	26.0	45.75	8833.35	118.0	119.0	3312.0	327.25	2032833.5	8361.2	2029679.75	10471.75	275.14999999999986	16066.999999999989	3.0	1195.9999999999973	163.25	59.0	13.0	2017199.2	82.0	23.25	15762.75	26617.449999999997	207.0999999999999	5852.75	2037410.05
61	2298.2000000000003	53.0	7466.0	4412.599999999999	9786.0	2704.0	12803.0	10.0	7.0	74.25	6.950000000000003	4479.25	2020-05-12	2035215.25	42.0	25.0	42.0	8689.6	118.5	114.0	3260.5	303.0	2032804.5	8363.6	2029634.5	10499.75	277.0999999999999	16234.599999999991	3.0	1162.4999999999986	165.25	58.0	12.0	2017013.45	83.0	23.0	15817.25	26913.249999999996	197.0999999999999	5864.25	2037408.05
62	2278.9	53.0	7489.0	4414.650000000001	9822.5	2676.5	12836.0	9.0	7.0	73.0	6.0	4406.5	2020-05-13	2035211.75	40.0	23.0	39.0	8506.399999999994	120.0	105.0	3210.0	294.0	2032780.0	8378.3	2029598.0	10512.5	281.0999999999999	16409.09999999999	2.0	1152.1999999999998	168.25	54.049999999999955	12.0	2016841.45	83.0	22.0	15865.0	27044.54999999999	188.14999999999986	5873.5	2037406.1
63	2270.8	53.95	7502.0	4416.55	9844.25	2646.0	12871.0	9.0	7.0	69.0	5.0	4330.5	2020-05-14	2035204.0	38.0	22.0	34.0	8361.499999999995	120.0	101.0	3162.5	283.25	2032761.0	8381.300000000001	2029572.5	10533.5	284.14999999999986	16585.749999999996	2.0	1123.4499999999996	170.5	53.049999999999955	11.0	2016675.95	84.0	21.25	15888.5	27185.349999999977	185.04999999999995	5879.5	2037405.15
64	2262.8999999999996	54.0	7516.0	4417.549999999999	9864.5	2613.5	12904.0	8.0	6.0	66.25	4.0	4251.75	2020-05-15	2035197.5	36.5	22.0	32.0	8210.099999999991	121.5	94.5	3115.5	268.25	2032745.5	8382.35	2029538.75	10550.25	288.14999999999986	16751.149999999998	2.0	1056.199999999998	173.0	52.049999999999955	11.0	2016521.35	84.75	21.0	15917.5	27422.299999999977	182.0	5880.75	2037401.3
65	2253.8	54.0	7529.5	4417.599999999999	9888.0	2582.75	12924.5	7.950000000000003	6.0	64.0	3.950000000000003	4170.25	2020-05-16	2035190.25	34.5	20.0	30.75	8092.899999999994	123.0	88.5	3070.0	251.25	2032734.5	8383.4	2029507.5	10556.25	291.0999999999999	16856.799999999996	2.0	1057.8999999999992	174.25	48.09999999999991	11.0	2016458.0	85.0	20.0	15972.75	27649.49999999998	181.14999999999986	5883.0	2037396.5
66	2235.95	54.0	7544.0	4418.650000000001	9922.25	2555.75	12943.0	7.0	5.0	61.25	3.0	4094.0	2020-05-17	2035182.75	33.0	19.0	27.75	7958.4499999999925	123.5	82.0	3047.0	246.25	2032729.5	8386.45	2029480.25	10561.25	295.04999999999995	16941.49999999999	2.0	1047.3999999999996	176.0	47.0	10.0	2016386.3	85.0	19.25	16008.5	27902.99999999998	172.19999999999982	5883.75	2037391.65
67	2223.9	54.95	7556.0	4418.650000000001	9949.25	2530.5	12949.5	7.0	5.0	60.25	3.0	4008.0	2020-05-18	2035175.0	32.0	18.0	27.0	7845.099999999991	124.0	77.0	2995.0	238.25	2032725.5	8387.65	2029455.0	10570.25	299.04999999999995	17026.49999999999	1.0	1026.9499999999982	176.25	45.049999999999955	9.5	2016362.55	86.0	18.25	16039.75	28164.74999999999	165.4499999999996	5886.5	2037391.65
68	2211.8500000000004	55.0	7564.5	4420.6	9972.0	2511.75	12967.0	7.0	5.0	57.25	2.0	3949.0	2020-05-19	2035165.25	30.0	18.0	25.0	7733.749999999991	124.0	73.0	2955.0	232.0	2032720.5	8388.85	2029425.5	10575.5	301.0999999999999	17104.949999999993	1.0	1012.1999999999998	178.0	45.049999999999955	9.0	2016292.25	86.0	18.0	16110.5	28393.64999999999	164.0999999999999	5890.0	2037390.7
69	2198.0	55.0	7578.5	4420.6	9990.0	2492.0	12988.0	6.0	5.0	56.0	2.0	3894.5	2020-05-20	2035158.75	29.0	17.0	23.75	7605.749999999991	125.0	71.0	2926.0	219.5	2032716.0	8390.949999999999	2029386.25	10581.5	306.0	17190.299999999996	1.0	942.149999999999	179.0	44.0	8.5	2016225.4000000001	86.0	17.0	16140.75	28679.349999999995	161.14999999999986	5895.25	2037388.8
70	2189.9	55.0	7594.5	4420.6	10005.5	2474.5	13008.0	6.0	4.0	53.0	2.0	3821.5	2020-05-21	2035154.25	29.0	16.0	22.75	7475.69999999999	126.0	67.5	2897.0	207.25	2032711.0	8392.9	2029344.25	10586.75	310.14999999999986	17265.999999999996	1.0	943.0999999999999	180.0	44.149999999999864	8.0	2016155.0	86.0	17.0	16157.5	28913.05	158.0999999999999	5905.0	2037386.9
71	2180.9	55.0	7605.0	4421.55	10018.25	2456.25	13020.5	5.0	4.0	51.25	1.0	3749.5	2020-05-22	2035146.75	27.0	15.0	20.0	7338.09999999999	127.0	62.5	2860.5	192.25	2032710.5	8395.75	2029312.0	10591.0	312.14999999999986	17340.899999999998	1.0	925.8999999999992	180.0	47.049999999999955	8.0	2016098.0	86.75	16.0	16224.75	29113.8	152.29999999999973	5915.75	2037386.9
72	2173.7999999999997	55.0	7613.5	4421.65	10031.0	2437.75	13029.5	5.0	4.0	49.0	1.0	3683.0	2020-05-23	2035141.0	26.0	15.0	18.0	7260.449999999992	127.0	60.5	2829.5	183.75	2032708.0	8398.6	2029290.25	10594.25	313.0999999999999	17416.199999999997	1.0	852.8499999999965	181.25	44.09999999999991	8.0	2016074.95	87.0	15.0	16279.25	29307.199999999997	147.19999999999982	5926.0	2037385.95
73	2167.5	55.95	7624.5	4423.55	10042.5	2422.0	13043.0	5.0	3.75	48.25	1.0	3619.0	2020-05-24	2035135.25	25.0	14.0	17.0	7150.049999999991	127.0	55.0	2795.0	172.75	2032701.5	8401.45	2029262.75	10600.75	316.0	17500.6	1.0	836.9499999999973	182.25	43.09999999999991	7.0	2016030.45	87.0	14.0	16315.25	29457.499999999996	143.0	5933.25	2037385.95
74	2163.5	56.0	7632.5	4423.6	10055.75	2403.25	13059.0	5.0	3.0	48.0	1.9500000000000028	3564.75	2020-05-25	2035130.5	24.0	13.0	16.0	7049.79999999999	128.0	52.0	2763.5	167.25	2032697.0	8401.45	2029244.25	10610.0	318.04999999999995	17574.249999999993	1.0	806.7499999999966	182.25	44.0	7.0	2015981.9	87.75	14.0	16347.25	29611.5	139.14999999999986	5937.5	2037384.9500000002
75	2152.9	56.0	7639.5	4423.6	10081.0	2388.25	13074.5	4.0	3.0	45.25	1.0	3510.5	2020-05-26	2035127.25	23.0	13.0	15.0	6931.24999999999	128.0	49.5	2735.5	157.25	2032689.5	8403.35	2029229.0	10615.75	320.1999999999998	17653.799999999985	1.0	803.5999999999976	183.5	44.049999999999955	7.0	2015927.05	87.75	14.0	16373.5	29650.399999999998	139.14999999999986	5943.0	2037381.9
76	2144.95	56.0	7639.5	4423.6	10100.5	2376.75	13082.0	4.0	3.0	43.0	1.0	3465.0	2020-05-27	2035122.0	22.0	12.0	14.0	6835.44999999999	129.0	46.0	2703.0	157.0	2032676.5	8403.35	2029204.75	10621.25	323.2499999999998	17733.99999999998	1.0	769.399999999996	185.25	41.049999999999955	7.0	2015871.5	88.75	14.0	16391.25	29695.99999999999	137.0	5945.5	2037381.7
77	2138.0	56.0	7648.0	4423.6	10124.25	2361.0	13087.5	4.0	3.0	42.0	1.0	3418.0	2020-05-28	2035117.25	21.0	12.0	12.0	6731.44999999999	129.5	46.0	2680.0	150.5	2032662.5	8405.25	2029180.5	10628.5	328.14999999999986	17800.799999999977	1.0	742.0999999999954	186.0	38.09999999999991	6.0	2015710.65	89.0	13.0	16417.5	29749.399999999987	132.14999999999986	5947.75	2037381.6
78	2133.75	56.0	7649.0	4423.6	10145.75	2349.5	13091.0	4.0	3.0	41.0	1.0	3378.5	2020-05-29	2035110.25	20.0	11.0	11.0	6614.09999999999	129.5	43.0	2649.0	141.25	2032645.5	8406.2	2029174.25	10634.75	330.0999999999999	17873.349999999973	1.0	741.5999999999967	187.25	38.0	6.0	2015594.0	89.0	12.0	16454.0	29809.649999999983	127.09999999999991	5949.25	2037381.2
79	2130.9	56.0	7650.5	4423.6	10164.25	2339.5	13094.5	4.0	3.0	40.0	0.0	3332.5	2020-05-30	2035106.25	19.0	10.0	11.0	6544.149999999992	130.0	39.0	2629.0	134.25	2032634.5	8411.9	2029157.75	10645.0	333.14999999999986	17948.349999999973	1.0	719.1999999999962	188.25	37.049999999999955	6.0	2015450.7	89.0	12.0	16491.75	29849.09999999998	121.04999999999995	5951.0	2037376.2
80	2124.9500000000003	56.0	7657.5	4423.6	10174.5	2326.0	13097.0	4.0	3.0	38.0	0.0	3301.0	2020-05-31	2035103.0	18.0	10.0	10.0	6471.849999999996	130.5	37.0	2608.5	130.0	2032624.0	8412.85	2029143.75	10650.5	334.1999999999998	18006.549999999967	1.0	712.349999999997	188.25	35.09999999999991	6.0	2015307.05	89.0	11.25	16530.75	29884.849999999973	122.14999999999986	5951.75	2037372.4
81	2121.85	56.0	7663.0	4423.6	10181.25	2316.0	13102.0	4.0	3.0	36.0	0.0	3258.25	2020-06-01	2035101.5	17.0	10.0	9.0	6376.899999999996	131.5	35.0	2591.5	122.0	2032613.0	8412.85	2029135.25	10654.0	339.04999999999995	18071.599999999966	1.0	684.0499999999972	190.0	36.049999999999955	5.0	2015190.5	89.0	11.0	16556.0	29910.29999999997	123.0	5952.5	2037370.5
82	2117.85	56.0	7670.5	4423.6	10186.0	2309.5	13103.0	4.0	3.0	35.0	0.0	3224.0	2020-06-02	2035098.25	17.0	9.0	9.0	6294.349999999997	131.5	31.5	2580.0	119.0	2032606.0	8412.9	2029132.0	10657.25	340.1999999999998	18126.89999999997	1.0	660.7999999999975	190.0	36.049999999999955	5.0	2015061.1	89.75	11.0	16570.5	29949.099999999966	118.14999999999986	5955.5	2037368.6
83	2114.0	56.0	7678.0	4423.6	10190.0	2300.75	13106.0	3.0	3.0	34.0	0.0	3189.5	2020-06-03	2035095.75	16.5	9.0	8.0	6215.849999999997	132.0	30.0	2565.0	117.25	2032600.0	8413.9	2029118.5	10661.75	344.04999999999995	18171.799999999967	1.0	677.049999999999	191.0	33.09999999999991	5.0	2014917.1	89.75	11.0	16575.25	29987.349999999962	114.09999999999991	5956.25	2037364.8
84	2113.85	56.0	7683.5	4423.6	10197.25	2290.0	13109.5	3.0	2.0	33.0	0.0	3149.75	2020-06-04	2035094.25	16.0	8.0	7.0	6136.449999999999	132.0	29.0	2545.5	111.0	2032594.0	8414.0	2029098.75	10673.25	345.04999999999995	18216.849999999962	1.0	647.4499999999996	191.0	35.049999999999955	5.0	2014793.75	89.75	10.25	16581.25	30015.34999999996	114.14999999999986	5956.25	2037362.9
85	2112.75	56.0	7689.0	4423.6	10207.75	2282.75	13115.5	3.0	2.0	32.0	0.0	3117.0	2020-06-05	2035092.75	15.0	8.0	6.0	6069.15	133.0	28.0	2527.5	104.25	2032584.0	8414.05	2029082.5	10680.0	347.04999999999995	18268.399999999965	1.0	642.7499999999993	192.0	31.09999999999991	5.0	2014665.3	90.0	10.0	16584.75	30046.699999999953	111.0	5956.5	2037362.9
86	2109.75	56.0	7692.0	4423.650000000001	10215.5	2276.5	13129.0	3.0	2.0	31.25	0.0	3081.25	2020-06-06	2035089.75	14.5	8.0	6.0	6008.05	133.5	25.5	2513.0	101.0	2032578.5	8414.449999999999	2029071.0	10683.0	350.0	18313.299999999967	1.0	632.5999999999995	193.0	31.09999999999991	4.5	2014539.7	90.0	10.0	16588.75	30177.399999999954	107.04999999999995	5958.25	2037362.9
87	2105.0	56.0	7696.0	4423.650000000001	10221.25	2267.0	13142.0	2.950000000000003	2.0	30.25	0.0	3044.25	2020-06-07	2035088.25	14.0	8.0	6.0	5909.699999999998	133.5	23.0	2495.5	98.0	2032575.5	8414.699999999999	2029066.0	10686.0	352.0	18366.499999999964	0.0	630.6499999999994	194.0	31.049999999999955	4.0	2014386.4500000002	90.75	9.0	16593.0	30308.299999999956	106.19999999999982	5958.5	2037362.9
88	2102.9500000000003	56.0	7698.5	4423.650000000001	10227.0	2261.75	13152.5	2.0	2.0	30.0	0.0	3010.0	2020-06-08	2035087.5	13.5	7.0	5.0	5847.749999999999	134.0	23.0	2485.0	93.0	2032573.5	8414.8	2029061.5	10690.0	354.0	18424.249999999964	0.0	620.4999999999995	195.0	30.049999999999955	4.0	2014260.55	91.0	9.0	16607.75	30423.449999999953	101.24999999999977	5958.75	2037362.9
89	2100.85	56.0	7699.0	4423.650000000001	10234.0	2256.75	13161.0	2.0	2.0	29.0	0.0	2977.5	2020-06-09	2035087.5	13.0	7.0	5.0	5765.4	134.0	21.0	2470.0	88.5	2032572.0	8414.949999999999	2029057.5	10693.25	355.04999999999995	18473.399999999965	0.0	615.5999999999995	195.25	32.0	4.0	2014142.5	91.0	9.0	16631.0	30566.74999999996	100.14999999999986	5959.75	2037362.9
90	2098.0	56.0	7699.5	4423.650000000001	10239.5	2251.25	13172.5	2.0	2.0	28.0	0.0	2944.5	2020-06-10	2035087.5	13.0	7.0	4.0	5656.4	134.0	19.5	2452.5	83.0	2032571.0	8415.95	2029051.25	10697.5	356.0999999999999	18519.599999999962	0.0	598.5499999999995	196.0	31.049999999999955	4.0	2014018.25	91.0	8.0	16647.0	30673.24999999996	96.04999999999995	5960.0	2037362.9
91	2093.9	56.0	7699.5	4423.650000000001	10243.25	2245.75	13180.5	2.0	2.0	27.0	0.0	2922.75	2020-06-11	2035087.25	12.0	7.0	4.0	5582.6	134.5	19.0	2437.5	79.5	2032568.5	8421.65	2029042.25	10697.75	359.14999999999986	18556.89999999996	0.0	574.4999999999995	196.25	31.0	4.0	2013885.4	91.0	8.0	16671.5	30776.14999999996	93.19999999999982	5961.5	2037362.9
92	2090.0	56.95	7701.0	4423.650000000001	10248.0	2242.75	13190.5	2.0	2.0	26.0	0.0	2913.0	2020-06-12	2035086.5	12.0	7.0	4.0	5495.1	134.5	17.0	2428.5	74.0	2032565.0	8426.4	2029035.75	10700.5	360.14999999999986	18601.44999999996	0.0	578.2499999999998	196.25	28.049999999999955	4.0	2013767.0	91.0	8.0	16689.0	30900.099999999962	90.09999999999991	5963.0	2037362.9
93	2085.95	56.95	7701.5	4423.650000000001	10253.25	2238.75	13199.5	2.0	2.0	25.0	0.0	2897.0	2020-06-13	2035086.25	12.0	6.0	3.0	5387.5999999999985	134.5	16.0	2421.0	73.0	2032560.5	8428.3	2029027.25	10702.0	363.0999999999999	18644.849999999962	0.0	563.8499999999992	196.25	26.049999999999955	4.0	2013664.0	91.75	8.0	16706.25	31007.999999999964	85.29999999999973	5963.75	2037362.9
94	2084.8	57.0	7703.0	4423.650000000001	10264.0	2234.0	13205.0	2.0	2.0	25.0	0.0	2878.75	2020-06-14	2035084.25	11.0	6.0	3.0	5310.149999999999	134.5	15.0	2411.0	68.0	2032556.5	8432.1	2029020.75	10705.75	364.04999999999995	18688.44999999996	0.0	534.4999999999986	196.5	25.049999999999955	3.0	2013538.25	92.0	7.0	16723.0	31109.349999999966	85.14999999999986	5966.0	2037362.9
95	2082.7999999999997	57.0	7703.0	4423.650000000001	10279.25	2230.75	13214.0	2.0	2.0	24.0	0.0	2864.25	2020-06-15	2035078.25	11.0	6.0	3.0	5221.699999999998	134.5	13.0	2404.5	66.0	2032554.5	8432.1	2028998.0	10705.75	365.0999999999999	18734.49999999996	0.0	508.69999999999845	196.5	25.0	3.0	2013440.55	92.0	7.0	16730.25	31251.349999999966	86.04999999999995	5966.0	2037362.9
96	2080.8	57.0	7703.0	4423.650000000001	10285.75	2226.75	13222.5	2.0	2.0	24.0	0.0	2852.25	2020-06-16	2035076.75	11.0	6.0	3.0	5184.199999999999	134.5	13.0	2396.0	63.5	2032552.0	8432.1	2028978.25	10706.25	365.14999999999986	18773.74999999996	0.0	503.14999999999895	196.5	24.09999999999991	3.0	2013319.7999999998	92.0	7.0	16738.25	31373.699999999968	82.04999999999995	5966.0	2037362.9
97	2076.9500000000003	57.0	7703.0	4423.650000000001	10295.25	2223.25	13224.5	2.0	2.0	22.0	0.0	2822.25	2020-06-17	2035076.75	10.0	6.0	2.0	5134.249999999998	135.0	12.0	2386.0	61.25	2032549.0	8432.1	2028956.25	10707.25	365.1999999999998	18807.299999999963	0.0	494.7999999999993	197.25	24.149999999999864	3.0	2013233.55	92.0	7.0	16743.75	31520.549999999974	81.0	5966.75	2037362.9
98	2075.85	57.0	7703.0	4423.650000000001	10304.75	2219.5	13225.5	2.0	2.0	22.0	0.0	2809.0	2020-06-18	2035076.0	10.0	5.75	2.0	5085.25	135.0	12.0	2380.0	58.25	2032546.5	8432.1	2028937.75	10707.5	367.0999999999999	18846.649999999958	0.0	484.5499999999995	197.25	23.149999999999864	3.0	2013127.0	92.0	7.0	16751.0	31629.399999999976	78.04999999999995	5966.75	2037362.9
99	2073.85	57.0	7703.0	4423.650000000001	10310.75	2215.5	13227.5	2.0	1.0	21.25	0.0	2786.5	2020-06-19	2035076.0	10.0	5.0	2.0	5003.299999999998	135.0	11.0	2372.0	55.25	2032542.5	8432.1	2028923.75	10707.5	367.2499999999998	18881.149999999958	0.0	458.7499999999993	198.25	25.0	3.0	2013072.9000000001	92.0	6.25	16757.0	31757.999999999978	80.09999999999991	5966.75	2037362.9
100	2071.9500000000003	57.0	7703.0	4423.650000000001	10314.75	2212.0	13230.0	2.0	1.0	21.0	0.0	2758.0	2020-06-20	2035075.25	9.0	5.0	2.0	4908.399999999997	135.5	10.0	2366.0	54.0	2032541.0	8432.1	2028908.75	10707.5	369.1999999999998	18916.349999999962	0.0	466.49999999999955	198.25	23.049999999999955	3.0	2013014.6500000001	92.0	6.0	16761.75	31888.34999999998	76.14999999999986	5966.75	2037362.9
101	2069.9	57.0	7703.0	4423.650000000001	10317.25	2210.75	13231.5	2.0	1.0	20.0	0.0	2732.0	2020-06-21	2035074.25	9.0	5.0	1.0	4817.799999999995	135.5	10.0	2358.0	52.0	2032539.5	8432.1	2028899.0	10708.0	370.1999999999998	18945.99999999996	0.0	457.6499999999994	198.25	22.049999999999955	3.0	2012969.75	92.0	6.0	16770.0	32002.199999999983	74.04999999999995	5967.5	2037362.9
102	2068.95	57.0	7703.0	4423.650000000001	10323.5	2208.0	13234.5	2.0	1.0	19.25	0.0	2712.5	2020-06-22	2035073.5	9.0	5.0	1.0	4750.049999999994	135.5	10.0	2351.5	47.25	2032536.5	8432.1	2028885.75	10708.25	371.2999999999997	18975.34999999996	0.0	447.69999999999936	198.25	23.0	3.0	2012908.15	92.0	6.0	16779.0	32110.699999999983	75.04999999999995	5970.5	2037362.9
103	2067.9	57.0	7703.0	4423.650000000001	10334.25	2206.25	13237.5	2.0	1.0	19.0	0.0	2688.5	2020-06-23	2035073.5	9.0	5.0	1.0	4671.249999999993	135.5	9.0	2343.5	46.0	2032534.0	8432.1	2028873.0	10708.25	373.2999999999997	19010.34999999996	0.0	445.04999999999905	198.25	23.0	3.0	2012844.55	92.0	6.0	16788.0	32229.849999999988	72.04999999999995	5978.0	2037362.9
104	2067.9	57.0	7703.0	4423.650000000001	10339.0	2205.5	13239.5	2.0	1.0	19.0	0.0	2670.75	2020-06-24	2035073.5	9.0	5.0	1.0	4610.599999999991	135.5	8.0	2336.5	45.25	2032533.0	8432.1	2028863.25	10708.5	376.1999999999998	19044.09999999996	0.0	440.69999999999845	198.25	23.0	3.0	2012783.15	92.0	6.0	16805.0	32329.24999999999	67.14999999999986	5978.0	2037362.9
105	2064.0	57.0	7703.0	4423.650000000001	10342.0	2202.75	13240.0	2.0	1.0	18.25	0.0	2659.75	2020-06-25	2035073.5	9.0	4.0	1.0	4555.29999999999	135.5	7.0	2325.5	40.0	2032528.5	8432.1	2028856.75	10708.5	379.1999999999998	19073.399999999958	0.0	423.24999999999795	199.25	21.049999999999955	3.0	2012733.95	92.0	6.0	16819.5	32453.049999999992	66.09999999999991	5978.0	2037362.9
106	2063.0	57.0	7703.0	4423.650000000001	10346.0	2200.5	13243.5	1.9500000000000028	1.0	18.0	0.0	2646.0	2020-06-26	2035073.25	8.0	4.0	1.0	4491.749999999989	135.5	7.0	2320.5	39.0	2032525.0	8432.1	2028846.75	10709.0	383.04999999999995	19099.399999999958	0.0	406.14999999999895	200.0	20.049999999999955	3.0	2012678.6	92.0	5.25	16832.25	32547.599999999995	67.04999999999995	5978.75	2037362.9
107	2063.0	57.0	7703.0	4423.650000000001	10349.0	2198.75	13246.0	1.9500000000000028	1.0	17.0	0.0	2630.75	2020-06-27	2035073.25	8.0	4.0	1.0	4439.049999999989	135.5	6.0	2317.0	36.0	2032522.0	8432.1	2028837.5	10710.0	384.0	19127.399999999958	0.0	389.24999999999886	200.0	19.0	3.0	2012623.7	92.75	5.0	16847.5	32646.699999999993	67.0	5980.25	2037362.9
108	2061.9	57.0	7703.0	4423.650000000001	10351.0	2197.75	13248.0	1.0	1.0	17.0	0.0	2614.75	2020-06-28	2035073.25	8.0	4.0	1.0	4404.39999999999	135.5	6.0	2315.0	34.25	2032517.0	8432.1	2028828.75	10719.75	385.0999999999999	19151.49999999996	0.0	372.3999999999987	200.25	19.049999999999955	3.0	2012570.8	92.75	5.0	16859.5	32726.149999999998	66.09999999999991	5980.25	2037362.9
109	2059.9	57.0	7703.0	4423.650000000001	10354.25	2195.5	13250.0	1.9500000000000028	1.0	17.0	0.0	2604.25	2020-06-29	2035072.5	8.0	4.0	1.0	4361.549999999991	135.5	6.0	2312.0	33.0	2032514.5	8432.1	2028817.75	10720.75	386.1999999999998	19176.34999999996	0.0	345.3999999999987	200.25	19.049999999999955	2.5	2012520.5	92.75	5.0	16880.0	32812.65	66.04999999999995	5980.25	2037362.9
110	2059.85	57.0	7703.0	4423.650000000001	10356.0	2193.0	13251.0	1.9500000000000028	1.0	17.0	0.0	2593.25	2020-06-30	2035072.5	8.0	4.0	0.0	4311.749999999991	135.5	5.0	2306.5	32.25	2032511.0	8432.1	2028810.5	10721.0	389.0999999999999	19207.09999999996	0.0	331.59999999999854	200.25	19.0	2.0	2012463.9	92.75	5.0	16897.25	32881.2	66.0	5980.25	2037362.9
111	2057.85	57.0	7703.0	4423.650000000001	10358.75	2191.0	13254.5	1.0	1.0	16.0	0.0	2580.75	2020-07-01	2035072.5	8.0	4.0	0.0	4262.249999999991	135.5	5.0	2301.0	31.25	2032510.0	8432.1	2028800.0	10721.0	390.04999999999995	19227.949999999957	0.0	318.7999999999993	201.0	17.049999999999955	2.0	2012422.95	92.75	5.0	16906.5	32949.649999999994	63.09999999999991	5980.25	2037362.9
112	2057.8	57.95	7703.0	4423.650000000001	10361.0	2189.0	13256.0	1.0	1.0	16.0	0.0	2569.5	2020-07-02	2035071.75	8.0	4.0	0.0	4232.749999999992	135.5	5.0	2297.0	31.0	2032506.0	8432.1	2028793.25	10721.0	391.04999999999995	19295.69999999996	0.0	316.0999999999999	201.0	17.0	2.0	2012388.4000000001	93.0	5.0	16917.5	33005.6	62.049999999999955	5980.25	2037362.9
113	2055.85	57.95	7703.0	4423.650000000001	10363.5	2186.0	13260.5	1.0	1.0	15.25	0.0	2556.5	2020-07-03	2035071.75	8.0	4.0	0.0	4176.849999999991	135.5	4.0	2294.0	29.25	2032504.5	8432.1	2028788.0	10721.0	392.0	19360.449999999964	0.0	303.7999999999993	201.0	16.0	2.0	2012346.15	93.0	5.0	16932.75	33074.84999999999	61.0	5980.25	2037362.9
114	2054.9	57.95	7703.0	4423.650000000001	10367.5	2184.0	13261.5	1.0	1.0	15.0	0.0	2553.0	2020-07-04	2035071.75	8.0	4.0	0.0	4127.99999999999	135.5	4.0	2293.5	29.0	2032502.5	8432.1	2028786.5	10721.0	392.04999999999995	19420.149999999965	0.0	298.14999999999986	201.25	17.0	2.0	2012311.65	93.0	5.0	16947.25	33127.549999999996	59.0	5980.25	2037362.9
115	2054.0	57.95	7703.0	4423.650000000001	10370.25	2182.0	13263.5	1.0	1.0	14.25	0.0	2544.25	2020-07-05	2035071.75	8.0	4.0	0.0	4089.6499999999905	135.5	4.0	2289.5	27.0	2032501.5	8432.1	2028782.75	10721.75	393.0	19483.949999999968	0.0	285.9999999999991	201.25	16.0	2.0	2012278.6	93.0	5.0	16951.75	33171.049999999996	54.149999999999864	5981.0	2037362.9
116	2051.95	57.95	7703.0	4423.650000000001	10374.0	2181.0	13266.0	1.0	1.0	14.0	0.0	2531.0	2020-07-06	2035071.75	7.0	4.0	0.0	4055.699999999991	136.0	3.0	2287.0	26.0	2032500.0	8432.1	2028779.75	10722.5	393.04999999999995	19543.84999999997	0.0	282.5499999999995	202.0	15.099999999999909	2.0	2012242.8	93.0	5.0	16959.25	33224.34999999999	55.149999999999864	5981.75	2037362.9
117	2050.95	57.95	7703.0	4423.650000000001	10378.5	2181.0	13272.5	1.0	1.0	14.0	0.0	2517.25	2020-07-07	2035071.5	7.0	4.0	0.0	4006.1999999999907	136.0	4.0	2284.5	24.0	2032496.0	8432.1	2028776.75	10722.5	393.04999999999995	19600.69999999997	0.0	275.7499999999993	202.0	14.049999999999955	2.0	2012220.0	93.0	4.0	16974.25	33280.04999999999	52.149999999999864	5981.75	2037362.9
118	2049.9500000000003	57.95	7703.0	4423.650000000001	10380.75	2179.75	13276.0	1.0	1.0	14.0	0.0	2513.5	2020-07-08	2035071.5	7.0	4.0	0.0	3977.749999999991	136.0	3.0	2282.0	23.0	2032494.5	8432.1	2028773.75	10723.25	394.0	19663.19999999997	0.0	259.3499999999997	202.0	14.0	2.0	2012180.3499999999	93.0	4.0	16987.0	33329.59999999999	49.19999999999982	5981.75	2037362.9
119	2048.0	57.95	7703.0	4423.650000000001	10385.75	2177.75	13279.5	1.0	1.0	14.0	0.0	2508.0	2020-07-09	2035071.5	7.0	4.0	0.0	3933.499999999991	136.0	3.0	2278.5	22.0	2032493.5	8432.1	2028770.75	10723.25	395.0	19716.799999999974	0.0	250.04999999999995	202.0	14.099999999999909	2.0	2012146.15	93.0	4.0	16993.75	33367.349999999984	50.049999999999955	5981.75	2037362.9
120	2043.95	57.95	7703.0	4423.650000000001	10388.5	2176.0	13282.5	1.0	1.0	13.25	0.0	2504.0	2020-07-10	2035071.5	7.0	4.0	0.0	3916.2999999999925	136.0	2.0	2277.0	21.0	2032490.5	8432.1	2028767.75	10723.25	395.04999999999995	19779.499999999978	0.0	240.4499999999996	202.0	15.0	2.0	2012108.5	93.0	4.0	17001.75	33405.14999999999	51.09999999999991	5981.75	2037362.9
