# Supplementary material for: Simulation of the COVID-19 epidemic on the social network of Slovenia: Estimating the intrinsic forecast uncertainty
Source: PLoS One. 2020 Aug 27;15(8):e0238090. doi: 10.1371/journal.pone.0238090 (PMC7451520; doi:10.1371/journal.pone.0238090)
Supplement: S1 File — The core program korona_final.py is written in Python 2.7 and requires standard scipy, numpy and matplotlib. The most time-consuming procedures of the software are written in Fortran 90. Python binding are created using F2PY [94]: f2py -c generate_connections.f90 -m generate_connections. (ZIP) [file pone.0238090.s001.zip › data/data_Fig9/controlled_perturb_transmission.csv]

	active_05	dead_05	symptoms_median	symptoms_05	symptoms_75	active_25	immune_median	hospitalized_05	icu_25	hospitalized_75	infectious_05	active_75	date	susceptible_75	hospitalized_median	hospitalized_25	infectious_25	active_95	dead_median	infectious_median	active_median	infectious_75	susceptible_median	immune_05	susceptible_25	immune_25	dead_95	symptoms_95	icu_05	infectious_95	dead_75	icu_95	icu_median	susceptible_05	dead_25	icu_75	immune_75	immune_95	hospitalized_95	symptoms_25	susceptible_95
0	1003.8000000000001	0.0	404.0	352.95	437.0	1404.25	460.5	3.0	2.0	13.0	141.0	2387.75	2020-03-12	2044390.75	9.0	7.0	282.25	4307.25	0.0	431.0	1810.0	673.25	2043985.0	321.84999999999997	2043407.25	387.0	0.0	531.0	1.0	1421.6999999999994	0.0	7.0	3.0	2041487.75	0.0	4.0	533.0	676.2499999999998	23.0	376.0	2044791.2000000002
1	1223.8	0.0	509.5	429.0	566.25	1693.5	683.0	4.0	2.0	16.0	202.90000000000003	2823.25	2020-03-13	2044101.25	11.0	8.0	411.5	4921.699999999999	0.0	644.5	2173.5	993.25	2043621.0	476.95	2042968.5	574.0	0.0	725.05	1.0	2156.45	0.0	8.0	3.0	2040870.55	0.0	5.0	803.0	1073.5499999999995	25.0	469.0	2044571.1500000001
2	1428.6	0.0	623.0	504.95	710.25	1929.25	834.5	5.0	2.0	17.0	242.95000000000002	3235.25	2020-03-14	2043864.75	12.0	8.75	493.0	5473.099999999995	0.0	782.5	2478.5	1187.5	2043313.0	573.95	2042554.0	707.25	0.0	955.2499999999998	1.0	2563.999999999999	0.0	8.0	3.5	2040241.1500000001	0.0	5.0	995.25	1330.7499999999993	28.0	567.0	2044363.55
3	1616.95	0.0	754.0	599.95	870.0	2207.0	1022.0	6.0	2.0	18.0	233.9	3655.25	2020-03-15	2043573.0	13.0	9.0	501.0	6237.999999999991	0.0	824.5	2820.5	1316.0	2042947.0	694.9	2042115.5	847.75	0.0	1197.199999999999	1.0	2931.15	0.0	9.0	4.0	2039503.8	0.0	6.0	1229.0	1674.2999999999997	31.0	678.0	2044172.0
4	1808.7000000000003	0.0	900.0	710.9	1045.25	2472.5	1227.0	6.0	3.0	21.25	262.65000000000003	4150.25	2020-03-16	2043299.25	15.0	11.0	578.75	7195.899999999992	0.0	939.5	3202.0	1467.5	2042550.0	817.85	2041607.0	1018.5	1.0	1471.8499999999992	1.0	3136.399999999995	0.0	11.0	4.0	2038586.6500000001	0.0	6.0	1486.25	2057.05	34.0	806.5	2043941.4
5	1955.6499999999999	0.0	1059.5	824.95	1237.25	2708.5	1463.0	8.0	3.0	26.0	322.0	4535.75	2020-03-17	2043050.5	19.0	14.0	650.5	7787.04999999999	0.0	1031.5	3527.5	1610.75	2042235.5	952.95	2041167.0	1208.75	2.0	1759.199999999998	2.0	3340.449999999996	1.0	12.0	5.0	2037984.0	0.0	8.0	1779.25	2476.6999999999994	40.09999999999991	943.0	2043808.5
6	2132.95	0.0	1233.0	944.95	1456.5	2969.75	1712.0	10.0	4.0	31.0	345.9	4954.75	2020-03-18	2042783.5	23.0	17.0	721.0	8406.649999999987	0.0	1133.5	3855.5	1799.75	2041904.0	1109.8	2040743.25	1412.0	3.0	2103.199999999999	2.0	3639.299999999994	1.0	15.0	6.5	2037353.85	0.0	9.0	2113.75	2976.7999999999993	50.049999999999955	1088.0	2043626.2
7	2316.75	0.0	1415.5	1068.85	1684.0	3223.25	1989.5	13.0	5.0	39.0	366.95000000000005	5418.75	2020-03-19	2042522.0	29.0	21.0	757.25	9090.84999999999	1.0	1231.0	4166.0	1908.25	2041552.5	1280.95	2040264.75	1630.25	4.0	2481.199999999999	3.0	3889.449999999998	2.0	18.049999999999955	8.0	2036647.75	0.0	11.0	2493.25	3460.8999999999974	64.0	1245.75	2043412.1500000001
8	2485.85	0.0	1600.0	1190.0	1918.75	3467.25	2285.0	16.0	7.0	49.0	402.0	5899.0	2020-03-20	2042235.0	36.0	25.0	772.75	9792.449999999992	1.0	1268.5	4497.0	1964.5	2041209.5	1453.9499999999998	2039725.0	1862.75	5.0	2822.5999999999967	4.0	4052.949999999995	3.0	24.0	10.0	2035885.9	1.0	14.0	2862.0	4035.2	77.04999999999995	1398.75	2043196.15
9	2620.4	0.0	1790.0	1302.0	2168.25	3663.0	2592.5	20.0	8.0	59.25	384.65	6263.75	2020-03-21	2041976.0	43.5	31.0	776.0	10480.849999999995	2.0	1288.0	4778.0	2040.5	2040890.5	1632.8	2039288.5	2100.25	6.0	3185.2499999999973	5.0	4171.699999999992	3.0	29.0	12.0	2035101.3499999999	1.0	17.0	3244.75	4700.15	99.04999999999995	1553.5	2043031.35
10	2718.5	0.0	1981.5	1430.8000000000002	2409.25	3836.25	2927.0	24.950000000000003	10.0	72.0	395.75	6540.75	2020-03-22	2041759.75	52.0	38.0	790.5	11168.549999999997	2.0	1344.0	4997.0	2121.5	2040588.0	1822.95	2038897.75	2355.0	7.0	3569.649999999998	6.0	4362.049999999998	4.0	35.0	14.0	2034465.65	1.0	21.0	3651.75	5262.749999999993	120.09999999999991	1705.75	2042891.05
11	2782.25	0.0	2172.0	1561.45	2643.0	3995.25	3245.5	29.950000000000003	12.0	83.0	381.55000000000007	6836.75	2020-03-23	2041557.0	59.0	44.0	792.5	11720.799999999996	3.0	1359.0	5204.0	2160.0	2040298.5	2018.75	2038523.75	2609.0	8.049999999999955	3955.299999999997	7.0	4447.599999999998	5.0	42.0	17.0	2033765.8499999999	2.0	24.0	4073.75	5890.29999999999	144.0	1864.75	2042741.25
12	2872.3	0.0	2359.5	1672.6499999999999	2897.75	4142.0	3576.5	32.95	14.0	96.0	366.50000000000006	7155.0	2020-03-24	2041330.0	68.0	49.0	786.25	12251.949999999999	4.0	1358.5	5428.5	2165.25	2040040.0	2214.85	2038120.75	2869.5	10.0	4386.149999999999	8.0	4448.599999999995	6.0	47.049999999999955	19.0	2033094.5	2.0	27.25	4502.0	6575.199999999992	170.0	2018.5	2042597.4
13	2924.0	1.0	2556.5	1786.85	3149.5	4251.75	3901.5	35.0	15.0	105.5	351.8	7333.0	2020-03-25	2041149.0	76.0	55.0	753.25	12760.549999999994	5.0	1330.0	5567.0	2149.75	2039771.0	2393.9500000000003	2037804.25	3102.75	13.0	4779.999999999999	9.0	4494.5	8.0	56.0	21.0	2032493.0	3.0	31.0	4930.25	7262.249999999993	189.24999999999977	2172.0	2042461.1
14	2972.6	2.0	2726.5	1891.6	3376.0	4342.5	4195.0	38.95	17.0	116.0	334.90000000000003	7532.0	2020-03-26	2040946.0	85.0	61.0	726.25	13248.299999999992	6.0	1274.0	5697.0	2107.75	2039495.0	2560.45	2037508.0	3337.25	16.0	5189.449999999999	10.0	4437.099999999996	9.0	60.0	23.0	2031949.35	4.0	34.0	5362.75	8006.349999999994	210.19999999999982	2308.5	2042340.5
15	2982.4500000000003	2.0	2906.5	1988.75	3615.0	4379.5	4528.5	41.0	19.0	127.0	324.95	7710.25	2020-03-27	2040752.75	93.0	66.0	703.5	13627.349999999995	8.0	1232.5	5761.0	2079.5	2039253.0	2705.7000000000003	2037201.0	3587.0	19.0	5571.5999999999985	11.0	4363.699999999997	12.0	65.14999999999986	25.5	2031383.4500000002	5.0	37.0	5824.5	8739.05	233.24999999999977	2431.75	2042237.25
16	2981.85	3.0	3073.5	2080.7000000000003	3827.0	4374.25	4805.0	43.0	20.0	135.25	292.8	7813.5	2020-03-28	2040575.0	100.5	69.0	671.5	13987.349999999997	10.0	1204.5	5859.0	2020.5	2039032.0	2839.05	2036890.0	3821.25	23.0	5957.049999999999	11.0	4321.65	14.0	72.04999999999995	27.0	2030877.25	6.0	39.0	6256.25	9361.65	248.0999999999999	2564.25	2042123.4
17	2988.65	3.0	3224.5	2164.9500000000003	4046.75	4401.25	5126.5	46.95	21.0	145.0	268.6	7948.0	2020-03-29	2040393.25	105.0	75.0	647.25	14277.9	11.5	1160.5	5908.5	1954.5	2038768.0	3001.6	2036599.0	4077.75	26.049999999999955	6244.799999999996	12.950000000000003	4248.099999999999	17.0	75.0	30.0	2030372.05	7.0	41.0	6660.0	9979.699999999995	269.0999999999999	2678.75	2042031.9
18	2968.7000000000003	4.0	3375.0	2243.8	4265.0	4440.5	5366.0	47.95	22.0	152.0	251.8	8068.5	2020-03-30	2040221.5	110.0	78.0	625.25	14531.349999999995	14.0	1130.5	5941.0	1871.5	2038546.0	3137.15	2036337.75	4303.25	31.049999999999955	6633.699999999997	13.0	4062.0999999999945	20.0	77.19999999999982	30.0	2029878.4	9.0	42.0	7053.5	10559.64999999999	287.39999999999964	2793.75	2041950.5
19	2936.7	5.0	3529.5	2304.95	4476.5	4432.25	5663.5	48.0	22.0	159.0	245.95	8157.25	2020-03-31	2040062.25	112.5	81.0	598.25	14679.349999999997	16.0	1091.5	5921.5	1785.5	2038371.5	3285.6	2036095.0	4514.25	37.049999999999955	7056.1	13.0	3953.999999999999	23.0	83.09999999999991	32.0	2029461.9500000002	10.0	44.0	7395.0	11137.549999999992	299.2499999999998	2895.5	2041883.7999999998
20	2919.1	6.0	3677.5	2369.6	4674.5	4391.25	5948.0	47.0	23.0	163.25	222.8	8130.5	2020-04-01	2039912.5	116.5	82.0	567.0	14807.299999999997	18.0	1054.5	5885.0	1730.5	2038192.5	3393.6	2035810.0	4748.5	43.0	7414.649999999998	14.0	3823.7	26.0	86.0	33.0	2029064.85	12.0	46.0	7741.25	11746.799999999994	319.2999999999997	3004.5	2041811.6
21	2870.7	7.0	3811.0	2438.9	4834.75	4365.25	6200.5	47.95	23.0	169.0	198.0	8090.0	2020-04-02	2039762.25	117.0	84.0	540.0	14913.0	21.0	1022.0	5854.0	1672.75	2038019.0	3505.8500000000004	2035554.5	4957.25	50.0	7739.699999999993	13.0	3688.999999999999	30.0	87.04999999999995	33.5	2028599.6	13.0	47.0	8093.25	12357.849999999993	324.14999999999986	3100.25	2041727.75
22	2821.75	9.0	3941.5	2486.75	5016.0	4354.0	6431.0	49.0	23.0	173.0	183.95	8042.0	2020-04-03	2039621.0	118.0	86.0	508.75	14922.099999999999	23.0	975.5	5767.0	1581.0	2037836.0	3622.65	2035301.25	5135.5	56.0	8056.699999999996	13.0	3486.899999999999	34.0	92.09999999999991	33.0	2028161.7	15.75	47.0	8433.75	13037.75	334.1999999999998	3186.75	2041647.3
23	2758.3	9.0	4070.5	2551.9	5188.25	4286.5	6678.5	48.95	23.0	172.75	168.85	7984.0	2020-04-04	2039492.25	118.5	86.75	474.0	14847.149999999996	26.0	916.5	5728.0	1519.0	2037668.0	3697.95	2035058.75	5302.0	60.09999999999991	8382.35	14.0	3261.299999999999	38.0	89.09999999999991	34.0	2027764.55	18.0	49.0	8788.5	13540.049999999996	334.4499999999996	3267.5	2041584.9000000001
24	2688.35	10.0	4190.0	2605.3500000000004	5353.25	4212.75	6888.5	50.0	23.0	175.0	156.95	7974.25	2020-04-05	2039364.0	121.5	85.0	452.0	14724.649999999992	29.0	879.0	5695.5	1451.5	2037541.0	3794.9	2034825.25	5443.75	68.0	8677.749999999998	14.0	3136.4999999999977	42.0	89.14999999999986	34.0	2027424.0	19.75	50.0	9140.25	14054.3	336.4499999999996	3342.75	2041545.1500000001
25	2624.45	12.0	4304.0	2640.0	5506.5	4143.5	7122.0	48.0	23.0	177.0	147.75	7804.0	2020-04-06	2039255.0	121.0	84.75	427.5	14811.1	31.0	844.0	5604.5	1381.5	2037382.0	3909.3500000000004	2034609.0	5633.25	74.0	9026.699999999999	13.0	3008.699999999999	46.0	87.29999999999973	34.0	2027097.6	22.0	51.0	9461.75	14572.449999999999	346.0999999999999	3417.0	2041495.95
26	2558.55	13.0	4423.0	2667.9	5669.75	4063.25	7314.5	47.0	23.0	175.25	133.75	7730.75	2020-04-07	2039174.75	121.5	84.0	397.0	14667.349999999997	34.5	795.0	5512.0	1309.0	2037262.0	3982.3999999999996	2034375.5	5781.0	83.0	9249.299999999997	13.0	2877.0499999999993	49.0	92.14999999999986	34.0	2026780.15	24.0	50.0	9740.5	15063.549999999996	345.14999999999986	3492.5	2041453.0999999999
27	2474.75	15.0	4529.0	2714.6	5803.5	3966.75	7503.0	45.95	23.0	175.25	129.9	7640.0	2020-04-08	2039125.0	118.0	82.0	364.75	14529.949999999997	38.0	744.0	5462.0	1236.5	2037168.0	4033.85	2034188.0	5880.0	89.09999999999991	9505.249999999998	13.0	2686.749999999997	54.0	89.14999999999986	33.0	2026502.95	26.0	50.0	9989.25	15529.299999999997	353.04999999999995	3562.0	2041402.75
28	2385.55	17.0	4619.0	2754.65	5957.0	3882.0	7677.0	44.0	22.0	173.25	115.85000000000001	7532.75	2020-04-09	2039042.5	116.0	81.0	346.5	14423.699999999997	41.0	712.5	5368.0	1173.5	2037071.0	4113.0	2034037.5	5991.75	96.14999999999986	9720.199999999995	12.0	2594.5499999999993	57.0	90.09999999999991	33.0	2026184.75	28.0	48.0	10243.25	15952.549999999996	342.49999999999955	3625.5	2041359.5499999998
29	2299.45	18.0	4709.5	2782.8500000000004	6089.75	3796.25	7865.5	43.0	21.0	170.25	105.85000000000001	7520.25	2020-04-10	2038958.25	113.5	81.0	314.25	14287.699999999997	43.0	669.0	5255.0	1134.5	2036964.5	4176.45	2033859.0	6101.5	103.19999999999982	9902.749999999993	11.0	2503.049999999998	61.0	93.24999999999977	32.0	2025889.4000000001	30.0	48.0	10474.25	16366.199999999993	347.0	3684.0	2041337.2
30	2212.9	19.0	4800.5	2827.4	6214.75	3716.25	8029.5	41.0	20.0	169.0	98.80000000000001	7392.0	2020-04-11	2038915.0	111.5	79.0	302.0	14133.249999999996	46.0	630.5	5137.0	1084.75	2036856.5	4231.75	2033687.0	6209.5	107.24999999999977	10089.049999999988	10.950000000000003	2387.849999999997	65.0	94.04999999999995	32.0	2025616.75	32.0	48.0	10686.75	16840.199999999997	344.2499999999998	3738.5	2041306.25
31	2147.45	20.0	4885.5	2853.7	6334.0	3617.25	8162.0	41.95	20.0	164.0	90.70000000000002	7225.0	2020-04-12	2038890.75	109.5	75.75	281.0	14033.899999999998	48.0	594.0	4988.5	1033.0	2036748.5	4292.95	2033551.0	6339.25	116.04999999999995	10263.79999999999	10.0	2263.649999999997	69.25	93.09999999999991	31.0	2025360.95	34.0	47.0	10884.75	17269.999999999996	333.8999999999992	3784.75	2041263.2999999998
32	2074.0	21.0	4968.5	2877.45	6441.0	3515.0	8317.5	41.0	19.0	161.5	80.0	7117.75	2020-04-13	2038821.0	107.5	74.0	261.75	13700.8	51.0	567.0	4864.0	974.5	2036662.5	4338.9	2033383.5	6451.0	124.0	10425.299999999988	9.950000000000003	2172.449999999999	73.0	92.14999999999986	30.0	2025158.3	36.0	45.0	11092.0	17749.15	331.39999999999964	3845.5	2041235.05
33	2011.8500000000001	22.0	5043.5	2892.75	6550.25	3423.5	8458.5	37.0	19.0	161.0	71.85000000000001	6991.5	2020-04-14	2038733.0	104.5	72.0	240.75	13473.9	53.0	528.0	4762.0	926.25	2036553.0	4386.5	2033225.75	6545.0	128.0	10593.94999999999	9.0	2070.6499999999987	76.0	89.04999999999995	29.0	2024921.5	38.0	45.0	11274.5	18103.9	326.14999999999986	3894.75	2041202.0
34	1954.95	23.950000000000003	5104.5	2912.0	6655.25	3338.0	8585.0	36.900000000000006	18.0	157.25	65.95	6853.25	2020-04-15	2038639.25	101.5	69.75	223.75	13135.799999999996	56.0	500.5	4635.5	879.5	2036461.5	4424.7	2033090.25	6631.5	135.0999999999999	10755.699999999992	9.0	1975.8999999999992	79.0	88.04999999999995	29.0	2024699.7999999998	39.75	44.0	11451.75	18400.949999999993	311.7999999999993	3946.25	2041160.6500000001
35	1890.85	24.950000000000003	5178.5	2933.55	6737.75	3238.75	8681.0	35.95	18.0	154.0	58.85000000000001	6722.75	2020-04-16	2038577.0	99.0	66.0	213.75	12886.449999999995	58.0	465.5	4519.5	837.0	2036385.5	4460.75	2032954.75	6707.25	140.0999999999999	10959.949999999993	8.0	1870.4499999999996	84.0	87.04999999999995	27.0	2024492.75	41.0	43.0	11626.5	18780.59999999999	309.3499999999997	3994.75	2041135.1
36	1834.65	25.0	5236.5	2952.7000000000003	6824.25	3140.5	8797.0	34.900000000000006	17.0	146.25	56.80000000000001	6566.0	2020-04-17	2038546.5	95.0	63.75	197.0	12712.599999999999	60.5	441.5	4421.0	791.0	2036321.5	4494.85	2032839.75	6781.5	146.14999999999986	11157.849999999999	8.0	1791.3499999999997	87.25	88.0	26.0	2024273.95	43.0	41.25	11817.5	19147.299999999992	301.4499999999996	4043.25	2041107.25
37	1800.55	26.0	5289.0	2969.6000000000004	6909.5	3059.25	8920.5	32.0	17.0	142.25	48.900000000000006	6396.0	2020-04-18	2038508.75	91.0	60.0	182.75	12430.349999999997	62.5	413.5	4324.5	748.0	2036248.5	4514.0	2032736.0	6882.75	147.24999999999977	11337.2	8.0	1692.1	91.25	86.0	25.0	2024040.9500000002	44.0	40.0	12001.5	19539.299999999996	295.2499999999998	4074.5	2041081.1500000001
38	1759.1000000000001	27.0	5340.5	2985.6	6996.25	2984.5	9021.0	30.0	16.0	141.0	40.0	6263.5	2020-04-19	2038467.0	87.5	58.0	176.25	12136.099999999995	64.0	394.0	4209.5	716.25	2036187.0	4558.9	2032630.5	6935.75	155.0	11461.299999999997	7.950000000000003	1615.4999999999995	94.0	82.0	25.0	2023838.4500000002	45.0	39.0	12142.0	19878.999999999996	289.0	4103.75	2041055.35
39	1707.95	27.0	5382.0	3018.1	7080.0	2894.5	9124.5	28.0	15.0	134.25	36.750000000000014	6155.75	2020-04-20	2038439.0	84.5	57.0	164.25	11821.399999999994	65.0	374.0	4104.5	681.25	2036125.0	4595.450000000001	2032518.0	7001.0	159.04999999999995	11583.199999999993	7.0	1559.5499999999986	97.25	80.04999999999995	24.0	2023686.8	46.0	38.0	12309.5	20235.599999999995	277.0999999999999	4134.5	2041025.6500000001
40	1652.9	28.0	5429.0	3044.45	7148.5	2829.75	9224.0	26.0	14.75	130.25	36.0	6019.5	2020-04-21	2038407.75	80.5	54.0	152.75	11595.599999999995	67.0	346.5	3994.0	640.5	2036062.5	4622.85	2032399.0	7085.25	164.19999999999982	11734.599999999993	7.0	1513.8499999999992	101.25	79.04999999999995	23.0	2023555.5	47.75	37.25	12461.5	20542.649999999998	265.0	4165.5	2041003.5
41	1616.6000000000001	28.950000000000003	5487.5	3070.7	7207.25	2765.25	9326.5	24.0	14.0	126.5	31.950000000000003	5888.0	2020-04-22	2038376.0	79.0	51.0	141.75	11341.599999999999	69.0	325.0	3888.0	599.25	2036004.0	4656.95	2032320.75	7165.75	170.0	11902.149999999992	6.0	1452.4499999999987	103.25	74.04999999999995	22.0	2023402.2	49.0	36.0	12604.25	20855.399999999998	256.0	4193.25	2040982.6
42	1576.1000000000001	30.900000000000006	5520.5	3076.9500000000003	7265.25	2695.25	9411.5	22.950000000000003	13.0	124.25	30.0	5759.25	2020-04-23	2038360.0	76.0	50.0	129.0	11042.649999999994	70.0	313.5	3786.5	575.0	2035956.5	4692.8	2032254.0	7232.0	174.0	12054.849999999991	5.950000000000003	1406.9499999999991	105.25	72.04999999999995	22.0	2023230.65	51.0	35.0	12734.0	21091.199999999997	249.0	4218.25	2040972.35
43	1527.15	31.0	5556.5	3083.15	7317.0	2637.0	9467.5	21.0	13.0	117.0	26.950000000000003	5622.0	2020-04-24	2038343.0	75.0	48.0	123.75	10825.549999999992	73.0	299.5	3698.0	551.5	2035921.5	4712.849999999999	2032173.0	7281.0	177.0999999999999	12210.649999999994	5.0	1359.1999999999998	108.25	68.04999999999995	21.0	2023065.0499999998	52.0	34.0	12843.25	21285.199999999993	239.39999999999964	4231.25	2040941.6500000001
44	1469.5	31.0	5589.5	3088.25	7364.5	2571.25	9522.0	20.950000000000003	12.0	113.0	23.0	5509.25	2020-04-25	2038325.75	72.0	45.0	115.75	10582.899999999992	74.0	283.5	3621.0	518.75	2035875.0	4745.3	2032084.0	7332.25	181.04999999999995	12347.049999999992	5.0	1279.3499999999988	111.25	65.19999999999982	20.5	2022872.5	53.0	33.0	12958.25	21496.44999999999	238.04999999999995	4250.75	2040916.1500000001
45	1439.7	32.0	5627.0	3099.2000000000003	7421.0	2502.75	9574.5	19.950000000000003	11.0	110.0	22.0	5372.5	2020-04-26	2038303.25	69.0	43.0	104.75	10353.599999999993	76.0	270.0	3542.0	492.25	2035840.5	4762.95	2032036.0	7370.75	185.0	12507.199999999993	5.0	1218.4499999999996	114.0	66.0	20.0	2022710.6	54.0	32.0	13076.25	21659.899999999987	226.34999999999968	4267.25	2040893.3
46	1417.85	34.0	5662.0	3107.1	7472.75	2443.25	9650.0	19.0	11.0	106.0	21.0	5250.0	2020-04-27	2038276.75	67.0	41.75	97.75	10095.249999999993	77.5	250.0	3443.5	468.75	2035796.5	4783.900000000001	2031975.25	7396.25	189.0	12621.599999999991	4.0	1174.7499999999993	118.25	63.049999999999955	19.0	2022579.25	56.0	31.0	13177.75	21820.099999999988	217.5499999999995	4282.75	2040876.2000000002
47	1399.9	34.95	5698.5	3109.3	7521.75	2391.25	9702.0	17.950000000000003	10.0	102.0	16.950000000000003	5123.0	2020-04-28	2038249.75	63.0	40.0	91.5	9865.349999999993	79.0	237.0	3359.5	455.25	2035756.0	4817.5	2031918.0	7417.0	191.19999999999982	12742.64999999999	4.0	1123.2499999999998	121.0	60.049999999999955	18.0	2022478.2	57.0	30.0	13273.0	22002.49999999999	210.04999999999995	4299.75	2040862.25
48	1372.95	35.0	5732.0	3115.35	7573.0	2346.75	9797.5	16.0	10.0	99.0	13.0	4987.0	2020-04-29	2038231.25	60.0	38.0	87.0	9658.199999999993	80.5	228.5	3290.5	433.25	2035720.0	4835.4	2031864.5	7447.0	196.04999999999995	12857.79999999999	4.0	1065.149999999999	123.0	60.0	18.0	2022363.2000000002	57.75	28.0	13350.25	22145.14999999999	204.0	4314.0	2040853.8499999999
49	1347.05	35.0	5767.5	3118.6000000000004	7612.0	2289.75	9864.5	15.950000000000003	9.0	96.0	14.0	4875.75	2020-04-30	2038204.0	59.0	37.0	80.75	9433.04999999999	82.0	210.5	3214.0	405.25	2035688.5	4861.1	2031803.75	7464.5	200.04999999999995	12976.14999999999	3.0	1015.099999999999	124.25	56.149999999999864	17.0	2022267.35	58.0	28.0	13421.75	22294.249999999993	194.0999999999999	4325.0	2040845.6500000001
50	1321.25	35.0	5797.0	3120.7999999999997	7654.25	2229.5	9912.0	13.0	9.0	91.0	12.0	4762.75	2020-05-01	2038179.75	55.0	34.0	72.75	9187.44999999999	83.5	201.5	3130.5	382.25	2035659.0	4884.75	2031744.75	7478.0	201.19999999999982	13107.299999999992	3.950000000000003	976.05	127.0	52.19999999999982	16.0	2022170.2	58.75	26.25	13496.75	22428.999999999996	192.04999999999995	4340.0	2040837.25
51	1301.95	35.0	5825.5	3126.6000000000004	7692.75	2180.5	9941.5	13.950000000000003	9.0	89.0	11.0	4658.75	2020-05-02	2038163.25	53.0	33.75	70.75	8992.59999999999	85.0	191.0	3051.0	361.25	2035620.5	4906.400000000001	2031687.75	7491.5	205.04999999999995	13230.849999999991	3.0	935.0	128.0	51.049999999999955	16.0	2022069.4	59.75	26.0	13560.25	22562.199999999997	185.0999999999999	4350.0	2040823.3499999999
52	1278.4	35.95	5853.0	3130.65	7728.0	2134.0	9982.0	13.0	8.0	86.0	10.0	4553.25	2020-05-03	2038147.0	51.0	32.0	64.0	8795.199999999988	86.0	180.0	2983.0	348.25	2035605.0	4919.75	2031644.75	7500.25	209.04999999999995	13341.29999999999	3.0	887.4499999999996	129.25	50.0	15.0	2021974.6500000001	60.0	25.0	13629.0	22702.3	177.0	4359.25	2040808.8
53	1253.3000000000002	36.95	5878.0	3131.8	7770.75	2086.5	10021.5	12.0	8.0	82.0	11.0	4457.0	2020-05-04	2038126.0	50.0	29.75	56.75	8608.999999999989	87.0	173.0	2905.0	332.0	2035589.5	4928.05	2031591.25	7508.25	211.0999999999999	13448.39999999999	3.0	852.0999999999999	131.0	49.0	15.0	2021892.1500000001	60.0	23.0	13689.75	22819.0	166.0999999999999	4366.75	2040788.55
54	1227.9	37.900000000000006	5904.5	3133.7500000000005	7819.75	2044.0	10044.5	11.0	7.0	78.25	8.0	4367.0	2020-05-05	2038107.75	47.0	28.0	55.0	8442.499999999989	88.0	165.0	2848.5	314.75	2035559.5	4938.65	2031529.75	7523.25	214.0999999999999	13552.899999999992	3.0	812.0999999999999	134.0	46.049999999999955	14.0	2021827.8499999999	61.0	22.0	13750.25	22898.45	158.0999999999999	4377.0	2040777.8
55	1214.85	38.0	5925.0	3136.8	7848.0	2011.0	10070.0	10.950000000000003	7.0	74.0	8.0	4270.25	2020-05-06	2038093.75	45.0	27.0	53.0	8334.249999999993	89.5	156.5	2789.0	302.5	2035533.0	4947.65	2031479.75	7554.25	218.0	13645.349999999991	2.950000000000003	779.1999999999998	134.25	43.149999999999864	13.0	2021752.4	62.0	21.25	13820.25	22983.3	153.0	4393.5	2040767.05
56	1193.95	38.0	5944.0	3140.6499999999996	7870.0	1983.75	10099.5	10.0	7.0	73.0	7.950000000000003	4179.25	2020-05-07	2038084.0	44.0	26.0	50.75	8201.599999999993	90.5	149.0	2737.5	292.5	2035509.0	4960.700000000001	2031440.0	7582.75	222.0	13733.649999999992	2.0	743.2499999999998	136.0	42.049999999999955	13.0	2021683.15	62.75	21.0	13885.75	23078.499999999996	151.14999999999986	4412.75	2040761.75
57	1173.8500000000001	38.0	5962.0	3142.6	7916.5	1962.0	10130.0	9.950000000000003	6.0	70.0	6.0	4094.5	2020-05-08	2038072.5	42.0	25.0	46.75	8049.099999999993	91.5	139.5	2690.5	278.0	2035491.5	4976.3	2031405.0	7609.0	224.0999999999999	13825.699999999992	2.0	711.05	138.0	41.049999999999955	12.0	2021619.7	63.0	20.0	13976.75	23171.999999999993	144.04999999999995	4420.5	2040755.3499999999
58	1160.9499999999998	38.95	5980.5	3146.5	7948.5	1931.25	10160.5	9.0	6.0	67.0	6.950000000000003	4022.25	2020-05-09	2038064.0	41.0	23.0	45.75	7918.799999999996	92.0	134.0	2643.0	268.25	2035472.0	4991.65	2031358.75	7630.0	225.24999999999977	13920.649999999992	2.0	692.1999999999998	139.25	41.0	12.0	2021550.0	63.0	19.0	14043.25	23287.34999999999	136.0999999999999	4430.75	2040751.1
59	1146.0	38.95	6010.5	3148.5	7977.25	1908.0	10191.0	8.0	6.0	65.0	6.0	3942.5	2020-05-10	2038057.0	39.0	22.0	41.0	7810.5999999999985	92.5	125.5	2591.0	247.5	2035447.0	4998.55	2031330.75	7650.5	228.24999999999977	14005.949999999992	2.0	658.1499999999999	141.25	39.049999999999955	11.0	2021489.4	63.75	18.0	14101.0	23447.999999999993	128.04999999999995	4440.0	2040744.0999999999
60	1132.0	39.0	6023.5	3151.4	7995.5	1876.75	10204.5	8.0	6.0	62.0	4.950000000000003	3853.25	2020-05-11	2038045.75	38.0	21.75	38.75	7697.749999999999	93.5	119.5	2560.0	236.0	2035417.0	5003.700000000001	2031303.5	7663.5	233.04999999999995	14075.299999999992	2.0	630.3999999999996	142.0	36.09999999999991	11.0	2021436.9	64.0	18.0	14153.5	23593.699999999993	123.14999999999986	4448.75	2040734.4
61	1124.9	39.0	6034.0	3153.4	8020.75	1856.25	10230.0	7.0	5.0	57.25	3.0	3773.75	2020-05-12	2038030.75	36.0	20.0	36.0	7560.749999999999	94.0	112.0	2514.5	218.0	2035391.0	5015.65	2031282.5	7678.75	237.0999999999999	14149.99999999999	2.0	596.1999999999998	145.0	35.049999999999955	10.0	2021396.45	64.75	17.0	14201.75	23746.299999999992	120.04999999999995	4459.0	2040730.3499999999
62	1112.0	39.0	6041.5	3156.25	8050.75	1826.75	10252.5	6.0	5.0	55.25	3.0	3704.5	2020-05-13	2037997.75	34.0	19.0	34.0	7430.399999999999	95.0	104.0	2473.5	207.25	2035367.5	5023.950000000001	2031256.75	7699.75	239.19999999999982	14228.299999999994	2.0	569.1499999999999	146.0	34.0	10.0	2021357.05	65.0	16.0	14241.5	23873.549999999996	118.09999999999991	4464.75	2040728.4
63	1103.8	40.900000000000006	6052.0	3158.2000000000003	8079.0	1794.5	10276.0	6.0	5.0	54.0	4.0	3664.25	2020-05-14	2037984.25	33.0	19.0	31.75	7322.049999999999	95.5	99.0	2437.5	203.5	2035344.0	5033.05	2031235.0	7713.0	244.04999999999995	14297.599999999995	2.0	548.2999999999997	147.0	32.049999999999955	9.0	2021321.9500000002	65.75	16.0	14280.0	24006.349999999995	112.09999999999991	4470.0	2040723.4
64	1087.95	40.900000000000006	6063.5	3160.1000000000004	8114.5	1748.75	10304.0	6.0	5.0	52.0	3.950000000000003	3600.25	2020-05-15	2037979.5	31.0	18.0	28.0	7151.0499999999965	95.5	93.0	2405.5	197.25	2035321.5	5043.8	2031217.25	7727.25	246.0	14364.849999999997	1.9500000000000028	527.1999999999998	148.0	30.0	9.0	2021279.85	66.0	15.0	14315.25	24138.0	110.04999999999995	4473.75	2040711.75
65	1080.8	40.900000000000006	6076.0	3161.05	8142.5	1720.75	10337.5	6.0	4.0	50.0	3.0	3544.5	2020-05-16	2037974.25	30.0	17.0	27.0	6999.999999999995	96.5	89.0	2378.5	187.0	2035299.0	5052.700000000001	2031196.75	7746.0	247.0	14426.249999999998	1.0	502.04999999999995	150.0	29.049999999999955	8.0	2021239.4	66.0	14.25	14353.75	24193.599999999995	105.09999999999991	4479.75	2040704.8
66	1072.75	40.900000000000006	6088.5	3162.9500000000003	8167.0	1699.0	10358.5	6.0	4.0	48.0	2.950000000000003	3495.5	2020-05-17	2037967.25	28.0	16.0	26.0	6861.149999999994	97.0	83.0	2347.0	177.5	2035270.0	5057.75	2031154.5	7761.75	247.14999999999986	14482.199999999999	1.0	475.49999999999955	150.25	28.0	8.0	2021201.25	67.0	14.0	14402.0	24250.749999999993	101.14999999999986	4487.25	2040700.0
67	1063.9	40.900000000000006	6102.5	3163.95	8188.0	1678.75	10380.0	5.0	4.0	46.0	2.0	3446.25	2020-05-18	2037962.0	27.0	15.0	24.0	6753.4499999999925	98.5	78.0	2329.5	168.0	2035247.5	5064.55	2031122.0	7771.0	249.14999999999986	14533.65	1.0	456.04999999999995	152.0	27.0	8.0	2021131.3	67.75	13.0	14451.75	24300.84999999999	100.09999999999991	4493.0	2040696.15
68	1059.95	40.95	6110.0	3165.8500000000004	8202.0	1663.5	10405.0	5.0	4.0	45.0	2.0	3388.25	2020-05-19	2037960.25	26.0	15.0	22.0	6650.699999999992	99.5	75.5	2296.5	157.75	2035230.5	5071.45	2031092.75	7778.25	250.0999999999999	14563.349999999999	1.0	437.2999999999997	152.0	27.0	7.0	2021063.5499999998	68.0	13.0	14503.75	24349.49999999999	98.0	4498.5	2040695.0
69	1052.95	40.95	6116.0	3166.85	8214.5	1646.0	10430.5	5.0	3.0	43.25	2.0	3342.75	2020-05-20	2037957.25	25.0	14.0	20.75	6547.749999999993	100.0	72.5	2266.5	156.25	2035213.5	5080.349999999999	2031062.25	7791.75	251.04999999999995	14591.249999999996	1.0	422.0999999999999	153.0	26.0	7.0	2021010.75	68.0	13.0	14548.5	24407.749999999985	93.09999999999991	4504.0	2040694.7
70	1047.9	40.95	6125.5	3167.8	8227.5	1625.25	10451.0	4.0	3.0	41.0	2.0	3306.0	2020-05-21	2037952.0	24.0	14.0	19.75	6447.549999999992	101.0	66.0	2240.5	146.5	2035199.0	5088.2	2031031.0	7804.75	252.0999999999999	14613.449999999995	1.0	405.04999999999995	154.0	25.0	7.0	2020958.25	68.0	12.0	14567.5	24448.899999999983	90.04999999999995	4506.25	2040693.65
71	1040.9	40.95	6135.0	3167.8	8236.75	1609.75	10467.0	4.0	3.0	40.25	1.9500000000000028	3257.5	2020-05-22	2037949.0	23.0	13.0	18.75	6358.399999999992	101.5	62.0	2221.5	143.25	2035187.0	5092.05	2031017.25	7815.5	255.14999999999986	14633.699999999993	1.0	394.8999999999992	154.0	24.0	7.0	2020900.75	68.0	12.0	14586.75	24482.799999999977	88.0	4511.5	2040692.7
72	1032.0	40.95	6144.0	3169.7000000000003	8249.5	1599.25	10489.0	4.0	3.0	39.0	1.0	3212.25	2020-05-23	2037947.0	22.0	13.0	17.0	6320.7999999999965	101.5	58.0	2201.0	138.25	2035177.0	5096.000000000001	2030998.5	7821.25	257.0999999999999	14653.149999999992	1.0	380.7499999999993	155.0	24.0	6.0	2020849.3	68.75	11.0	14608.0	24521.349999999973	84.09999999999991	4515.5	2040692.6
73	1021.85	40.95	6150.0	3169.7000000000003	8258.25	1585.75	10513.0	3.0	3.0	37.0	1.0	3159.5	2020-05-24	2037943.5	21.0	12.0	16.0	6264.799999999999	101.5	54.0	2181.0	130.25	2035165.0	5098.9	2030990.0	7824.75	259.04999999999995	14676.49999999999	0.0	358.2999999999988	155.0	23.049999999999955	6.0	2020799.7	69.0	11.0	14630.5	24557.649999999972	81.04999999999995	4518.0	2040692.55
74	1014.9499999999999	40.95	6158.5	3169.7000000000003	8264.0	1575.0	10529.5	3.0	3.0	36.0	1.0	3112.0	2020-05-25	2037939.5	20.0	12.0	14.0	6168.999999999998	102.0	52.0	2156.5	122.0	2035151.0	5099.05	2030977.5	7830.5	261.04999999999995	14702.899999999989	1.0	341.4499999999987	155.25	22.0	6.0	2020750.0	69.0	10.25	14648.0	24594.99999999997	77.04999999999995	4523.25	2040692.1500000001
75	1010.85	40.95	6165.0	3170.65	8276.25	1561.5	10547.0	3.0	3.0	35.0	1.0	3081.75	2020-05-26	2037935.75	19.0	12.0	14.75	6108.499999999999	102.5	50.5	2134.5	114.25	2035138.5	5100.2	2030968.5	7836.0	262.04999999999995	14715.449999999988	0.9500000000000028	341.69999999999936	156.25	21.0	6.0	2020703.45	70.0	10.0	14669.75	24622.999999999967	74.0	4527.75	2040691.8
76	1004.8	40.95	6167.0	3170.65	8295.75	1545.25	10564.0	3.0	3.0	34.0	0.0	3044.75	2020-05-27	2037929.25	18.0	11.0	14.0	6065.699999999999	103.5	47.5	2118.0	112.25	2035124.0	5102.1	2030947.5	7839.0	263.0999999999999	14735.699999999988	0.0	331.7999999999993	157.0	21.0	5.0	2020655.55	70.0	9.0	14694.75	24664.699999999968	71.09999999999991	4532.0	2040690.6500000001
77	1001.85	40.95	6172.0	3170.65	8310.0	1534.5	10582.5	3.0	2.0	32.25	1.0	3007.25	2020-05-28	2037926.25	17.5	10.0	13.0	6014.499999999998	103.5	45.0	2103.5	112.0	2035107.0	5102.1	2030926.75	7841.5	265.04999999999995	14754.749999999989	0.0	313.7499999999993	157.0	20.049999999999955	5.0	2020622.65	70.0	9.0	14728.0	24695.099999999962	68.0	4534.75	2040690.4500000002
78	995.9	40.95	6179.5	3171.6	8318.5	1525.75	10599.0	3.0	2.0	31.0	0.9500000000000028	2976.0	2020-05-29	2037924.0	17.0	10.0	12.0	5967.249999999999	104.5	41.0	2090.0	105.0	2035093.5	5102.3	2030906.25	7844.0	266.04999999999995	14771.099999999988	0.0	293.7999999999993	158.0	18.049999999999955	5.0	2020569.9000000001	70.75	9.0	14760.25	24728.64999999996	65.04999999999995	4539.0	2040690.0
79	991.7	41.0	6186.5	3171.6	8327.0	1513.75	10610.5	2.950000000000003	2.0	29.0	0.0	2950.25	2020-05-30	2037923.75	16.0	9.0	11.0	5920.15	105.0	39.0	2080.5	96.25	2035087.0	5102.8	2030890.25	7846.25	267.04999999999995	14791.149999999987	0.0	284.4499999999996	158.25	18.0	5.0	2020521.65	71.0	9.0	14775.75	24760.299999999956	62.049999999999955	4541.0	2040682.4
80	989.5500000000001	41.0	6196.0	3171.6	8336.5	1504.25	10623.5	2.950000000000003	2.0	28.0	0.0	2922.75	2020-05-31	2037922.0	15.0	8.0	10.0	5874.899999999999	105.5	36.5	2075.0	94.25	2035075.5	5103.200000000001	2030871.0	7851.0	267.04999999999995	14810.349999999988	0.0	276.04999999999995	159.0	18.0	5.0	2020479.8	71.0	8.0	14791.75	24788.149999999954	60.049999999999955	4546.0	2040678.5999999999
81	983.0	41.0	6200.0	3172.55	8345.0	1494.75	10634.5	2.0	2.0	27.25	0.0	2896.5	2020-06-01	2037921.25	15.0	8.0	10.0	5822.3499999999985	106.0	33.0	2069.0	93.0	2035060.0	5103.35	2030856.25	7855.5	268.04999999999995	14831.449999999988	0.0	258.59999999999945	159.0	17.0	4.0	2020444.5	71.0	8.0	14802.0	24835.299999999952	59.0	4548.5	2040677.6
82	982.8	41.0	6203.0	3173.5	8352.25	1486.5	10647.5	2.0	2.0	26.0	0.0	2874.25	2020-06-02	2037921.25	15.0	8.0	9.75	5792.549999999999	106.0	32.0	2060.0	89.0	2035053.0	5103.6	2030841.5	7857.75	270.0	14850.499999999987	0.0	251.0	160.25	17.0	4.0	2020400.25	71.0	8.0	14811.0	24881.549999999952	58.049999999999955	4549.75	2040674.75
83	976.95	41.0	6205.0	3173.5	8362.0	1478.5	10659.0	2.0	2.0	25.25	0.0	2850.5	2020-06-03	2037919.5	14.0	8.0	9.0	5754.249999999999	106.0	29.5	2044.5	82.25	2035047.5	5103.85	2030825.0	7864.75	271.0999999999999	14861.349999999986	0.0	239.04999999999995	160.25	16.049999999999955	4.0	2020368.95	71.0	8.0	14826.25	24933.549999999952	56.09999999999991	4550.25	2040673.75
84	973.9000000000001	41.0	6208.0	3173.5	8373.0	1468.75	10674.5	2.0	2.0	25.0	0.0	2832.5	2020-06-04	2037918.5	13.0	8.0	9.0	5708.45	107.0	28.0	2031.5	77.0	2035041.5	5107.8	2030804.0	7867.75	273.0	14873.949999999986	0.0	231.14999999999986	161.25	16.049999999999955	4.0	2020336.2999999998	71.75	8.0	14841.5	24989.549999999952	57.0	4551.25	2040670.9000000001
85	970.9	41.0	6209.5	3173.5	8386.75	1459.25	10685.0	2.0	2.0	24.0	0.0	2816.5	2020-06-05	2037917.75	13.0	7.0	8.0	5680.65	107.0	27.0	2015.0	71.25	2035033.5	5110.65	2030784.25	7868.0	274.0	14887.299999999987	0.0	225.04999999999995	162.0	16.0	4.0	2020304.0	72.0	7.0	14866.75	25038.19999999995	56.049999999999955	4552.0	2040668.05
86	969.85	41.0	6211.5	3173.5	8397.75	1446.75	10691.0	2.0	2.0	23.0	0.0	2795.25	2020-06-06	2037916.25	13.0	7.0	7.0	5643.45	107.5	25.0	2001.5	69.0	2035023.5	5115.45	2030766.25	7869.75	276.0999999999999	14899.649999999985	0.0	206.49999999999955	162.25	15.0	4.0	2020276.45	72.0	7.0	14890.25	25080.59999999995	55.049999999999955	4555.0	2040664.2
87	967.0	41.95	6216.0	3173.5	8407.0	1446.0	10699.5	2.0	2.0	22.0	0.0	2778.0	2020-06-07	2037914.75	12.0	6.0	7.0	5602.8499999999985	107.5	24.0	1987.0	65.25	2035016.0	5116.4	2030755.0	7871.75	277.04999999999995	14910.799999999985	0.0	202.49999999999955	163.25	15.0	3.0	2020246.7	72.0	6.25	14906.25	25121.34999999995	53.149999999999864	4555.75	2040664.2
88	965.95	41.95	6222.0	3173.5	8418.5	1441.5	10709.5	2.0	1.0	21.0	0.0	2756.0	2020-06-08	2037914.0	12.0	6.0	6.75	5556.849999999999	108.0	22.0	1970.0	64.25	2035008.5	5116.4	2030739.0	7872.0	277.0999999999999	14920.249999999985	0.0	195.6499999999994	164.0	15.0	3.0	2020219.9	72.0	6.0	14926.5	25162.799999999952	52.049999999999955	4557.25	2040664.15
89	965.9000000000001	41.95	6224.0	3173.5	8426.25	1435.25	10722.5	2.0	1.0	21.0	0.0	2738.75	2020-06-09	2037911.75	12.0	6.0	6.0	5511.7	108.0	22.0	1955.0	58.0	2035004.5	5120.25	2030725.25	7873.5	278.14999999999986	14926.849999999986	0.0	196.14999999999986	164.0	14.0	3.0	2020195.75	72.0	6.0	14948.75	25207.64999999995	49.049999999999955	4558.75	2040664.15
90	963.9499999999999	41.95	6226.5	3174.4500000000003	8433.25	1420.5	10730.5	2.0	1.0	20.0	0.0	2726.25	2020-06-10	2037910.25	11.0	6.0	6.0	5496.349999999999	108.5	20.0	1941.5	57.0	2035002.0	5121.2	2030711.5	7873.5	278.14999999999986	14934.199999999984	0.0	190.24999999999977	164.25	14.0	3.0	2020179.15	72.0	6.0	14966.0	25261.949999999953	49.0	4560.25	2040661.3
91	962.95	41.95	6229.0	3174.4500000000003	8443.25	1414.75	10739.5	2.0	1.0	19.0	0.0	2713.0	2020-06-11	2037910.25	11.0	5.0	5.0	5445.8499999999985	108.5	20.0	1928.0	54.25	2034998.5	5126.0	2030698.5	7875.0	279.14999999999986	14944.299999999983	0.0	185.04999999999995	164.5	14.0	3.0	2020159.55	72.0	6.0	14981.5	25296.64999999995	47.049999999999955	4560.25	2040658.35
92	960.0	41.95	6231.0	3174.4500000000003	8450.25	1408.5	10748.5	2.0	1.0	18.0	0.0	2697.0	2020-06-12	2037910.25	11.0	5.0	5.0	5398.299999999998	108.5	19.0	1917.5	51.25	2034992.5	5127.95	2030682.5	7875.75	282.0	14951.499999999985	0.0	177.0999999999999	164.5	13.049999999999955	3.0	2020142.0499999998	72.75	5.25	14997.0	25334.94999999995	46.0	4560.25	2040658.35
93	958.0	41.95	6232.0	3174.4500000000003	8459.0	1401.75	10758.0	2.0	1.0	18.0	0.0	2679.25	2020-06-13	2037909.5	10.0	5.0	4.0	5381.0	108.5	16.0	1907.5	48.25	2034989.5	5127.95	2030675.0	7878.75	283.0	14958.549999999985	0.0	173.0999999999999	165.25	13.0	3.0	2020128.55	72.75	5.0	15013.0	25374.049999999952	43.0	4560.25	2040658.35
94	956.8	41.95	6233.0	3174.4500000000003	8466.75	1401.25	10765.0	1.0	1.0	18.0	0.0	2660.0	2020-06-14	2037909.5	10.0	5.0	4.0	5348.349999999999	108.5	17.0	1898.0	45.25	2034986.5	5130.799999999999	2030664.25	7881.0	283.0	14963.799999999983	0.0	173.0	166.0	13.0	3.0	2020105.55	72.75	5.0	15028.25	25414.19999999995	42.049999999999955	4560.25	2040656.4500000002
95	954.5	41.95	6235.0	3174.4500000000003	8468.25	1398.5	10768.5	1.0	1.0	17.0	0.0	2654.0	2020-06-15	2037909.5	10.0	5.0	3.0	5319.2	108.5	16.0	1886.5	45.25	2034983.5	5131.8	2030654.0	7882.5	283.04999999999995	14975.949999999984	0.0	164.0999999999999	166.25	12.049999999999955	3.0	2020089.25	72.75	5.0	15045.5	25443.199999999953	41.0	4560.25	2040655.5
96	952.5500000000001	41.95	6237.0	3174.4500000000003	8470.0	1387.75	10772.5	1.0	1.0	17.0	0.0	2640.5	2020-06-16	2037908.75	9.0	5.0	3.0	5282.0	108.5	15.0	1879.5	44.0	2034982.5	5133.7	2030641.0	7883.25	284.0	14993.549999999985	0.0	155.49999999999955	167.0	11.0	3.0	2020073.75	72.75	5.0	15061.25	25476.949999999953	39.0	4560.25	2040654.3499999999
97	951.5	41.95	6238.5	3174.4500000000003	8471.75	1382.75	10780.5	1.0	1.0	17.0	0.0	2627.75	2020-06-17	2037908.75	9.0	5.0	3.0	5239.05	108.5	14.0	1870.0	40.0	2034981.5	5135.7	2030638.75	7884.0	285.0	15007.499999999985	0.0	147.29999999999973	167.0	11.0	3.0	2020062.05	72.75	5.0	15075.5	25496.499999999953	38.049999999999955	4560.25	2040654.3499999999
98	944.75	41.95	6239.5	3174.4500000000003	8474.5	1383.0	10783.5	1.0	1.0	16.0	0.0	2614.5	2020-06-18	2037908.75	9.0	4.0	2.0	5205.049999999999	109.0	13.0	1863.0	38.0	2034981.0	5136.650000000001	2030635.5	7884.75	285.0	15029.049999999983	0.0	149.19999999999982	167.0	11.0	3.0	2020051.35	72.75	5.0	15091.75	25530.399999999954	36.049999999999955	4560.25	2040654.3499999999
99	939.9000000000001	42.0	6240.0	3174.4500000000003	8476.25	1380.75	10788.0	1.0	1.0	16.0	0.0	2605.75	2020-06-19	2037908.75	9.0	4.0	2.0	5186.149999999999	109.0	12.5	1859.0	37.0	2034981.0	5137.6	2030632.25	7884.75	285.04999999999995	15049.399999999985	0.0	144.04999999999995	167.0	11.0	2.5	2020033.1	72.75	5.0	15103.75	25548.09999999995	37.0	4560.25	2040654.3499999999
100	940.85	42.95	6241.5	3174.4500000000003	8478.5	1379.0	10793.0	1.0	1.0	15.0	0.0	2596.25	2020-06-20	2037908.75	8.0	4.0	2.0	5156.799999999998	109.0	11.0	1851.0	35.0	2034977.5	5138.6	2030628.5	7884.75	285.0999999999999	15064.999999999985	0.0	128.24999999999977	167.0	11.0	2.0	2020020.5	73.0	4.0	15115.75	25569.449999999953	36.0	4560.25	2040652.45
101	937.9499999999999	42.95	6242.5	3174.4500000000003	8478.5	1377.0	10798.5	1.0	1.0	15.0	0.0	2585.75	2020-06-21	2037908.75	8.0	4.0	2.0	5124.999999999998	109.0	11.0	1845.5	34.0	2034976.0	5138.65	2030625.75	7885.5	285.0999999999999	15074.849999999986	0.0	128.0999999999999	167.25	11.0	2.0	2020002.0999999999	73.0	4.0	15125.0	25591.749999999956	35.09999999999991	4560.25	2040652.45
102	937.7	42.95	6243.0	3174.4500000000003	8481.0	1374.5	10803.5	1.0	1.0	14.0	0.0	2570.5	2020-06-22	2037908.75	8.0	4.0	2.0	5096.199999999997	109.0	10.0	1837.5	31.25	2034975.0	5139.65	2030624.5	7885.5	286.04999999999995	15088.449999999986	0.0	122.09999999999991	167.25	11.0	2.0	2019981.95	73.0	4.0	15132.75	25611.899999999954	35.049999999999955	4560.25	2040651.5
103	936.7	42.95	6243.5	3174.4500000000003	8482.0	1370.5	10807.0	1.0	1.0	14.0	0.0	2555.5	2020-06-23	2037908.75	8.0	4.0	1.75	5078.649999999998	109.0	10.0	1830.0	31.0	2034975.0	5139.7	2030623.0	7885.5	287.0	15099.199999999986	0.0	112.09999999999991	168.0	11.0	2.0	2019969.25	73.0	4.0	15142.0	25637.799999999956	35.0	4560.25	2040650.5499999998
104	934.75	42.95	6245.5	3174.4500000000003	8483.0	1368.5	10810.5	1.0	1.0	14.0	0.0	2547.25	2020-06-24	2037908.75	8.0	4.0	2.0	5052.149999999998	109.0	10.0	1821.0	29.0	2034974.5	5141.6	2030623.0	7885.5	287.0999999999999	15107.049999999985	0.0	101.0	168.0	10.0	2.0	2019953.95	73.0	4.0	15149.75	25661.849999999955	34.049999999999955	4560.25	2040649.5999999999
105	934.65	42.95	6246.5	3174.4500000000003	8484.75	1368.0	10812.5	1.0	1.0	14.0	0.0	2539.25	2020-06-25	2037908.0	7.0	4.0	1.0	5029.999999999998	109.0	9.0	1811.5	29.0	2034973.0	5142.55	2030617.25	7885.5	287.14999999999986	15113.949999999986	0.0	97.09999999999991	168.25	10.0	2.0	2019946.1	73.0	4.0	15156.75	25675.44999999996	33.049999999999955	4560.5	2040649.5999999999
106	932.75	42.95	6248.5	3174.4500000000003	8485.5	1365.25	10814.0	1.0	1.0	13.0	0.0	2523.25	2020-06-26	2037908.0	7.0	4.0	1.0	5001.3499999999985	109.0	8.0	1812.0	28.0	2034970.5	5142.55	2030611.5	7885.5	287.14999999999986	15128.549999999987	0.0	96.04999999999995	168.25	10.0	2.0	2019925.9500000002	73.0	4.0	15159.25	25695.74999999996	31.049999999999955	4560.5	2040649.5999999999
107	931.0	43.0	6250.5	3174.4500000000003	8485.75	1361.5	10815.5	1.0	1.0	13.0	0.0	2520.5	2020-06-27	2037908.0	7.0	4.0	1.0	4954.3499999999985	109.0	8.0	1807.5	26.0	2034969.5	5144.45	2030604.0	7885.5	287.2999999999997	15135.499999999987	0.0	89.24999999999977	168.25	9.049999999999955	2.0	2019908.7	73.0	4.0	15163.0	25714.899999999958	30.0	4560.75	2040647.7
108	930.0	43.0	6251.0	3174.4500000000003	8488.0	1357.0	10816.5	1.0	1.0	13.0	0.0	2509.25	2020-06-28	2037908.0	7.0	4.0	1.0	4911.399999999998	109.0	8.0	1805.5	25.0	2034968.0	5144.45	2030596.75	7885.5	287.3499999999997	15146.099999999988	0.0	80.29999999999973	168.25	9.049999999999955	2.0	2019889.65	73.0	4.0	15165.75	25732.19999999996	29.049999999999955	4560.75	2040647.7
109	928.0	43.0	6252.0	3174.4500000000003	8491.5	1356.25	10817.0	1.0	1.0	12.0	0.0	2503.25	2020-06-29	2037908.0	7.0	3.0	1.0	4866.799999999997	109.0	7.0	1801.5	23.0	2034967.0	5144.45	2030590.5	7885.5	288.2999999999997	15154.899999999987	0.0	81.09999999999991	168.25	9.0	2.0	2019878.1	73.0	3.0	15168.5	25747.74999999996	28.049999999999955	4560.75	2040647.7
110	925.95	43.0	6252.5	3174.4500000000003	8495.5	1356.25	10818.0	1.0	1.0	12.0	0.0	2490.75	2020-06-30	2037907.25	6.5	3.0	1.0	4817.199999999996	110.0	6.0	1795.5	22.0	2034966.0	5144.45	2030588.0	7886.25	288.2999999999997	15164.549999999987	0.0	75.0	168.25	9.0	2.0	2019866.3499999999	73.0	3.0	15170.25	25765.39999999996	26.049999999999955	4560.75	2040646.75
111	923.95	43.0	6252.5	3174.4500000000003	8498.75	1350.5	10819.5	1.0	1.0	12.0	0.0	2479.0	2020-07-01	2037907.25	7.0	3.0	1.0	4770.049999999995	110.0	6.0	1791.5	21.0	2034964.0	5144.45	2030585.75	7886.25	288.2999999999997	15174.249999999989	0.0	73.0	168.25	8.0	2.0	2019857.75	73.0	3.0	15171.0	25786.599999999962	26.0	4561.0	2040646.75
112	922.0	43.0	6253.0	3174.4500000000003	8501.25	1346.0	10821.0	1.0	1.0	11.0	0.0	2468.5	2020-07-02	2037907.25	6.0	3.0	1.0	4739.949999999995	110.0	6.0	1788.0	19.0	2034962.5	5146.35	2030583.5	7886.25	288.2999999999997	15180.199999999988	0.0	73.14999999999986	168.25	8.0	2.0	2019844.4500000002	73.0	3.0	15171.0	25803.849999999962	25.0	4561.0	2040646.75
113	921.9499999999999	43.0	6253.0	3174.4500000000003	8503.5	1345.75	10822.0	1.0	1.0	11.0	0.0	2459.25	2020-07-03	2037907.25	6.0	3.0	1.0	4722.349999999995	110.0	6.0	1780.0	19.0	2034962.0	5147.3	2030582.5	7886.25	288.2999999999997	15188.799999999988	0.0	71.14999999999986	168.25	8.0	2.0	2019832.0	73.0	3.0	15172.5	25821.099999999962	25.0	4561.0	2040645.7999999998
114	921.0	43.0	6253.0	3174.4500000000003	8505.0	1345.75	10822.5	1.0	1.0	11.0	0.0	2451.5	2020-07-04	2037907.25	6.0	3.0	0.0	4707.049999999996	110.0	5.0	1773.5	18.0	2034960.0	5147.3	2030581.5	7886.25	288.2999999999997	15198.349999999988	0.0	67.14999999999986	168.25	8.0	2.0	2019824.2	73.0	3.0	15172.75	25839.199999999964	24.0	4561.0	2040644.8499999999
115	918.9499999999999	43.0	6253.0	3174.4500000000003	8505.25	1345.5	10823.0	1.0	1.0	11.0	0.0	2445.25	2020-07-05	2037907.25	6.0	3.0	0.0	4696.399999999996	110.0	4.0	1767.0	17.0	2034958.5	5148.25	2030580.5	7887.0	288.2999999999997	15206.099999999988	0.0	68.04999999999995	168.25	8.0	2.0	2019820.3	73.0	3.0	15173.5	25850.849999999962	24.049999999999955	4561.0	2040644.8499999999
116	918.0	43.0	6253.0	3174.4500000000003	8505.5	1345.5	10825.0	1.0	1.0	11.0	0.0	2440.0	2020-07-06	2037907.25	6.0	3.0	0.0	4693.499999999996	110.0	4.0	1763.0	16.0	2034957.0	5148.25	2030579.25	7887.0	288.2999999999997	15211.94999999999	0.0	65.14999999999986	169.0	8.0	2.0	2019808.65	73.0	3.0	15174.5	25863.299999999963	24.0	4561.0	2040644.8499999999
117	917.95	43.0	6253.5	3174.4500000000003	8506.25	1343.75	10827.0	1.0	1.0	10.0	0.0	2433.0	2020-07-07	2037907.25	6.0	3.0	0.0	4690.149999999998	110.0	4.0	1759.0	15.0	2034956.0	5148.25	2030579.0	7887.0	288.3499999999997	15220.54999999999	0.0	68.09999999999991	169.0	8.0	1.0	2019801.9000000001	73.0	3.0	15176.75	25875.849999999966	23.0	4561.0	2040644.8499999999
118	915.9	43.0	6254.0	3174.4500000000003	8506.25	1342.75	10828.5	1.0	1.0	10.0	0.0	2428.0	2020-07-08	2037907.25	6.0	3.0	0.0	4681.8499999999985	110.0	4.0	1754.5	14.0	2034955.0	5148.25	2030578.5	7887.0	288.4499999999996	15228.19999999999	0.0	64.14999999999986	169.0	8.0	1.0	2019795.0999999999	73.0	3.0	15186.75	25892.249999999964	22.049999999999955	4561.25	2040643.9
119	915.8499999999999	43.0	6255.0	3174.4500000000003	8506.75	1342.0	10828.5	1.0	1.0	10.0	0.0	2423.25	2020-07-09	2037906.5	6.0	3.0	0.0	4674.249999999998	110.0	4.0	1750.5	13.0	2034952.0	5149.2	2030577.5	7887.0	288.5499999999995	15231.049999999988	0.0	59.049999999999955	169.0	7.0	1.0	2019787.4000000001	73.0	3.0	15190.75	25904.699999999964	22.0	4561.25	2040643.9
120	915.8	43.0	6255.0	3174.4500000000003	8508.0	1341.0	10830.5	1.0	0.0	10.0	0.0	2415.25	2020-07-10	2037906.5	6.0	3.0	0.0	4671.15	110.0	4.0	1750.5	13.0	2034950.5	5149.2	2030577.5	7887.0	288.5499999999995	15240.74999999999	0.0	57.049999999999955	169.0	7.0	1.0	2019775.95	73.0	3.0	15197.75	25924.799999999967	21.049999999999955	4561.25	2040643.9
