# Supplementary material for: Simulation of the COVID-19 epidemic on the social network of Slovenia: Estimating the intrinsic forecast uncertainty
Source: PLoS One. 2020 Aug 27;15(8):e0238090. doi: 10.1371/journal.pone.0238090 (PMC7451520; doi:10.1371/journal.pone.0238090)
Supplement: S1 File — The core program korona_final.py is written in Python 2.7 and requires standard scipy, numpy and matplotlib. The most time-consuming procedures of the software are written in Fortran 90. Python binding are created using F2PY [94]: f2py -c generate_connections.f90 -m generate_connections. (ZIP) [file pone.0238090.s001.zip › data/data_Fig9/uncontrolled_perturb_all.csv]

	active_05	dead_05	symptoms_median	symptoms_05	symptoms_75	active_25	immune_median	hospitalized_05	icu_25	hospitalized_75	infectious_05	active_75	date	susceptible_75	hospitalized_median	hospitalized_25	infectious_25	active_95	dead_median	infectious_median	active_median	infectious_75	susceptible_median	immune_05	susceptible_25	immune_25	dead_95	symptoms_95	icu_05	infectious_95	dead_75	icu_95	icu_median	susceptible_05	dead_25	icu_75	immune_75	immune_95	hospitalized_95	symptoms_25	susceptible_95
0	1048.25	0.0	400.5	354.0	432.0	1387.75	453.0	3.0	1.0	14.0	147.0	2311.5	2020-03-12	2044407.25	10.0	6.0	276.0	3893.749999999998	0.0	403.0	1714.0	622.25	2044081.0	333.95000000000005	2043483.5	397.75	0.0	513.05	0.0	1261.1499999999999	0.0	7.0	3.0	2041901.25	0.0	4.0	513.0	646.0	21.049999999999955	379.0	2044746.75
1	1281.7	0.0	504.5	429.0	558.25	1692.5	673.5	4.0	2.0	16.0	202.95000000000002	2794.0	2020-03-13	2044100.5	11.0	8.0	400.0	4517.699999999999	0.0	599.0	2067.0	941.25	2043725.0	489.9	2043001.0	583.75	0.0	698.05	1.0	2016.5499999999995	0.0	8.0	3.0	2041277.3	0.0	5.0	775.25	982.9999999999991	24.049999999999955	468.75	2044513.0
2	1552.75	0.0	619.5	505.95	703.0	2073.75	821.0	5.0	2.0	17.0	241.8	3427.25	2020-03-14	2043715.25	12.0	8.0	490.75	5531.699999999996	0.0	711.5	2544.0	1160.5	2043243.0	588.0	2042352.25	707.75	0.0	916.6499999999994	1.0	2431.149999999995	0.0	8.0	3.0	2040258.55	0.0	5.0	959.25	1276.4999999999995	27.049999999999955	563.0	2044234.2
3	1856.1000000000001	0.0	756.5	601.9	870.25	2472.75	997.0	5.0	2.0	19.0	265.0	4130.0	2020-03-15	2043305.0	13.0	9.0	480.5	6822.749999999987	0.0	762.5	3148.0	1203.0	2042637.5	704.85	2041628.75	849.5	0.0	1170.6999999999994	1.0	2762.2499999999986	0.0	9.0	4.0	2038960.75	0.0	6.0	1186.0	1596.3499999999997	29.049999999999955	678.0	2043909.5
4	2132.4	0.0	920.0	720.0	1072.0	2933.5	1198.0	6.0	3.0	22.0	285.80000000000007	4954.75	2020-03-16	2042831.0	16.0	11.0	568.75	8283.899999999994	0.0	924.5	3729.0	1441.25	2042036.5	827.85	2040823.0	1014.0	1.0	1482.1499999999999	1.0	3022.099999999998	0.0	10.0	5.0	2037499.3	0.0	7.0	1436.75	1986.8999999999992	35.0	822.0	2043609.65
5	2475.55	0.0	1128.5	863.85	1320.0	3540.75	1425.0	9.0	4.0	29.0	381.20000000000005	5968.25	2020-03-17	2042191.75	20.0	14.0	755.75	10012.999999999989	0.0	1165.5	4492.5	1798.5	2041264.5	965.95	2039721.25	1203.25	2.0	1826.6499999999985	2.0	3675.599999999994	1.0	13.0	6.0	2035754.2999999998	0.0	8.0	1747.75	2440.9999999999973	44.049999999999955	999.0	2043278.1
6	2946.8	0.0	1376.0	1030.95	1634.0	4368.75	1706.0	11.0	5.0	38.0	482.95000000000005	7345.0	2020-03-18	2041361.25	27.0	19.0	957.5	12381.049999999987	1.0	1484.5	5520.0	2274.0	2040217.5	1146.95	2038349.25	1429.75	3.0	2305.2999999999993	2.0	4460.09999999999	1.0	17.0	8.0	2033385.4000000001	0.0	11.0	2097.0	3112.2999999999993	60.049999999999955	1209.75	2042763.9
7	3492.25	0.0	1680.0	1221.5	2022.5	5308.0	2057.5	14.0	7.0	53.0	550.6999999999999	9265.5	2020-03-19	2040364.75	36.0	26.0	1054.75	15063.599999999946	1.0	1738.5	6949.0	2735.0	2038778.5	1333.8500000000001	2036328.0	1713.25	4.0	2914.3499999999995	3.0	5571.749999999989	2.0	24.0	10.0	2030535.15	0.0	15.0	2536.75	3881.149999999996	83.04999999999995	1453.5	2042212.3
8	4197.9	0.0	2061.0	1428.75	2525.25	6497.75	2477.5	19.0	9.0	71.0	708.9	11527.25	2020-03-20	2039182.75	49.0	35.75	1307.0	20394.499999999996	1.0	2151.5	8511.0	3326.25	2037176.5	1573.45	2034140.0	2050.75	5.0	3731.6499999999996	5.0	6913.249999999993	3.0	33.049999999999955	14.0	2025311.55	1.0	20.0	3084.0	4854.399999999993	119.0	1765.75	2041467.0
9	4918.849999999999	0.0	2545.5	1680.4	3179.25	7915.75	3000.0	27.0	12.75	97.0	804.4000000000001	14756.75	2020-03-21	2037692.25	67.0	46.75	1654.75	25944.799999999996	2.0	2688.0	10532.5	4335.75	2035013.5	1842.85	2030839.75	2458.0	6.0	4796.5	7.0	8859.099999999993	3.0	45.09999999999991	19.0	2019553.45	1.0	28.0	3677.25	5983.049999999995	161.19999999999982	2143.0	2040729.2
10	5668.3	0.0	3126.5	1990.95	3964.0	9644.25	3611.0	34.95	17.0	131.25	920.0	18826.75	2020-03-22	2035882.25	89.0	62.0	2084.75	32826.24999999996	2.0	3380.5	13084.0	5515.25	2032379.0	2196.65	2026690.75	2976.0	8.0	6100.5	9.0	11818.1	5.0	62.0	25.5	2012563.6	1.0	37.0	4547.75	7512.249999999996	220.0999999999999	2602.75	2039814.9
11	6860.05	0.0	3859.5	2362.3	5030.0	11751.5	4451.5	47.95	22.75	175.25	1161.45	23807.75	2020-03-23	2033507.75	119.0	80.0	2505.25	44047.84999999999	3.0	4109.5	16192.0	6828.75	2029040.0	2586.75	2021585.25	3598.25	10.0	7912.199999999993	12.0	14952.299999999987	6.0	86.04999999999995	34.0	2001063.1500000001	2.0	49.0	5708.25	9421.1	294.1999999999998	3172.0	2038608.3
12	8099.400000000001	1.0	4764.0	2786.45	6483.25	14245.75	5467.5	60.95	29.0	231.25	1447.2	30514.75	2020-03-24	2030760.25	157.5	104.75	3113.75	56484.29999999991	4.0	5113.5	20115.5	8773.0	2024925.5	3065.9	2014709.5	4325.5	13.0	10499.049999999996	16.0	20028.899999999994	7.0	116.09999999999991	44.5	1988329.6	3.0	65.0	7035.75	11640.249999999995	414.1999999999998	3835.75	2037305.25
13	9611.6	1.0	5914.5	3296.85	8102.25	17245.25	6787.5	76.95	37.0	302.5	1759.8	39552.75	2020-03-25	2027389.25	204.5	133.75	3828.25	73956.14999999998	6.0	6420.0	25068.0	11138.25	2019858.5	3573.55	2005600.0	5231.25	17.0	13901.449999999986	20.950000000000003	25445.399999999972	10.0	158.14999999999986	59.0	1969861.7	4.0	84.0	8880.75	15391.549999999997	573.6499999999994	4673.75	2035646.45
14	11280.599999999999	2.0	7280.5	3903.0499999999997	10335.25	21115.25	8288.0	92.0	47.0	391.0	2096.85	49110.5	2020-03-26	2023765.25	265.0	166.75	4759.75	98524.09999999998	8.0	8096.0	31066.5	14277.0	2013431.5	4263.5	1995765.75	6264.0	21.049999999999955	19479.65	26.0	32400.249999999978	13.0	217.0	75.0	1945328.0499999998	5.0	111.25	11247.5	20689.949999999997	807.4499999999996	5686.5	2033983.05
15	13308.6	3.0	9141.0	4573.9	12949.5	25859.75	10146.5	113.95	57.75	513.75	2395.25	62907.75	2020-03-27	2018994.5	339.5	206.0	5833.0	131088.89999999967	10.0	9901.0	39066.5	17970.25	2005450.5	4976.8	1981222.5	7607.5	29.0	26601.1	32.0	42036.89999999991	17.0	308.2499999999998	96.0	1911996.5	7.0	142.25	14139.75	28380.049999999996	1097.1999999999998	6885.5	2031756.4
16	15506.25	5.0	11437.0	5434.85	16618.25	31265.5	12573.5	139.9	72.75	666.5	2714.2	78707.0	2020-03-28	2013296.75	430.5	260.0	7171.25	173955.5999999996	14.0	12311.0	48786.0	22550.75	1995079.5	5793.1	1964200.5	9229.25	41.0	36533.69999999998	39.0	57022.59999999991	22.0	422.0	120.0	1868692.4500000002	9.0	187.5	17966.75	37873.849999999984	1500.3499999999997	8340.5	2029108.15
17	18317.55	6.0	14220.0	6333.450000000001	21411.0	37726.0	15736.0	169.95	91.0	863.25	3410.05	99126.5	2020-03-29	2006332.0	544.0	327.25	8745.75	232347.24999999997	18.0	15455.5	60168.0	29052.0	1983304.0	6847.799999999999	1942878.0	11151.25	56.0	50424.09999999999	47.0	74434.89999999986	29.0	577.7499999999993	152.5	1811016.6	12.0	241.25	23010.75	50890.19999999999	2079.6499999999987	10074.25	2026162.9
18	21749.95	8.0	17521.0	7406.650000000001	26869.75	45860.5	19345.0	202.90000000000003	112.75	1120.75	4331.35	125467.0	2020-03-30	1998195.25	687.5	406.0	10813.75	308192.7499999999	23.5	19515.0	74532.0	37722.5	1968997.0	8154.05	1916519.75	13348.75	79.0	69029.0499999999	55.95	98130.59999999987	39.0	792.5999999999995	193.5	1733878.25	16.0	310.0	29149.25	69172.25	2842.4999999999995	12209.75	2022669.0
19	25332.9	11.0	21817.5	8735.849999999999	33755.75	55064.5	23957.0	241.9	138.0	1420.0	5222.7	157693.5	2020-03-31	1987570.25	870.0	493.75	13213.75	406326.49999999977	31.0	24031.0	93067.5	47376.75	1949789.0	9514.800000000001	1881246.0	16108.5	103.09999999999991	92990.84999999995	67.95	131109.49999999994	51.0	1101.2999999999997	246.5	1635615.4	20.0	395.0	36826.75	90742.8	3908.6999999999975	14725.5	2018533.55
20	30065.7	14.0	27067.5	10195.0	43379.0	67475.75	29250.5	291.75	170.0	1793.5	6194.5	200163.0	2020-04-01	1974416.0	1089.0	614.5	16242.25	532943.45	40.0	29909.5	113891.0	59260.0	1926138.5	11278.0	1841587.75	19705.25	141.34999999999968	123985.29999999999	82.85000000000001	166088.89999999953	67.0	1481.7499999999984	302.0	1509006.1	26.75	496.0	46827.5	125031.49999999996	5286.899999999993	17887.5	2013257.15
21	35250.8	18.0	33977.5	12000.75	55814.5	81549.25	36926.0	349.55000000000007	210.75	2261.25	7282.6	247335.25	2020-04-02	1959117.75	1336.5	742.0	19928.5	674785.3999999999	53.0	37253.5	139281.5	75271.25	1897856.0	13309.800000000001	1790890.25	23628.5	188.29999999999973	163729.34999999974	97.9	213363.74999999933	88.0	1977.1999999999998	377.5	1358968.05	34.0	639.75	59738.5	167625.14999999976	6981.899999999988	21589.25	2006965.0499999998
22	41559.75	23.0	42705.5	14125.9	70564.5	98948.25	46068.0	418.70000000000005	256.25	2875.0	8550.15	309770.75	2020-04-03	1940632.5	1675.5	892.0	23932.75	829953.0499999998	67.5	46151.5	171480.0	92752.0	1866403.0	15723.75	1727137.75	28903.75	263.0999999999999	217514.54999999964	115.95	274034.24999999977	113.25	2570.6999999999975	473.0	1193809.05	43.0	794.75	75424.5	223892.79999999958	9170.59999999999	25977.25	2000887.55
23	47324.200000000004	30.0	53519.0	16433.8	89517.5	119031.25	57719.0	499.5	307.75	3725.5	10491.45	383511.75	2020-04-04	1919973.0	2111.0	1088.0	29217.75	979394.5499999995	86.0	56733.0	210589.0	116163.5	1821631.5	18593.300000000003	1649328.25	34870.5	360.7499999999993	283972.4999999996	142.55000000000004	335238.2499999997	146.0	3363.5499999999997	584.0	1041854.3	54.0	1029.25	97980.5	295349.04999999993	11891.199999999993	31258.25	1992354.5499999998
24	54999.05	36.0	66263.0	19242.2	113173.0	142754.5	71633.5	582.8499999999999	371.0	4637.0	12474.6	466020.75	2020-04-05	1894087.75	2613.0	1331.5	34899.5	1131254.7999999993	107.0	70056.5	251997.0	144701.0	1776651.0	22122.75	1558401.75	42454.0	466.1999999999998	358805.65	160.95	403116.3999999999	187.0	4274.699999999999	726.0	879211.2500000001	66.0	1300.25	123863.0	376084.29999999964	15161.85	37689.5	1983721.65
25	64147.45	44.95	81019.5	22391.85	142030.0	170400.75	89799.0	708.4	455.0	5814.25	14541.35	566611.5	2020-04-06	1863622.25	3213.5	1613.25	42131.5	1262521.1999999993	137.0	85393.5	300386.0	175919.0	1718995.5	26267.9	1457962.5	51462.25	618.2499999999998	439669.8499999992	199.50000000000003	457185.3999999999	243.0	5327.749999999999	890.5	719225.75	81.75	1635.25	155795.75	483962.94999999984	19044.249999999996	45490.5	1973454.5499999998
26	75223.35	55.0	99962.0	26344.9	178121.75	201979.0	111207.5	842.0	552.75	7237.0	17060.65	672030.75	2020-04-07	1829532.75	3975.0	1980.0	50777.25	1352476.2999999993	174.5	102696.5	361229.5	211510.75	1649540.5	31330.650000000005	1345881.5	62596.75	838.1999999999998	535028.6499999999	231.9	492120.04999999964	315.0	6363.549999999997	1090.0	583270.5	103.0	2045.0	195933.75	596437.3499999992	22619.699999999957	54863.25	1960319.5999999999
27	89468.45	66.95	120920.5	30770.4	219909.0	238083.0	137124.5	1002.9	664.25	9117.25	19784.75	778281.0	2020-04-08	1789071.75	4831.5	2409.5	60591.75	1431569.9999999998	221.0	123372.0	424175.5	246128.75	1582679.0	36982.55000000001	1228224.0	75441.5	1116.1499999999999	607765.6499999991	275.45000000000005	513845.6499999999	405.5	7459.599999999983	1337.5	486453.65	126.0	2532.25	246327.75	732110.1999999994	27091.949999999993	65796.25	1944661.8
28	102584.45	82.0	148099.5	35621.65000000001	265537.0	279951.5	168982.5	1184.3500000000001	801.75	11149.5	22928.1	886862.25	2020-04-09	1739301.5	5849.5	2916.25	73104.75	1441084.2499999981	274.5	149516.5	500980.5	288983.25	1501799.0	43802.95000000001	1093732.0	90407.25	1486.3499999999997	679867.2999999993	327.25000000000006	524475.45	526.0	8722.799999999992	1633.0	399703.45	154.75	3105.25	304921.5	885186.2499999995	31647.299999999996	79109.0	1929220.4
29	118965.2	98.95	176982.5	41484.149999999994	317984.0	330191.75	205525.5	1429.0500000000002	968.0	13347.25	26490.5	995603.0	2020-04-10	1686693.75	7099.5	3455.25	86278.75	1493017.3499999992	348.0	174009.0	584079.5	323128.5	1408143.0	52042.100000000006	973292.75	108947.75	1947.6999999999994	762248.7499999995	387.95000000000005	540550.5499999998	664.5	9975.199999999997	1977.0	355351.45	195.75	3728.25	379750.5	1024959.8999999993	35014.14999999998	94634.25	1909695.25
30	137281.25	116.9	212082.5	48841.049999999996	376685.0	380946.25	251296.0	1653.9	1162.5	15977.25	31028.950000000004	1085699.25	2020-04-11	1627363.25	8563.0	4140.5	100746.75	1493654.799999999	435.5	202911.0	669670.0	355307.0	1311444.5	60415.50000000001	862368.75	131099.5	2558.199999999998	842213.3999999999	449.4	554865.15	846.25	10974.649999999998	2379.5	315276.25000000006	237.0	4482.0	465961.25	1172101.0499999998	38605.149999999994	112400.5	1887569.85
31	158387.75	140.89999999999998	252165.0	57425.25	435035.5	439449.5	305934.5	1937.75	1382.75	18863.25	35325.75	1156617.0	2020-04-12	1560218.0	10177.5	4885.5	117295.5	1512395.3499999996	544.0	226881.5	764260.5	374355.75	1209441.5	69194.00000000001	758559.5	157264.25	3259.3	901654.4499999995	554.2000000000002	564505.2999999999	1066.0	11693.899999999996	2838.5	282388.30000000005	291.5	5369.75	562708.25	1295013.2999999986	42026.899999999994	132873.5	1862048.95
32	182455.30000000002	168.0	298613.0	66820.9	496200.75	502140.0	365903.0	2230.0	1625.75	21624.25	40763.75000000001	1201485.25	2020-04-13	1484754.5	12046.0	5712.0	136307.75	1520312.7499999998	667.0	244588.0	859958.5	383963.5	1109336.0	79920.95000000001	659772.5	186697.25	4082.199999999999	941186.449999999	630.65	577057.5	1319.75	12573.549999999997	3366.5	253310.10000000003	342.0	6084.75	661958.25	1401431.7499999993	44783.399999999994	157523.5	1833331.0999999999
33	210585.95	199.85000000000002	346530.5	76788.5	557199.0	567895.0	434225.5	2573.05	1907.0	24915.5	47451.95	1222444.0	2020-04-14	1404846.0	14102.0	6665.0	146887.75	1512154.4500000002	810.5	260770.0	939583.5	396615.5	998257.5	93896.75	576826.5	221553.75	5003.499999999998	993647.2999999998	720.0	567297.4500000001	1647.75	12975.249999999998	3939.5	225266.15	422.75	6917.25	774656.25	1492288.5999999999	46530.19999999999	185597.0	1800410.7999999998
34	242372.9	240.75	395864.0	87758.90000000001	633190.25	638658.5	506040.0	2987.4500000000003	2252.75	28095.25	54224.7	1265716.5	2020-04-15	1321773.25	16200.5	7785.25	154776.5	1519946.8499999999	978.5	275165.5	1001459.0	390573.5	898378.0	109218.75	502623.0	261241.25	6080.249999999998	1017105.3499999999	829.85	549146.0499999998	2036.75	13465.299999999994	4557.0	213914.35	508.25	7711.5	883732.25	1568034.3999999994	49233.24999999999	218840.5	1763755.0
35	277790.2	288.65	447690.5	100860.45	692916.0	704351.75	579133.5	3471.35	2594.25	30250.75	59976.95	1279517.5	2020-04-16	1236270.75	18323.0	9021.25	160576.75	1510561.4999999998	1201.0	279223.5	1024670.0	389927.75	811813.5	127533.85	440683.0	304308.0	7115.4	1051892.1999999995	952.2500000000001	558174.5499999999	2458.75	14130.499999999996	5157.0	203348.25	603.0	8484.0	993558.75	1641580.6499999994	50462.299999999974	253748.5	1722477.4
36	314878.05000000005	336.40000000000003	497971.5	116026.0	742653.75	748815.5	659161.5	4037.1	3002.75	32111.25	58028.100000000006	1282843.75	2020-04-17	1149406.25	20515.0	10411.0	166564.5	1499997.4999999995	1466.5	276607.0	1061503.0	390956.25	736243.0	149480.15	392442.75	356636.0	8277.55	1079800.15	1109.0500000000002	558469.6499999999	2990.5	14794.099999999999	5760.0	195366.94999999998	727.0	9158.5	1099560.0	1703600.2	51426.64999999996	293020.75	1675507.05
37	348310.75	406.90000000000003	548394.0	131123.25	791646.75	806170.5	746160.0	4592.7	3436.5	34358.0	54794.95000000001	1280146.0	2020-04-18	1068369.25	22728.0	11984.0	163442.0	1501573.0499999996	1766.5	273571.5	1093081.5	389932.25	664159.5	174161.25000000003	358319.0	414874.75	9346.849999999995	1104932.2499999998	1277.25	556242.3999999999	3635.0	15083.949999999997	6338.5	192908.90000000002	865.75	9617.5	1206268.5	1732331.8999999997	53154.65	334481.25	1624176.4999999998
38	384896.9	472.95	601515.0	149039.2	837369.75	837290.0	839480.0	5241.5	3875.0	35373.0	50425.40000000001	1283094.0	2020-04-19	988685.5	24524.5	13560.75	151222.25	1490005.2499999998	2124.0	268318.0	1093439.5	378556.0	595841.0	197256.65	329216.0	480560.0	10595.6	1144160.0999999999	1469.3500000000001	534790.7499999998	4328.5	15106.899999999996	6936.5	184149.90000000002	1040.25	9910.5	1301411.25	1759266.7999999996	54740.199999999975	376720.5	1568468.8499999994
39	422198.5	556.95	649346.0	168529.95	879026.5	874476.5	939236.0	5957.75	4321.0	36993.75	44905.00000000001	1260823.25	2020-04-20	910003.75	25992.5	15007.0	146834.75	1488790.799999999	2519.0	252252.0	1078370.5	371274.5	538091.5	228463.35	305423.25	547861.25	12199.0	1157533.65	1646.7	524439.35	5107.75	15229.75	7319.0	179191.8	1247.5	10273.5	1388100.25	1785320.1999999997	55490.14999999999	423832.25	1509498.9999999995
40	442423.5	660.2500000000001	694657.0	190289.4	918873.0	868903.0	1030661.0	6726.650000000001	4761.25	38375.25	36682.200000000004	1255993.25	2020-04-21	835076.25	27491.0	16826.0	134601.0	1485771.65	2972.0	246382.5	1062719.5	359580.75	486604.0	260853.95000000004	289599.5	622205.25	13395.649999999996	1176954.2999999998	1846.4	512149.04999999993	5932.75	15628.19999999999	7657.0	176984.2	1471.25	10531.25	1464426.25	1808209.65	55726.14999999998	470218.25	1446165.999999999
41	470383.65	770.6000000000001	739095.5	215693.19999999998	948407.25	866094.25	1120588.0	7556.4	5134.5	38393.25	29772.450000000004	1245087.0	2020-04-22	765053.5	28397.5	18577.25	125939.5	1485155.75	3479.0	234681.0	1051999.5	345670.0	448283.5	296415.30000000005	277706.75	699972.5	14392.04999999998	1191179.0999999996	2068.5	503558.7499999998	6678.25	15755.599999999991	7958.5	170685.84999999998	1729.75	10689.0	1530217.0	1821881.05	56048.39999999998	518033.5	1388050.5499999996
42	462355.65	885.6500000000001	780476.5	244399.95	971443.0	850718.25	1202896.5	8513.6	5508.5	38083.5	21990.800000000003	1220534.5	2020-04-23	708066.5	29170.0	19802.0	108438.5	1475975.4999999993	4026.0	216493.5	1035639.5	328506.5	416383.0	335198.4	267721.75	777074.5	15362.049999999997	1205162.0999999999	2326.05	483873.2499999998	7614.5	16215.599999999999	8154.5	168034.15000000002	2035.0	10712.75	1579203.75	1833232.3999999997	56791.6	563946.75	1329477.8499999999
43	452663.45	1008.2	813722.5	271157.75	992735.25	816112.25	1275597.0	9511.7	5766.75	38418.5	16012.2	1202521.75	2020-04-24	655071.75	29337.5	20675.5	97752.5	1454823.7	4629.5	200368.0	1018257.0	313758.5	394521.0	377996.15	262015.25	854047.25	16535.84999999999	1221102.75	2594.0	461304.54999999964	8465.25	16575.799999999996	8093.0	167734.55	2359.25	10876.75	1628059.25	1840245.5999999996	56874.19999999999	612720.25	1263866.6999999997
44	455426.25	1153.95	840809.5	307416.1500000001	1014960.0	774850.0	1346460.5	10360.25	5976.0	38361.25	11989.300000000001	1177891.0	2020-04-25	604324.75	29086.0	21494.75	81769.75	1431843.2999999998	5261.0	180766.0	988425.5	292964.0	373265.5	423457.25	253412.5	928766.25	17774.449999999993	1224683.1499999997	2863.5000000000005	449346.84999999986	9497.75	16309.649999999998	8055.5	166461.5	2725.75	10863.5	1657085.0	1845330.0499999996	55969.79999999997	655867.75	1204437.8499999996
45	420562.9000000001	1331.0	867060.0	342006.30000000005	1038121.5	733700.75	1405836.0	11428.15	5894.75	38391.5	9697.050000000001	1163856.25	2020-04-26	560273.75	28751.0	21654.75	70034.5	1413258.9499999997	5975.0	170004.5	959708.5	272339.75	360555.0	470694.05	249810.25	1004313.25	19022.55	1240722.5499999998	3162.05	435146.75	10419.5	16013.549999999996	7957.5	164715.95	3193.25	10790.0	1686050.25	1852913.5	54479.99999999997	692490.75	1145112.3999999997
46	382269.10000000003	1540.6	896084.5	375092.50000000006	1051834.75	697520.75	1462186.5	12322.400000000001	5984.25	37975.75	7259.700000000002	1143915.25	2020-04-27	531110.75	28197.5	21603.5	57067.75	1404027.8499999994	6630.5	150833.5	940311.5	256241.25	345382.0	526254.8	244029.5	1083733.25	19837.05	1253914.1499999997	3379.7000000000003	418164.49999999977	11419.5	16297.84999999999	7837.5	163934.0	3676.5	10718.25	1713001.75	1859079.5999999999	54600.549999999996	726354.25	1087929.9999999998
47	335942.10000000003	1755.8000000000002	912774.5	400838.45000000007	1066800.0	651902.0	1507888.0	12385.800000000001	5943.5	36901.75	5411.700000000002	1104065.0	2020-04-28	504465.25	27743.5	21398.75	46997.75	1400860.5	7397.0	131645.5	899489.0	232883.25	334690.5	579158.15	240998.25	1159356.5	21003.549999999996	1268091.95	3427.0	403206.6499999999	12192.75	16194.299999999981	7794.0	163149.1	4206.75	10447.75	1730318.25	1862808.5	53933.699999999975	755734.0	1026367.1499999997
48	294734.10000000003	2018.4499999999998	929815.5	426237.0	1083272.5	608896.25	1546192.5	12601.55	5824.25	36252.0	3975.3	1071029.5	2020-04-29	481458.0	27298.5	20953.5	37597.5	1376449.2999999998	8125.5	113533.5	870118.5	212483.5	326791.0	634237.3	238635.75	1227880.75	21916.59999999999	1279503.4999999998	3342.45	392632.4499999999	13110.5	15805.39999999999	7667.0	162467.85	4761.25	10189.0	1741965.5	1866269.9	52781.549999999996	778139.5	968929.3999999996
49	279086.05000000005	2298.75	949052.0	464690.1	1088127.25	558944.25	1582240.0	12407.85	5744.25	35287.75	2995.0500000000006	1039872.5	2020-04-30	457724.25	26581.0	20626.5	30094.25	1337233.7999999998	8939.5	102197.5	829104.5	193076.75	320040.0	691622.65	236970.5	1285331.25	22663.44999999999	1288774.9	3420.85	372703.8999999996	14008.5	15524.749999999998	7487.5	161644.90000000002	5350.75	9888.5	1756032.75	1869069.7999999998	51105.399999999994	809056.5	919163.2999999996
50	247326.80000000005	2580.8500000000004	964968.5	494566.70000000007	1102080.5	511484.5	1612415.0	12582.650000000001	5633.0	34210.0	2263.6500000000005	1003261.5	2020-05-01	441234.75	25727.5	20349.5	23653.5	1308726.2999999998	9573.5	86001.5	788595.5	176627.5	314307.5	756742.0	235428.0	1340014.75	23528.099999999995	1295174.4	3368.8500000000004	361456.2499999999	14695.25	15097.299999999985	7182.5	161060.0	5952.25	9535.5	1770770.25	1870552.3499999999	49286.34999999999	821264.75	872561.8999999996
51	230937.05000000005	2900.8	972794.5	529361.8	1108625.5	467312.25	1631761.0	11878.0	5459.25	32894.5	1719.8500000000004	972846.25	2020-05-02	421373.5	24777.5	19430.25	19358.25	1294496.6999999997	10261.5	72322.5	749019.0	158810.0	307488.5	813824.3500000001	234088.25	1386606.5	24508.5	1300682.4999999998	3274.6000000000004	332332.5999999998	15265.5	14491.649999999992	7009.0	160928.6	6604.0	9132.25	1782507.0	1874180.25	48296.59999999993	833080.75	829565.0499999996
52	204729.5	3228.6000000000004	981635.5	564745.05	1115185.0	420667.0	1650396.5	11578.65	5203.0	31470.5	1302.9	932191.25	2020-05-03	413597.25	24151.0	18592.25	15350.25	1264414.2499999993	10925.5	61268.5	708923.0	140811.5	301353.5	870698.3	232662.25	1427035.0	25123.649999999983	1304935.6	3203.4	303161.74999999994	16114.75	13820.899999999998	6789.5	160892.7	7248.75	9049.5	1787669.25	1876990.65	47795.74999999998	847407.0	787294.8999999999
53	179936.55000000002	3599.25	990234.0	601690.1	1122306.75	383003.25	1668544.5	10817.95	5008.25	30069.75	1025.5	881987.0	2020-05-04	403300.75	23364.0	17719.5	12119.25	1235123.15	11611.5	50884.0	666912.5	122912.25	295614.0	926526.8500000001	231580.5	1458598.0	25721.79999999998	1305502.8499999999	3058.7500000000005	282756.94999999966	16696.5	13795.6	6573.0	160766.85	7864.5	8561.5	1791733.25	1879197.25	46806.59999999995	863773.75	736603.9499999991
54	161178.6	3986.1500000000005	998575.0	625515.9	1130219.0	349249.0	1681457.5	10332.95	4721.75	28805.0	780.9000000000001	846027.25	2020-05-05	393894.5	22252.0	16765.0	9540.5	1195642.7999999998	12199.0	42160.5	619109.0	108742.25	291214.5	980949.1000000001	229031.5	1493447.5	26385.899999999983	1311450.2999999996	2768.25	264885.3499999998	17363.0	13024.15	6300.5	160608.75	8444.25	8249.5	1796176.5	1880930.95	45989.99999999996	869646.0	690537.5999999986
55	143001.15	4342.55	1007221.0	650576.1	1135331.0	316815.75	1695493.5	9519.5	4464.75	27878.0	573.95	801837.5	2020-05-06	387956.25	21343.0	15597.0	7565.25	1172988.6999999988	12624.5	34858.5	570110.5	94735.75	289350.5	1032763.9500000001	227967.25	1516345.25	27120.049999999977	1313498.2499999998	2549.4	253060.64999999985	17929.5	12474.949999999999	5966.5	160527.75	8831.25	7924.75	1800216.25	1881861.25	43656.34999999999	874511.75	659666.1499999992
56	127416.55	4728.900000000001	1013998.0	672954.1000000001	1143011.75	285134.0	1706985.0	8674.199999999999	4205.0	26930.25	449.55	767668.25	2020-05-07	381267.75	20247.0	14748.25	6157.25	1145906.4499999997	13106.5	28996.0	522186.0	81096.75	287692.5	1082582.75	227515.25	1540733.25	27969.09999999999	1315051.4999999998	2323.0	236177.44999999992	18315.5	11889.399999999996	5609.5	160477.94999999998	9266.0	7614.5	1803085.75	1882276.7	41560.19999999999	889663.0	636333.5499999998
57	115366.20000000001	5162.3	1020748.5	683406.1	1148661.75	256220.5	1716154.5	7957.3	3956.75	26036.25	346.95000000000005	736970.25	2020-05-08	375984.0	19276.0	13687.75	4977.0	1110080.15	13490.5	24090.0	479378.5	69021.5	286224.5	1135831.7999999998	227207.5	1567016.0	28612.199999999993	1321249.0999999999	2120.55	218293.24999999983	18832.0	11287.599999999988	5330.0	160425.5	9719.5	7337.5	1804271.0	1882761.9000000001	40023.999999999985	900358.0	606773.0499999996
58	104879.45000000001	5612.25	1027565.0	710006.0	1151590.0	232380.75	1722633.0	7329.55	3694.5	24742.0	262.45000000000005	694847.25	2020-05-09	371670.5	18110.0	12809.5	3983.5	1069709.0999999999	13932.5	19912.5	440375.5	58645.75	284504.5	1191764.3	226375.0	1588719.0	29666.599999999995	1326719.8	1932.8000000000002	200045.69999999978	19331.0	11008.299999999997	5014.5	160391.05	10237.75	7010.25	1806583.25	1883343.75	37396.79999999998	904600.75	582905.4499999996
59	95797.50000000001	6012.349999999999	1031752.0	725698.6000000001	1154631.0	212030.75	1727145.5	6718.2	3418.75	23566.75	194.0	654107.0	2020-05-10	368265.75	16984.0	11840.5	3103.25	1036149.8999999996	14390.0	16411.5	404505.0	49713.75	282994.5	1244837.3	226314.0	1604303.5	30539.599999999995	1326730.45	1821.5000000000002	181055.29999999993	19981.5	10422.949999999997	4729.5	160182.59999999998	10657.0	6725.0	1808113.75	1883847.15	36093.049999999974	912409.5	572987.35
60	86157.15000000001	6486.7	1035503.0	739621.75	1157025.0	193702.5	1732710.5	6147.05	3169.5	22308.75	142.90000000000003	611797.0	2020-05-11	367133.0	15775.0	10940.5	2477.5	1000988.45	14758.0	13545.0	372784.0	43032.5	281011.5	1279244.1500000001	226290.5	1617430.0	31257.54999999999	1327940.5499999998	1678.5000000000002	163967.74999999997	20463.25	9863.599999999999	4458.0	159911.44999999998	11145.75	6490.25	1810112.0	1884734.35	35216.74999999997	913172.0	565079.5499999996
61	77674.70000000001	6942.5	1038013.0	741764.1000000001	1161029.5	176078.75	1738182.0	5639.900000000001	2925.25	20991.5	111.9	573794.25	2020-05-12	365245.25	14628.0	10058.0	1955.0	966180.75	15056.0	11283.0	340827.5	36613.0	279928.5	1308002.55	225813.75	1629431.25	31929.199999999997	1328186.3499999996	1541.2	148946.8999999999	20819.75	9513.5	4148.5	159717.55	11577.25	6146.5	1811601.75	1884877.8	33145.94999999997	918363.25	552429.8499999997
62	72895.55	7348.95	1041119.5	742647.1499999999	1164571.25	162205.0	1743966.5	5159.3	2676.0	19980.75	87.75000000000001	547550.0	2020-05-13	364809.5	13596.0	9254.5	1536.5	927676.8999999999	15512.5	9256.5	313634.0	31128.0	278988.0	1334376.95	225559.25	1639964.0	32381.149999999994	1328243.0999999994	1415.0500000000002	137209.9	21134.0	8916.099999999999	3840.0	159699.15	12044.75	5874.75	1812879.5	1884916.5	31281.24999999997	918469.75	550485.8999999999
63	68970.5	7777.95	1046424.5	743549.7	1167272.75	148393.75	1749422.5	4718.25	2497.5	18889.5	70.70000000000002	511323.5	2020-05-14	363188.25	12633.0	8518.5	1230.25	887978.6999999998	15909.0	7573.5	288271.0	26360.25	277627.0	1352212.1500000001	225331.0	1648424.75	32692.099999999988	1335072.5	1315.4000000000003	125205.7999999999	21535.0	8601.25	3568.0	159691.8	12428.25	5523.75	1813357.75	1884961.8	31145.35	921134.75	540206.1999999997
64	64365.0	8178.05	1046587.0	747807.75	1170582.5	136535.5	1752515.0	4279.7	2300.75	17809.75	55.85000000000001	483742.0	2020-05-15	360821.25	11702.5	7890.0	969.75	848639.7999999999	16275.0	6217.0	265473.5	22312.75	277110.0	1380612.25	225162.0	1654330.0	33000.09999999999	1338409.4	1224.3000000000004	117365.54999999997	21811.5	8114.499999999997	3333.5	159685.30000000002	12677.75	5170.75	1814010.75	1885129.9000000001	29059.399999999994	921719.25	535787.9
65	60999.399999999994	8595.550000000001	1049592.0	753239.65	1172994.75	127093.0	1755103.5	3971.5	2111.75	16589.25	40.85000000000001	448415.5	2020-05-16	358649.25	10803.5	7258.75	764.75	807733.9999999999	16683.5	5151.0	244144.5	18923.25	276990.0	1408591.0999999999	225012.0	1660018.25	33334.25	1338835.0999999999	1123.65	106844.89999999995	22035.5	7707.199999999999	3120.0	159678.4	12865.5	4892.5	1814832.25	1885246.0499999998	27526.999999999996	924027.75	532355.2999999999
66	57894.200000000004	8988.5	1051339.0	754848.1499999999	1174291.5	117119.5	1757637.5	3666.65	1956.5	15517.0	29.950000000000003	416142.5	2020-05-17	356628.25	9957.5	6705.5	623.75	771838.2999999998	16898.5	4247.0	224249.5	15991.0	276866.0	1435886.1500000001	224926.5	1665776.5	33564.299999999996	1339159.75	1035.5500000000002	94952.09999999992	22237.25	7334.499999999997	2883.5	159674.75	13058.5	4561.0	1815460.75	1885315.65	25809.749999999996	927242.5	529335.15
67	54730.0	9321.05	1053520.5	755007.8	1175128.5	108247.25	1759431.0	3428.4	1811.25	14632.25	23.950000000000003	384966.75	2020-05-18	355495.5	9207.0	6214.5	474.25	738154.6499999998	17344.0	3476.5	207754.0	13465.5	276808.5	1460254.85	224677.75	1670905.0	33785.7	1339461.3499999999	957.2000000000002	83193.29999999987	22445.5	6863.099999999987	2672.0	159670.94999999998	13314.25	4304.75	1817178.25	1885358.5999999999	24575.349999999988	929113.0	522507.69999999984
68	51808.4	9590.400000000001	1054415.5	757745.0	1176768.75	99611.0	1761089.0	3179.5000000000005	1673.5	13537.5	17.950000000000003	355793.25	2020-05-19	354669.0	8502.5	5743.25	375.5	703462.1999999998	17609.0	2795.0	192268.5	11378.0	276758.0	1477574.0	224539.25	1674752.0	33934.15	1339693.4	877.9000000000001	72976.34999999986	22594.0	6613.799999999996	2479.5	159664.80000000002	13577.75	4016.0	1817986.75	1885402.85	23508.249999999993	930035.75	512507.6999999995
69	49058.15	9816.95	1056550.0	761720.75	1182130.25	92975.0	1761600.5	2923.7	1534.5	12703.5	13.0	329701.75	2020-05-20	354574.5	7849.0	5327.25	290.0	670706.8499999999	17809.0	2259.5	178240.5	9645.75	276653.5	1489892.1	224345.5	1678801.5	34053.7	1339883.95	802.3000000000001	63770.04999999984	22757.5	6359.649999999999	2298.0	159662.35	13790.25	3739.25	1818523.5	1885428.4000000001	22306.949999999993	931570.0	511814.5999999996
70	46756.9	9994.5	1058085.5	763649.8	1182463.25	86584.5	1763078.0	2699.95	1410.0	11781.25	10.950000000000003	307023.0	2020-05-21	354393.0	7280.0	4908.25	233.25	642502.95	18112.5	1864.0	165068.5	8139.75	275879.5	1498389.7	224214.75	1680673.25	34163.6	1340025.75	746.5500000000001	55718.549999999836	22917.5	6066.349999999999	2138.5	159661.0	13978.0	3485.5	1818920.25	1885452.15	20902.55	932988.0	511430.6999999998
71	44680.65	10263.85	1058403.5	768986.05	1182490.0	81266.25	1764363.0	2505.75	1323.25	10846.0	8.950000000000003	284615.75	2020-05-22	354181.5	6745.5	4513.25	177.25	612816.2499999999	18218.5	1558.0	152085.5	6881.25	275540.0	1504467.05	224147.25	1681646.75	34287.45	1340145.7	693.95	48374.599999999846	23037.25	5676.999999999998	1981.0	159660.75	14177.75	3253.25	1819486.25	1885466.95	19397.549999999992	934717.25	511091.55
72	42796.950000000004	10544.6	1058575.5	771054.2000000001	1182515.25	76079.0	1765555.5	2353.2	1226.5	10040.75	5.950000000000003	262427.25	2020-05-23	354009.0	6233.5	4135.5	140.0	590649.2	18413.5	1293.0	141520.0	5860.0	275496.5	1507527.55	224130.25	1681869.5	34403.7	1340252.5	656.85	44669.199999999975	23212.25	5356.599999999997	1851.0	159659.75	14423.5	3049.0	1819559.5	1885479.75	17978.74999999999	938640.75	509570.6
73	41507.200000000004	10704.6	1058748.5	771240.9500000001	1182532.25	72200.5	1766245.5	2206.4500000000003	1136.5	9321.75	5.0	241838.25	2020-05-24	353235.5	5764.5	3810.25	119.25	566705.8499999997	18518.0	1040.0	131065.5	4953.0	275463.0	1510608.0	224116.75	1684426.0	34560.44999999999	1340319.25	614.8499999999999	38514.04999999997	23335.75	4992.799999999997	1720.0	159659.75	14545.25	2824.0	1819875.75	1885536.7	16940.3	939088.5	507185.5999999998
74	39355.1	10922.7	1059052.5	771400.3	1182546.5	68062.25	1767463.0	2067.05	1060.25	8759.0	4.0	224232.5	2020-05-25	352492.0	5349.5	3537.5	91.25	542871.5	18556.5	855.0	120924.5	4163.75	275340.0	1513382.0999999999	224106.25	1685557.25	34878.24999999999	1340368.85	581.95	33089.449999999946	23559.25	4681.65	1594.5	159659.65	14754.0	2613.5	1819940.0	1885688.2	15661.449999999993	940297.5	505248.09999999974
75	37884.6	11046.75	1059702.5	771555.2000000001	1182560.0	64939.0	1768194.5	1944.6000000000001	983.0	8203.75	3.0	207867.0	2020-05-26	352343.0	4972.0	3278.25	72.5	516266.3999999998	18661.0	685.5	112535.5	3548.25	275140.0	1521281.35	224092.25	1688690.25	35260.7	1340415.45	557.35	28493.199999999943	23666.25	4385.149999999999	1489.0	159602.55	14868.25	2435.25	1820060.75	1885989.35	14733.899999999994	940345.5	503382.2499999997
76	36564.6	11118.45	1060442.5	771669.15	1182569.0	62355.75	1768660.0	1846.5500000000002	914.25	7623.5	2.0	194077.75	2020-05-27	352220.25	4596.0	3080.5	56.75	489989.14999999956	18781.0	563.5	105213.5	2999.0	275024.5	1523405.35	224077.75	1689119.75	35510.49999999999	1340455.4	521.7	24994.19999999996	23848.75	4081.5999999999985	1379.0	159504.6	14951.5	2263.25	1820250.0	1886097.25	13994.149999999996	940349.25	501699.5499999998
77	35251.600000000006	11199.050000000001	1060655.5	771770.6000000001	1182576.75	59529.0	1768855.0	1728.8500000000001	853.0	7087.0	1.9500000000000028	180748.75	2020-05-28	352120.25	4288.5	2878.5	45.75	465004.1499999995	18895.5	461.0	98279.0	2531.25	275012.0	1528611.4000000001	224070.25	1689455.75	35721.39999999999	1340492.45	487.85	21645.89999999996	23994.5	3821.949999999999	1288.5	159389.65	15046.0	2090.75	1820370.5	1886104.6	13332.099999999999	940351.5	500276.8999999999
78	34154.700000000004	11269.75	1060717.0	771842.65	1182584.25	56770.75	1769016.5	1628.45	794.5	6588.5	1.0	168897.0	2020-05-29	351941.0	3992.5	2686.5	37.0	441374.6499999995	19010.0	386.5	92849.0	2131.25	275002.0	1530583.0	224064.25	1689711.5	35919.049999999996	1340521.1	455.9	18744.549999999974	24178.5	3607.8999999999996	1205.0	159309.85	15143.25	1947.25	1820488.75	1886110.05	12470.7	940354.5	499007.19999999995
79	33092.25	11336.35	1061019.5	772006.4	1182587.0	54601.75	1769143.0	1546.2500000000002	742.75	6141.25	1.0	157702.0	2020-05-30	351736.75	3729.0	2510.25	28.75	418567.69999999955	19077.5	312.5	87383.0	1810.75	274998.5	1532592.85	224056.75	1690105.0	36097.85	1340524.0499999998	426.85	16360.899999999987	24298.25	3398.3999999999996	1136.0	159222.4	15214.75	1825.25	1820954.25	1886115.7	11561.899999999998	940394.5	497889.0
80	32114.15	11384.85	1061590.5	776665.65	1182588.5	52017.5	1769280.5	1488.7	698.75	5709.0	1.0	147018.25	2020-05-31	351572.5	3480.0	2358.25	22.75	396938.69999999984	19147.5	257.0	82115.0	1516.75	274995.5	1535135.7000000002	224051.0	1691517.75	36234.75	1340525.0999999999	400.9	14277.099999999999	24392.25	3208.2999999999993	1060.0	159155.9	15277.5	1701.5	1820973.25	1886120.7999999998	10727.8	940536.5	497128.19999999995
81	31455.300000000003	11443.199999999999	1062102.0	785922.5000000001	1182590.75	49677.5	1769919.0	1426.3500000000001	659.75	5296.75	1.0	137592.75	2020-06-01	351468.5	3251.5	2225.0	17.75	376616.74999999994	19199.0	212.5	78060.5	1287.75	274990.5	1536546.0999999999	223830.0	1691713.25	36321.1	1340525.7	376.95	12407.399999999998	24464.0	2998.0	993.0	159099.85	15446.25	1597.75	1820992.75	1886124.65	9949.4	940657.75	496383.14999999997
82	30868.450000000004	11535.1	1063625.5	794366.7500000001	1182591.75	47510.0	1769997.0	1365.8500000000001	621.0	4959.0	0.0	129663.75	2020-06-02	351389.5	3044.0	2110.75	14.0	357828.64999999985	19241.0	173.5	73983.5	1089.25	274986.5	1538769.05	223713.0	1691867.25	36395.45	1340526.3499999999	362.8	10871.049999999997	24540.5	2806.25	936.0	159048.55000000002	15541.5	1484.0	1821131.75	1886126.75	9263.349999999997	940760.0	495701.7999999999
83	29973.750000000004	11633.6	1065179.0	798488.2000000001	1182592.5	45401.75	1770067.5	1302.7500000000002	587.75	4624.75	0.0	123295.5	2020-06-03	351314.5	2854.5	2005.75	11.75	339756.5	19281.0	141.0	70438.5	928.75	274985.0	1540771.25	223706.5	1692221.5	36446.899999999994	1340527.0999999999	342.85	9489.649999999992	24604.0	2632.999999999999	875.0	159003.9	15595.0	1385.25	1821466.75	1886129.45	8622.74999999999	940960.5	495161.7999999999
84	29299.45	11705.95	1066087.0	798612.9000000001	1182593.0	44131.5	1770116.5	1247.3	561.75	4312.0	0.0	115854.5	2020-06-04	351225.25	2697.5	1911.0	10.75	319179.64999999985	19310.5	116.0	67205.5	788.0	274983.5	1542611.7	223698.5	1692762.25	36502.25	1340527.75	329.95	8267.499999999989	24625.25	2473.0499999999997	819.5	158959.25	15653.5	1305.25	1821508.25	1886132.0	8016.749999999993	941345.0	494713.09999999986
85	28777.3	11766.400000000001	1066415.5	798702.1500000001	1182593.5	42766.0	1770167.0	1175.7500000000002	532.5	4031.0	0.0	108675.25	2020-06-05	351086.75	2538.0	1816.5	9.0	303612.7499999998	19330.0	97.5	64414.0	684.75	274982.0	1544287.45	223693.5	1693563.5	36553.1	1340528.0999999999	317.85	7142.349999999983	24670.75	2321.2499999999995	772.5	158925.5	15739.25	1213.5	1821642.75	1886132.5999999999	7494.55	941505.75	494300.4999999998
86	28196.2	11775.6	1066635.0	798782.0000000001	1182594.5	41470.75	1770296.5	1137.3000000000002	504.75	3783.0	0.0	102954.25	2020-06-06	350901.0	2384.5	1730.25	7.0	289483.1999999999	19363.5	78.0	61972.5	578.75	274981.5	1546194.3499999999	223690.25	1693663.25	36599.0	1340528.4	304.0	6224.449999999983	24696.5	2176.0	728.5	158924.44999999998	15802.25	1137.25	1821698.25	1886132.5999999999	7034.899999999998	941671.5	493966.3499999998
87	27259.25	11793.0	1066816.0	798857.6500000001	1182594.75	40147.5	1770433.0	1080.45	477.0	3523.75	0.0	98135.5	2020-06-07	350654.0	2255.5	1641.25	6.0	276137.8999999999	19394.0	64.0	59383.0	491.5	274981.0	1547410.05	223685.25	1693747.5	36635.4	1340661.35	293.90000000000003	5538.949999999989	24796.5	2045.1999999999998	694.5	158922.95	15836.75	1055.75	1821712.5	1886132.65	6580.299999999999	941852.25	493636.2999999998
88	26824.95	11810.199999999999	1066982.0	798923.8500000001	1182594.75	38989.5	1770438.0	1036.9	455.5	3310.75	0.0	93044.0	2020-06-08	350456.5	2129.0	1582.0	5.0	263551.39999999997	19431.0	52.0	57090.5	407.5	274979.0	1547881.0	223681.75	1693906.25	36679.74999999999	1340747.2999999998	282.85	4890.249999999989	24881.0	1909.9499999999991	655.5	158921.3	15873.0	986.5	1821720.25	1886132.65	6166.0999999999985	942062.5	493342.5499999998
89	26354.8	11831.650000000001	1067106.0	798942.4500000001	1182595.25	37811.5	1770533.0	1000.5000000000001	435.5	3118.5	0.0	88573.5	2020-06-09	350274.0	2021.0	1517.75	4.0	249997.04999999996	19460.0	44.5	54831.5	342.0	274978.5	1548636.25	223677.75	1694058.0	36710.899999999994	1340822.1999999997	269.80000000000007	4325.999999999992	24919.0	1813.05	620.0	158919.05000000002	15906.0	939.5	1821724.5	1886132.65	5778.4	942305.25	493098.1499999998
90	25820.5	11935.0	1067106.0	798958.8500000001	1182595.5	36884.25	1770805.5	963.0	414.75	2903.25	0.0	84099.25	2020-06-10	350107.25	1920.5	1454.5	3.0	234902.54999999996	19485.0	36.5	53189.5	290.0	274978.5	1549443.1	223674.0	1694101.75	36740.44999999999	1340855.7499999998	258.90000000000003	3820.7499999999914	24957.75	1712.1	593.0	158918.30000000002	15920.25	889.25	1821730.0	1886133.5999999999	5411.699999999998	942536.75	492888.5999999998
91	25349.25	11947.2	1067165.0	798975.4500000002	1182595.5	35990.5	1770808.5	929.75	396.75	2727.25	0.0	79087.5	2020-06-11	350044.75	1820.5	1385.75	2.75	220794.69999999995	19512.0	30.5	51917.0	248.5	274978.0	1550075.75	223672.25	1694112.5	36772.399999999994	1341151.2	254.85000000000002	3391.7499999999923	24981.0	1617.1999999999998	567.0	158917.30000000002	15936.0	833.5	1821734.5	1886134.55	5040.3499999999985	942702.5	492701.4999999998
92	24938.1	11964.800000000001	1067511.0	798986.2000000001	1182595.5	35166.75	1770811.0	901.85	379.75	2585.5	0.0	75412.25	2020-06-12	349979.5	1729.0	1327.25	2.0	208596.05000000002	19554.5	26.0	50322.0	206.25	274978.0	1550621.7999999998	223670.5	1694174.5	36807.69999999999	1341443.7999999998	245.95	2990.099999999998	25013.25	1519.7499999999984	538.0	158916.25	15979.5	790.0	1821737.5	1886134.55	4728.849999999999	942722.25	492527.5499999998
93	24689.35	12007.3	1067515.5	798995.0000000001	1182595.75	34317.25	1770813.0	874.5	364.5	2476.0	0.0	72559.25	2020-06-13	349908.5	1648.5	1272.75	1.75	195753.8	19585.0	21.0	48662.5	184.0	274978.0	1551084.85	223667.75	1694315.75	36840.29999999999	1341673.7	236.89999999999998	2609.5499999999984	25036.5	1457.5499999999995	515.0	158915.80000000002	15993.5	746.25	1821742.75	1886134.55	4458.049999999998	942737.25	492393.4999999998
94	24431.9	12045.95	1067521.5	798999.8000000002	1182596.0	33484.0	1770815.0	853.6500000000001	352.0	2356.25	0.0	70066.5	2020-06-14	349861.5	1575.0	1223.75	1.0	184579.59999999998	19604.5	16.5	46925.5	153.0	274978.0	1551475.05	223667.0	1694509.75	36858.94999999999	1341869.4	227.9	2287.8999999999983	25059.25	1370.7999999999993	498.0	158915.1	16007.75	706.25	1821748.0	1886159.35	4190.199999999997	942750.5	492277.19999999984
95	24034.65	12074.65	1067523.0	799005.6000000001	1182596.0	32741.0	1770815.0	823.85	337.0	2231.5	0.0	67213.5	2020-06-15	349776.5	1523.0	1183.0	1.0	174118.0	19617.5	13.5	45570.0	134.5	274978.0	1551845.45	223666.0	1694638.0	36866.84999999999	1342049.9	222.85000000000002	1996.9499999999973	25087.0	1300.2999999999997	476.5	158914.45	16019.0	681.75	1821749.5	1886258.2000000002	4011.8499999999995	942763.75	492183.2999999998
96	23676.8	12098.85	1067525.0	799009.7000000002	1182596.0	32192.5	1770815.5	802.85	326.0	2115.0	0.0	64965.0	2020-06-16	349704.75	1462.0	1127.75	1.0	164366.5	19627.0	12.0	44127.5	107.75	274978.0	1552181.8	223665.5	1694681.0	36889.89999999999	1342198.0999999999	216.89999999999998	1723.0999999999963	25106.25	1239.0	459.0	158914.1	16038.5	648.0	1821751.75	1886350.35	3813.199999999998	942773.5	492098.0499999998
97	23407.2	12127.1	1067527.0	799010.7500000001	1182596.25	31516.25	1770816.5	775.0	317.75	2010.0	0.0	62756.75	2020-06-17	349632.25	1402.5	1103.75	1.0	155361.94999999992	19640.5	9.0	43194.5	92.0	274978.0	1552455.55	223665.0	1694761.0	36910.54999999999	1342322.55	212.95	1493.9499999999946	25119.5	1171.2999999999997	438.5	158913.55000000002	16050.25	613.5	1821753.75	1886447.25	3592.6499999999965	942780.75	492015.2999999998
98	23194.45	12150.5	1067528.0	799014.6500000001	1182596.25	31030.5	1770816.5	751.75	306.75	1908.0	0.0	60967.25	2020-06-18	349572.0	1355.5	1062.75	1.0	150206.05	19653.5	8.0	42236.5	78.75	274978.0	1552699.1500000001	223663.75	1694875.5	36926.79999999999	1342406.15	208.85	1338.5999999999967	25131.5	1123.2499999999998	421.5	158913.45	16059.75	583.25	1821756.25	1886528.9500000002	3419.149999999998	942788.25	491948.1499999998
99	23003.2	12168.85	1067529.5	799017.5500000002	1182596.25	30643.5	1770817.0	731.7500000000001	299.5	1838.75	0.0	59406.75	2020-06-19	349513.0	1312.0	1030.25	1.0	144918.74999999994	19666.5	6.5	41172.5	67.0	274978.0	1552925.0999999999	223662.25	1695063.0	36939.79999999999	1342484.05	203.0	1165.1999999999962	25146.0	1064.1499999999999	406.0	158913.45	16071.25	561.25	1821758.0	1886591.65	3252.149999999999	942795.0	491897.59999999986
100	22801.350000000002	12185.2	1067531.5	799020.4000000001	1182596.25	30224.25	1770817.0	721.85	289.5	1750.25	0.0	57491.5	2020-06-20	349413.5	1273.0	999.75	0.0	139404.9499999999	19679.5	5.5	40308.5	57.0	274978.0	1553122.0999999999	223661.75	1695310.75	36955.79999999999	1342555.3	198.95000000000002	993.0499999999945	25167.0	999.3999999999996	389.0	158913.45	16090.25	543.0	1821898.5	1886661.0	3058.999999999999	942799.25	491857.49999999977
101	22476.8	12197.85	1067532.5	799021.4	1182596.25	29810.75	1770817.0	702.9	281.0	1687.75	0.0	55973.5	2020-06-21	349323.75	1236.5	971.0	0.0	134114.44999999987	19687.0	5.0	39466.0	48.5	274978.0	1553279.15	223661.25	1695496.5	36966.94999999998	1342613.25	195.85000000000002	850.4999999999941	25199.75	939.5999999999995	378.5	158913.40000000002	16104.0	524.25	1822060.75	1886725.6	2917.0499999999993	942803.0	491814.5499999998
102	22265.75	12214.400000000001	1067533.0	799021.4500000001	1182596.25	29465.0	1770817.0	678.9	274.75	1627.0	0.0	54532.75	2020-06-22	349259.5	1200.5	947.75	0.0	129268.19999999985	19695.5	4.0	38833.0	41.5	274978.0	1553400.0999999999	223660.75	1695621.0	36974.19999999999	1342656.95	190.95000000000002	744.4999999999941	25221.25	905.1999999999998	365.5	158913.40000000002	16109.25	502.25	1822107.5	1886775.0	2804.1	942806.5	491779.7499999998
103	22036.8	12229.800000000001	1067533.0	799024.3000000002	1182596.25	29037.5	1770817.0	661.75	266.0	1563.0	0.0	53085.75	2020-06-23	349188.75	1172.5	924.75	0.0	124709.14999999985	19705.0	3.0	38132.0	38.0	274978.0	1553523.05	223660.25	1695697.0	36986.14999999999	1342701.5999999999	184.95	650.0499999999963	25233.0	866.0	356.0	158913.40000000002	16119.5	487.0	1822110.5	1886809.2000000002	2665.4499999999994	942809.25	491750.8499999998
104	21838.850000000002	12242.45	1067535.0	799025.2500000001	1182596.25	28656.25	1770817.0	645.9000000000001	258.75	1523.75	0.0	51894.0	2020-06-24	349140.25	1149.5	898.25	0.0	120265.79999999984	19711.5	3.0	37466.0	31.25	274978.0	1553611.8	223660.0	1695776.25	36996.04999999999	1342745.3	182.95000000000002	562.8499999999974	25245.25	819.9499999999991	343.0	158913.35	16133.0	473.0	1822114.0	1886852.9	2541.649999999999	942811.75	491726.7499999998
105	21619.25	12256.250000000002	1067535.0	799025.2500000001	1182596.25	28300.0	1770817.0	633.9	253.0	1466.5	0.0	50839.75	2020-06-25	349081.0	1119.5	877.5	0.0	116244.39999999985	19722.0	2.0	36810.5	28.0	274978.0	1553688.3	223659.5	1695830.75	37006.849999999984	1342770.95	179.95	496.34999999999786	25258.5	771.6999999999994	336.0	158913.35	16140.25	455.5	1822117.75	1886870.9000000001	2437.499999999999	942814.75	491711.5499999998
106	21436.55	12266.1	1067535.0	799026.2000000001	1182596.25	27994.5	1770817.0	625.9499999999999	249.0	1416.75	0.0	49857.75	2020-06-26	349036.5	1090.0	855.75	0.0	112342.14999999985	19736.5	2.0	36250.5	24.25	274978.0	1553754.4000000001	223659.5	1695881.75	37028.94999999999	1342791.8499999999	177.0	431.14999999999804	25269.0	734.4999999999995	327.0	158913.35	16156.0	437.25	1822120.25	1886872.55	2315.7499999999964	942817.0	491687.6999999998
107	21274.050000000003	12267.65	1067535.5	799026.2000000001	1182596.25	27702.5	1770817.0	612.0	243.0	1370.25	0.0	48954.75	2020-06-27	348987.75	1061.0	837.25	0.0	108283.75	19747.0	2.0	35547.0	19.0	274978.0	1553826.15	223659.25	1695932.25	37062.49999999999	1342812.75	174.90000000000003	368.9999999999991	25281.0	710.3999999999996	319.0	158913.35	16177.0	424.25	1822121.75	1886873.9500000002	2298.5999999999985	942820.75	491669.69999999984
108	21097.65	12270.65	1067535.5	799027.1500000001	1182596.25	27436.25	1770817.0	606.9499999999999	236.75	1336.25	0.0	48049.25	2020-06-28	348951.5	1040.0	823.5	0.0	103782.64999999994	19758.5	2.0	35105.0	15.25	274978.0	1553891.1500000001	223659.0	1695967.75	37102.649999999994	1342827.95	174.0	330.2499999999998	25290.75	696.05	312.5	158913.35	16189.25	415.0	1822123.0	1886875.35	2219.149999999997	942823.75	491659.8499999998
109	20952.15	12274.650000000001	1067535.5	799027.1500000001	1182596.25	27208.75	1770817.0	600.95	232.0	1300.0	0.0	47164.0	2020-06-29	348923.75	1018.0	806.5	0.0	101258.04999999997	19769.0	1.0	34659.0	13.0	274978.0	1553934.3	223658.75	1696056.25	37129.44999999999	1342841.25	169.95	278.14999999999986	25296.25	676.0999999999999	303.0	158913.35	16194.5	405.25	1822124.0	1886876.2000000002	2151.8499999999967	942826.75	491643.3999999998
110	20816.1	12275.000000000002	1067535.5	799027.1500000001	1182596.25	27030.5	1770817.0	593.9499999999999	227.75	1271.25	0.0	46399.0	2020-06-30	348894.5	998.5	791.0	0.0	98777.34999999999	19777.5	1.0	34273.0	11.25	274978.0	1553964.3	223658.75	1696131.5	37160.19999999999	1342854.55	163.95	226.39999999999873	25302.75	657.0999999999999	296.0	158913.35	16198.5	393.0	1822125.0	1886877.1	2105.3999999999996	942830.5	491633.3499999998
111	20677.7	12277.150000000001	1067535.5	799027.1500000001	1182596.25	26749.5	1770817.0	586.0	224.0	1231.75	0.0	45459.75	2020-07-01	348868.5	978.0	778.5	0.0	96136.04999999997	19784.5	1.0	33924.0	10.0	274978.0	1553998.65	223657.75	1696194.75	37184.1	1342869.75	161.95	210.5499999999986	25308.5	640.0999999999999	290.5	158913.30000000002	16199.0	383.5	1822126.25	1886877.9000000001	2036.1999999999998	942835.0	491614.8999999998
112	20563.0	12277.35	1067535.5	799027.1500000001	1182596.25	26433.0	1770817.0	575.95	220.0	1200.5	0.0	44677.5	2020-07-02	348859.0	966.0	762.0	0.0	93451.79999999996	19789.5	1.0	33553.0	9.0	274978.0	1554030.35	223657.75	1696249.75	37208.99999999999	1342883.05	158.95000000000002	190.24999999999977	25318.25	613.1999999999998	281.5	158913.30000000002	16202.75	375.25	1822127.25	1886878.6	1949.199999999999	942836.5	491610.69999999984
113	20429.45	12282.35	1067535.5	799027.1500000001	1182596.25	26321.75	1770817.0	568.9000000000001	215.0	1174.5	0.0	43956.25	2020-07-03	348857.75	952.5	752.75	0.0	90883.49999999993	19793.5	1.0	33171.0	7.0	274978.0	1554057.85	223657.5	1696305.0	37232.99999999999	1342891.5999999999	156.89999999999998	154.4499999999996	25326.75	598.2999999999997	277.5	158913.30000000002	16204.0	367.25	1822128.5	1886879.35	1890.05	942838.75	491601.8499999998
114	20362.5	12283.6	1067535.5	799027.1500000001	1182596.25	26147.0	1770817.0	558.8499999999999	211.75	1152.25	0.0	42965.0	2020-07-04	348856.0	938.5	744.25	0.0	88355.79999999994	19799.0	1.0	32796.0	6.25	274978.0	1554075.55	223657.5	1696381.75	37247.49999999999	1342895.4	154.0	131.59999999999945	25332.25	583.5499999999995	273.5	158913.30000000002	16206.0	361.5	1822129.75	1886879.8	1852.5499999999995	942838.75	491595.0499999998
115	20324.800000000003	12286.8	1067535.5	799027.1500000001	1182596.25	25940.75	1770817.0	551.95	207.0	1134.75	0.0	42463.75	2020-07-05	348855.75	925.0	732.0	0.0	86133.49999999997	19803.0	1.0	32517.0	5.0	274978.0	1554096.4	223657.25	1696461.0	37268.549999999996	1342901.0999999999	153.0	121.24999999999977	25338.25	575.1999999999998	271.0	158913.30000000002	16210.25	353.25	1822130.5	1886880.2000000002	1792.2999999999988	942839.5	491589.3499999998
116	20238.300000000003	12288.9	1067535.5	799027.1500000001	1182596.25	25749.5	1770817.0	543.95	205.0	1120.25	0.0	41936.0	2020-07-06	348855.5	908.0	723.0	0.0	83923.19999999998	19809.0	1.0	32315.5	5.0	274978.0	1554115.9	223656.75	1696532.25	37282.0	1342908.7	151.95	103.5499999999995	25342.75	568.0999999999999	267.0	158913.30000000002	16212.5	345.25	1822131.25	1886880.8	1757.7999999999984	942839.5	491585.3999999998
117	20107.45	12290.0	1067535.5	799027.1500000001	1182596.25	25557.25	1770817.0	538.9	202.0	1100.0	0.0	41440.0	2020-07-07	348854.0	893.5	714.75	0.0	81846.9	19813.0	0.5	32015.0	4.0	274978.0	1554132.8499999999	223656.75	1696605.0	37295.4	1342912.5	149.95	92.24999999999977	25353.0	561.0	264.0	158913.30000000002	16214.75	342.0	1822133.25	1886881.3	1723.05	942839.5	491582.3499999998
118	19994.350000000002	12292.1	1067535.5	799027.1500000001	1182596.25	25384.5	1770817.0	532.9	199.0	1082.25	0.0	40697.25	2020-07-08	348853.25	874.5	704.0	0.0	79859.5	19816.5	0.0	31765.0	4.0	274978.0	1554157.0499999998	223656.75	1696662.75	37313.7	1342919.15	149.0	85.04999999999995	25360.25	546.2499999999998	257.5	158913.30000000002	16217.0	336.25	1822134.0	1886881.55	1702.2499999999998	942839.5	491575.6999999998
119	19882.05	12294.15	1067536.0	799027.1500000001	1182596.25	25222.5	1770817.0	523.95	196.0	1070.0	0.0	40168.5	2020-07-09	348852.0	863.5	697.75	0.0	78109.49999999997	19822.5	0.0	31582.0	3.0	274978.0	1554166.8499999999	223656.75	1696716.0	37324.25	1342921.05	147.9	74.09999999999991	25363.75	542.1499999999999	254.5	158913.30000000002	16222.0	330.25	1822135.5	1886881.6	1683.2499999999998	942840.25	491571.7499999998
120	19770.600000000002	12296.150000000001	1067536.0	799027.1500000001	1182596.25	25038.5	1770817.0	518.0	194.0	1058.75	0.0	39621.25	2020-07-10	348851.5	856.0	690.5	0.0	76492.69999999998	19827.0	0.0	31438.0	3.0	274978.0	1554176.75	223656.75	1696760.0	37331.35	1342923.9	145.95	64.04999999999995	25370.5	527.5999999999995	251.0	158913.30000000002	16225.25	324.25	1822136.25	1886881.6	1663.1999999999998	942840.25	491569.6499999998
