# Supplementary material for: Simulation of the COVID-19 epidemic on the social network of Slovenia: Estimating the intrinsic forecast uncertainty
Source: PLoS One. 2020 Aug 27;15(8):e0238090. doi: 10.1371/journal.pone.0238090 (PMC7451520; doi:10.1371/journal.pone.0238090)
Supplement: S1 File — The core program korona_final.py is written in Python 2.7 and requires standard scipy, numpy and matplotlib. The most time-consuming procedures of the software are written in Fortran 90. Python binding are created using F2PY [94]: f2py -c generate_connections.f90 -m generate_connections. (ZIP) [file pone.0238090.s001.zip › data/data_Fig9/uncontrolled_perturb_disease.csv]

	active_05	dead_05	symptoms_median	symptoms_05	symptoms_75	active_25	immune_median	hospitalized_05	icu_25	hospitalized_75	infectious_05	active_75	date	susceptible_75	hospitalized_median	hospitalized_25	infectious_25	active_95	dead_median	infectious_median	active_median	infectious_75	susceptible_median	immune_05	susceptible_25	immune_25	dead_95	symptoms_95	icu_05	infectious_95	dead_75	icu_95	icu_median	susceptible_05	dead_25	icu_75	immune_75	immune_95	hospitalized_95	symptoms_25	susceptible_95
0	1354.9	0.0	397.0	358.95000000000005	424.0	1529.0	408.0	4.0	1.0	11.0	424.0	2001.25	2020-03-12	2044266.0	9.0	7.0	490.0	2742.5499999999993	0.0	550.5	1716.5	627.25	2044078.5	377.0	2043793.75	395.0	0.0	480.3499999999997	0.0	849.0999999999999	0.0	5.0	2.0	2043052.4500000002	0.0	3.0	420.0	438.04999999999995	15.0	379.0	2044440.0999999999
1	1634.1499999999999	0.0	499.5	437.0	547.0	1864.75	602.0	5.0	2.0	13.0	585.9	2445.25	2020-03-13	2043930.0	10.0	8.0	698.0	3339.6499999999987	0.0	812.5	2085.5	984.0	2043709.5	546.0	2043349.75	578.0	0.0	666.5499999999995	0.0	1413.3499999999997	0.0	6.0	3.0	2042455.25	0.0	4.0	636.0	706.0999999999999	17.0	467.0	2044160.8
2	1967.95	0.0	613.0	520.9	686.0	2300.0	733.0	5.0	2.0	14.0	698.9	3081.5	2020-03-14	2043491.0	11.0	9.0	832.5	4313.999999999999	0.0	987.5	2591.0	1219.0	2043198.5	651.95	2042707.75	692.0	0.0	864.7999999999984	1.0	1855.049999999999	0.0	6.0499999999999545	3.0	2041471.2	0.0	4.0	788.0	913.5499999999995	18.049999999999955	563.75	2043826.0499999998
3	2364.85	0.0	744.0	611.9499999999999	846.25	2803.0	890.5	6.0	2.0	16.0	580.7	3850.5	2020-03-15	2042982.75	13.0	10.0	694.75	5393.199999999995	0.0	826.5	3178.5	1032.25	2042605.0	774.0	2041933.5	827.0	0.0	1100.0499999999981	1.0	1579.999999999999	0.0	7.0	3.0	2040386.8499999999	0.0	5.0	973.25	1186.6999999999985	20.049999999999955	676.0	2043424.0
4	2682.5	0.0	906.0	731.9000000000001	1045.75	3202.75	1067.5	8.0	3.0	19.0	730.75	4484.75	2020-03-16	2042569.5	15.0	12.0	881.75	6338.999999999996	0.0	1016.0	3665.0	1253.25	2042110.5	904.8000000000001	2041283.75	986.75	1.0	1406.5499999999986	1.0	1844.5499999999986	0.0	8.0	4.0	2039435.75	0.0	5.0	1191.25	1521.3499999999979	24.0	822.75	2043094.55
5	3103.4	0.0	1113.0	872.9000000000001	1305.5	3793.0	1264.5	11.0	4.0	24.0	925.7	5358.5	2020-03-17	2041968.5	20.0	16.0	1125.5	7673.099999999991	0.0	1321.0	4349.5	1648.25	2041400.5	1041.0	2040385.0	1158.0	1.0499999999999545	1808.05	2.0	2388.05	1.0	10.0	5.0	2038062.05	0.0	7.0	1442.5	1861.8999999999965	31.049999999999955	999.0	2042662.2999999998
6	3671.8	0.0	1351.0	1044.75	1606.0	4518.0	1513.0	16.950000000000003	5.0	33.0	1142.25	6521.75	2020-03-18	2041233.5	27.0	22.0	1433.75	9681.999999999993	1.0	1674.0	5246.5	2108.75	2040493.0	1220.55	2039204.75	1367.75	2.0	2245.0499999999993	3.0	3139.849999999997	1.0	13.0	7.0	2036034.25	0.0	9.0	1742.75	2324.199999999997	46.0	1205.75	2042076.25
7	4350.6	0.0	1635.5	1217.5	1971.0	5525.5	1823.5	23.0	7.0	46.0	1233.95	8197.75	2020-03-19	2040192.25	37.0	29.0	1573.0	12608.699999999999	1.0	1857.5	6473.5	2350.0	2039237.0	1434.9	2037508.5	1639.5	3.0	2753.4499999999994	5.0	3497.5999999999967	2.0	18.0	10.0	2033044.75	0.0	13.0	2132.25	2939.3	64.04999999999995	1444.5	2041377.65
8	5161.900000000001	0.0	1986.5	1439.7	2424.25	6555.5	2202.0	31.0	10.0	61.0	1409.8500000000001	10097.25	2020-03-20	2039132.25	49.0	40.0	1820.5	15243.599999999991	1.0	2177.5	7896.0	2757.75	2037788.0	1698.3999999999999	2035575.75	1956.25	4.0	3465.2999999999993	7.0	4196.049999999998	2.0	25.0	13.0	2030357.85	1.0	17.0	2602.5	3621.0499999999993	87.0	1741.25	2040544.0999999999
9	5977.95	0.0	2406.0	1699.8999999999999	2955.0	7724.5	2626.5	40.0	14.0	82.0	1686.4	12382.25	2020-03-21	2037926.75	66.0	53.0	2219.25	19177.999999999993	2.0	2711.0	9552.5	3487.75	2036076.5	2010.45	2033231.5	2337.75	5.0	4383.549999999999	10.0	5350.399999999998	3.0	33.049999999999955	18.0	2026394.9	1.0	23.0	3133.0	4406.0999999999985	117.04999999999995	2085.75	2039695.2999999998
10	6967.75	0.0	2927.0	2022.3000000000002	3640.5	9213.25	3156.0	50.0	19.0	106.25	2080.8	15168.5	2020-03-22	2036389.25	84.0	69.0	2755.25	23893.949999999993	2.0	3475.5	11726.0	4515.0	2033834.5	2325.4500000000003	2030374.0	2769.0	5.0	5473.399999999992	13.0	7125.949999999997	3.25	45.0	23.0	2021645.1	1.0	30.0	3834.0	5330.799999999999	158.04999999999995	2529.75	2038645.4
11	8173.400000000001	1.0	3558.0	2390.25	4518.5	10889.75	3798.5	66.95	24.0	142.0	2408.7000000000003	18953.25	2020-03-23	2034624.25	107.0	88.0	3263.0	30612.54999999996	3.0	4266.0	14390.0	5616.5	2031089.5	2728.9	2026495.75	3333.75	7.0	6900.1	17.950000000000003	8886.899999999998	5.0	61.0	30.0	2014640.75	2.0	39.0	4640.75	6652.09999999999	208.14999999999986	3037.75	2037377.75
12	9378.1	1.0	4399.5	2843.7999999999997	5614.25	12931.75	4583.0	82.95	30.0	182.5	2796.95	23649.75	2020-03-24	2032430.25	138.0	112.0	3841.25	39275.649999999994	4.0	5159.0	17531.0	6846.75	2027826.5	3221.8	2021626.5	3969.5	9.0	8541.649999999998	22.0	11278.65	6.0	79.0	38.0	2005889.1500000001	3.0	50.0	5645.75	8380.549999999996	279.0	3617.25	2036088.9
13	10862.449999999999	2.0	5405.5	3360.85	6934.75	15383.25	5574.5	101.95	38.0	234.25	3181.2000000000003	29399.0	2020-03-25	2029929.25	176.0	138.0	4549.5	49975.09999999997	6.0	6247.5	21317.0	8523.5	2023920.0	3804.1000000000004	2015582.75	4764.75	12.0	10775.199999999999	27.950000000000003	14260.949999999997	8.0	105.0	49.0	1994944.85	4.0	64.0	6898.25	10608.74999999999	365.0999999999999	4320.0	2034523.35
14	12521.85	3.0	6640.5	3940.2	8693.5	18155.75	6736.0	125.0	48.0	299.0	3744.55	36031.75	2020-03-26	2026996.5	224.0	174.75	5439.0	64693.99999999999	8.0	7685.5	25904.5	10734.0	2019168.0	4463.75	2008595.25	5679.0	15.0	13726.449999999993	34.0	18502.699999999993	10.0	134.04999999999995	61.0	1979793.9000000001	6.0	82.25	8594.5	12988.249999999995	473.0999999999999	5190.25	2032689.2
15	14720.5	5.0	8173.0	4608.849999999999	10786.0	21592.75	8286.0	151.9	58.0	381.25	4419.5	45127.75	2020-03-27	2023399.0	283.5	213.0	6531.0	82979.34999999999	10.0	9511.5	31401.0	13367.25	2013245.5	5282.05	1999393.25	6703.75	20.0	17518.04999999999	42.0	24433.25	13.0	176.0999999999999	76.0	1960990.05	8.0	104.0	10589.5	16347.649999999994	627.3999999999996	6176.0	2030392.45
16	17284.0	7.0	9946.5	5352.950000000001	13414.25	25945.25	10207.5	181.95	72.0	484.25	5192.65	56047.5	2020-03-28	2018701.0	351.0	260.0	7822.5	106119.54999999996	13.0	11549.5	38099.0	16630.5	2006179.0	6210.6	1987918.5	8040.5	26.0	22464.999999999996	50.0	31376.449999999997	17.0	229.04999999999995	96.0	1937093.3499999999	10.0	132.25	13077.0	20376.4	803.2499999999989	7352.25	2027650.5
17	20217.45	9.950000000000003	12187.5	6227.15	16897.0	31281.25	12437.0	220.0	89.0	610.0	6112.75	69422.75	2020-03-29	2013147.75	441.0	318.5	9434.5	137037.05	18.0	13976.0	46609.0	20842.5	1997350.5	7259.5	1973882.5	9591.0	35.0	28875.0	59.0	40025.299999999996	24.0	287.1999999999998	120.0	1905687.7000000002	14.0	168.0	16274.0	26240.199999999983	1044.8999999999992	8772.25	2024361.9500000002
18	23443.65	12.0	14854.0	7267.85	20751.25	37095.75	15226.0	266.8	107.75	766.5	7162.2	85901.25	2020-03-30	2006642.75	545.5	385.5	11289.25	174781.64999999997	23.0	17276.0	56719.0	25941.75	1986592.5	8424.5	1957043.5	11391.25	45.049999999999955	37174.4	73.0	51482.099999999984	31.0	372.2499999999998	148.0	1866549.3499999999	18.0	213.0	20372.0	33314.85	1351.4499999999996	10433.5	2020820.75
19	27265.55	16.0	18116.0	8537.15	26006.0	44170.75	18375.0	309.95000000000005	129.0	963.75	8399.6	107009.75	2020-03-31	1999086.5	671.5	466.0	13603.75	222602.54999999987	30.0	21060.0	68028.0	32466.5	1974505.0	9761.449999999999	1935365.75	13564.25	59.0	47995.299999999996	87.9	66871.5	38.25	474.5499999999995	183.0	1817331.9	23.0	267.0	25269.25	42377.749999999985	1729.0	12497.5	2016607.4
20	31825.149999999998	21.0	21971.0	10105.75	32368.5	52164.0	22643.0	362.95000000000005	156.75	1206.25	9768.5	133164.75	2020-04-01	1990497.25	821.5	555.5	16175.5	283032.5999999998	38.0	25504.5	81624.0	40735.0	1959641.5	11387.85	1907905.75	16143.5	80.0	61065.29999999997	101.0	86283.39999999997	49.0	629.0	224.0	1754923.05	30.0	332.25	31353.5	54994.399999999994	2259.2999999999975	14994.0	2011588.95
21	37203.7	26.0	26983.5	11889.9	40004.5	62170.0	27553.5	428.9	187.0	1509.5	11585.75	165406.5	2020-04-02	1979756.5	1004.0	673.75	19319.0	356024.1499999997	48.0	30735.0	99121.0	50721.25	1941584.0	13286.5	1873763.75	19288.75	103.04999999999995	78761.3	120.85000000000001	109859.59999999992	65.0	811.2499999999998	278.5	1679331.9	37.0	415.25	38905.0	70336.54999999997	2943.9499999999994	18128.5	2005814.0999999999
22	43837.850000000006	33.0	32905.0	13854.849999999999	49737.0	74497.25	33436.0	509.75000000000006	225.0	1875.75	13648.3	203653.25	2020-04-03	1966853.75	1222.0	805.0	23225.75	442486.14999999973	62.0	37758.0	121532.0	63484.25	1918618.5	15631.400000000001	1833394.0	23030.5	135.04999999999995	100247.34999999998	147.60000000000002	139099.89999999982	82.0	1057.3999999999996	345.5	1589324.3	47.0	517.25	48509.75	90236.79999999996	3789.1499999999987	21697.5	1998649.35
23	50784.3	39.95	39626.5	16215.6	61813.0	88975.25	40723.5	597.9000000000001	269.0	2343.5	15837.85	248908.25	2020-04-04	1950929.75	1484.5	965.5	27926.0	539884.9999999999	78.0	46292.5	147253.5	78330.5	1890502.5	18414.15	1786126.5	27664.5	175.04999999999995	127603.29999999994	169.0	175574.69999999987	103.25	1353.3499999999997	415.0	1485892.3	58.0	649.0	60363.75	115589.99999999996	4887.599999999999	25890.25	1990452.75
24	59471.25	50.0	47727.5	18976.85	77008.0	105488.0	49888.5	703.5500000000001	318.0	2930.0	18603.5	302512.25	2020-04-05	1932813.0	1816.0	1153.0	33460.75	641302.1999999997	96.0	56087.0	176901.5	96651.75	1858662.5	21630.15	1729301.5	33347.25	226.19999999999982	161211.04999999987	196.95	217370.89999999997	132.25	1733.05	506.0	1376080.25	71.0	803.25	74477.0	148634.8	6222.599999999998	30715.0	1981427.45
25	68889.8	59.0	58117.5	22186.95	95663.75	124956.75	60642.0	828.7	379.0	3640.25	21642.05	364260.5	2020-04-06	1912011.0	2184.0	1387.0	39744.0	750830.2999999999	118.5	67898.5	211261.0	118313.75	1821179.0	25159.949999999997	1663196.5	39709.75	294.0	201914.2999999998	232.0	259560.09999999992	168.0	2186.2	608.0	1260481.4000000001	88.0	1006.25	92885.25	189244.59999999995	7768.149999999996	36546.0	1970218.9
26	79477.8	73.0	70710.5	26198.899999999998	117766.75	146729.75	73013.0	987.7500000000001	451.5	4521.75	25142.7	436461.0	2020-04-07	1887257.75	2664.5	1651.0	46992.75	873277.2999999995	148.5	81098.5	253000.0	143227.5	1777916.0	29405.800000000003	1587107.25	47525.75	374.14999999999986	249763.79999999978	276.75	309395.44999999984	211.25	2689.999999999999	736.5	1132640.8	105.0	1256.0	115460.0	239937.49999999985	9606.099999999988	43689.25	1958632.85
27	92249.75	87.9	86161.5	30709.2	143578.5	172815.75	87585.5	1155.8999999999999	547.0	5551.75	29227.1	516099.25	2020-04-08	1859907.75	3261.0	2001.0	55869.5	998987.5999999993	184.0	97888.0	300952.0	172565.0	1725733.5	34442.85	1501299.75	56093.25	479.2499999999998	304516.79999999993	328.8	366042.5999999997	263.0	3310.099999999998	908.0	999394.05	130.0	1537.0	143182.0	301741.64999999973	11766.64999999999	52613.5	1944563.9000000001
28	106136.59999999999	105.95	103487.5	35769.2	174388.75	203427.0	106905.5	1361.7	649.0	6798.0	33749.75	602890.0	2020-04-09	1826495.5	3957.5	2389.25	65621.75	1119091.8499999992	225.0	116537.0	354459.5	205091.5	1667788.0	40254.0	1407300.0	66827.5	624.1499999999999	362406.7999999998	377.95	424438.0999999998	326.25	3969.8999999999965	1102.0	868087.5000000001	159.75	1867.75	177591.5	375813.3499999996	14369.699999999999	62533.5	1928640.35
29	122785.95	124.9	124139.0	41972.8	210269.25	237803.25	130842.5	1564.9	775.75	8219.5	39372.45	694793.0	2020-04-10	1788593.5	4776.0	2850.25	77153.75	1224276.1999999997	274.0	136834.0	412712.5	241478.5	1602003.0	47586.85	1305867.0	80164.25	806.0999999999999	423779.5499999999	439.0	468672.69999999984	413.25	4677.2999999999965	1308.5	744959.6	191.75	2260.25	217709.25	461744.5499999998	17031.949999999997	74028.5	1910637.95
30	142120.95	149.0	147687.0	48470.9	250725.75	277859.5	158248.0	1848.15	922.75	9923.75	45690.850000000006	792813.5	2020-04-11	1745876.25	5702.0	3381.5	90814.75	1308760.0499999998	336.5	160526.5	478078.5	279755.5	1531831.5	55373.700000000004	1199946.75	96155.5	1037.05	489960.49999999994	512.0	502946.89999999973	522.25	5512.699999999999	1581.5	634939.9500000001	226.0	2734.25	265108.75	556986.7999999999	19946.499999999996	87897.75	1889106.7999999998
31	163024.05000000002	173.95	176254.0	56181.3	296621.5	320145.0	189296.5	2119.5	1096.0	11710.25	52650.55	885969.5	2020-04-12	1695889.5	6782.5	3944.25	105754.5	1365207.45	410.5	187199.5	549615.5	317961.75	1452541.5	64843.85	1090030.75	113731.25	1299.05	560920.3499999999	591.95	518734.19999999995	647.0	6355.449999999997	1870.0	539988.35	271.0	3240.25	320114.5	656225.3999999996	23021.94999999998	102922.75	1864762.95
32	187638.40000000002	206.90000000000003	208035.5	65052.8	347222.5	368891.5	227221.5	2474.75	1273.0	13912.25	60734.00000000001	972170.0	2020-04-13	1643489.5	8016.0	4672.75	122643.25	1403535.7	501.5	214768.0	624873.0	355088.75	1368939.0	75611.85	984079.75	135009.5	1652.8499999999992	631468.6499999997	686.0	512481.04999999976	802.0	7225.1999999999925	2222.0	466921.70000000007	327.0	3823.25	383799.5	761496.95	26364.39999999998	120970.25	1837785.5
33	215356.0	246.90000000000003	243077.0	75097.85	401414.5	420102.5	269502.5	2844.6	1500.5	16079.5	70087.85	1054807.5	2020-04-14	1583914.75	9525.5	5424.25	140676.25	1401600.349999999	617.5	245224.0	703665.5	386508.5	1278498.0	87207.40000000001	882778.75	158858.25	2054.6499999999996	699482.5499999995	802.8000000000001	500407.64999999997	990.5	8108.299999999992	2619.0	405074.8	389.5	4454.0	457128.5	877856.1499999998	29687.74999999999	141733.0	1806675.8
34	246257.55000000002	284.85	282037.5	86847.90000000001	458760.0	473491.75	320832.5	3319.6000000000004	1762.25	18587.0	80349.35	1124411.0	2020-04-15	1521000.5	11026.0	6331.75	159875.5	1410712.5	750.0	275173.0	783452.5	410576.25	1189174.5	101270.90000000001	789342.25	186482.25	2531.5499999999997	764292.5999999995	936.5	490673.79999999993	1226.0	8938.549999999996	3054.5	355647.95	465.75	5140.0	537148.25	996405.2499999995	32674.84999999999	165379.75	1771743.5
35	279724.89999999997	333.90000000000003	324864.0	100286.45	517435.5	532387.0	375806.0	3818.45	2027.0	21132.5	91861.55	1186732.25	2020-04-16	1452656.25	12691.0	7384.0	179755.5	1385871.9999999998	914.0	301846.0	860730.5	415951.75	1095520.5	116753.4	708337.25	219152.0	3075.15	822747.0999999995	1059.9	480555.19999999995	1518.25	9598.199999999999	3535.5	315173.2	564.0	5850.25	624603.75	1112750.9499999993	35274.0	192851.75	1732792.8
36	316553.4	395.0	369271.5	115423.25	577441.75	593661.5	438539.5	4369.9	2365.5	23554.75	104243.0	1226614.75	2020-04-17	1383447.75	14621.0	8526.25	201089.25	1368427.0	1109.0	321896.0	926742.0	420153.5	1004299.5	135065.5	633751.25	256037.25	3703.15	874658.4499999996	1201.75	471591.14999999997	1826.25	10038.199999999999	4047.5	283954.05	681.5	6559.5	718494.5	1223906.549999999	36820.59999999999	221118.75	1690416.45
37	356479.10000000003	457.95	418543.0	132350.45	634839.0	652398.25	505690.0	5032.35	2706.75	26030.5	115976.09999999999	1253000.0	2020-04-18	1308192.0	16632.5	9833.75	221461.75	1355787.8499999999	1337.5	335409.5	992386.5	416630.75	917089.5	156019.09999999998	563682.5	298831.75	4386.699999999998	919108.3500000001	1375.45	459540.55	2191.25	10405.449999999997	4601.0	259599.35	822.0	7180.0	815651.5	1327684.199999999	37991.24999999999	254100.25	1644181.8499999999
38	397057.4	542.9499999999999	468314.5	151394.25	689163.5	716189.5	578990.5	5752.55	3091.5	28310.25	130070.3	1247901.0	2020-04-19	1231658.5	18737.0	11219.0	235281.75	1334061.2	1611.0	341178.0	1046536.5	406062.25	838291.5	179941.80000000002	504351.0	345245.0	5161.249999999998	952464.8499999997	1603.8500000000001	443177.94999999995	2653.75	10581.849999999995	5181.5	249164.10000000003	972.75	7790.0	915266.25	1419958.9999999993	38293.79999999998	288668.25	1592895.0
39	440293.6	626.6	519568.0	173383.6	739548.75	777068.75	657720.0	6578.299999999999	3502.5	30142.0	144176.05000000002	1236641.75	2020-04-20	1158624.75	20861.0	12701.0	249641.75	1311822.0499999998	1902.0	339438.0	1088474.5	393309.5	767923.5	206609.65	457525.5	397311.25	5946.049999999997	983804.75	1829.3000000000002	425055.69999999995	3149.0	10664.399999999994	5769.0	233151.94999999998	1152.75	8316.5	1012851.0	1501034.2999999996	38582.15	326084.25	1541091.75
40	487289.7	728.3000000000001	570821.0	197001.35	784214.75	828021.5	741378.0	7450.599999999999	3921.0	31841.25	148814.95	1224422.0	2020-04-21	1080977.5	22883.5	14259.25	252523.25	1290558.05	2214.0	333584.5	1097849.5	380492.75	698560.0	236899.65	421826.5	452918.25	6820.799999999997	1010049.75	2084.95	407884.69999999995	3711.75	10665.35	6337.5	225708.45	1361.5	8794.25	1108123.0	1562406.7999999996	37997.24999999999	364311.0	1486248.7499999998
41	540109.3	842.35	621000.5	222329.90000000002	826214.5	870834.75	824571.0	8408.050000000001	4383.0	33033.0	143958.0	1203231.25	2020-04-22	1008748.5	24752.0	15844.25	257791.25	1263360.5	2624.0	323753.5	1106028.5	363092.75	638625.5	270452.55	392956.5	513088.0	7762.199999999999	1031480.4999999999	2340.7	391566.80000000005	4353.5	10478.35	6855.5	218407.60000000003	1596.0	9155.75	1192895.0	1619965.4999999998	37179.35	406361.75	1428952.8499999999
42	588356.85	989.5500000000001	668956.0	250265.0	865930.75	905192.5	911154.0	9521.5	4826.25	33680.25	134977.30000000002	1181697.0	2020-04-23	939977.25	26601.5	17484.0	250242.0	1231162.5999999999	3059.0	311031.5	1097103.0	348786.0	587708.5	309011.05	368609.25	577230.5	8654.499999999998	1049041.0499999998	2619.75	378632.0	5021.75	10301.4	7350.5	212484.35000000003	1854.0	9387.0	1272809.0	1668132.5999999999	36853.6	447799.75	1366948.35
43	627724.45	1134.45	713003.5	279455.2	900812.25	920670.5	996544.5	10614.75	5277.75	33602.5	116222.8	1155933.25	2020-04-24	875139.5	28148.0	19070.25	235938.75	1202104.8499999999	3567.5	294744.0	1076180.0	336154.25	541221.5	349519.45	349287.0	642618.0	9571.599999999999	1063207.75	2925.8	365752.60000000003	5735.0	10184.1	7778.5	207974.3	2166.25	9455.5	1347969.0	1707862.7	36240.85	491892.5	1299006.45
44	666295.8	1306.9	751903.5	309879.75000000006	930214.5	918213.25	1078569.0	11756.2	5686.75	33211.5	93484.90000000001	1122725.0	2020-04-25	814526.0	28683.0	20670.75	213955.25	1170492.3	4104.5	281710.0	1055477.0	325124.5	502395.5	394491.14999999997	330274.25	714167.5	10554.55	1070439.3499999999	3306.55	353807.05	6506.25	9996.400000000001	8134.0	204600.45	2504.75	9388.5	1414847.5	1740362.95	35467.649999999994	533262.75	1233590.2
45	688414.75	1516.5500000000002	791206.0	342138.25	952820.25	923658.5	1156104.0	13070.349999999999	6114.25	32638.25	74999.15000000001	1093962.5	2020-04-26	760389.25	29079.5	21810.75	192076.25	1141400.3	4660.0	263709.5	1031201.5	310891.75	472848.0	442939.94999999995	316089.0	786013.25	11445.899999999996	1078629.5	3676.25	339136.4	7300.5	9822.4	8204.0	201945.05	2878.5	9271.0	1477957.75	1766887.9499999997	34717.8	575923.75	1170312.2999999998
46	660519.55	1737.7	825546.5	375935.69999999995	972763.0	899375.75	1224949.5	14247.5	6501.75	31973.75	59603.850000000006	1066488.75	2020-04-27	710082.5	29174.0	22907.25	169130.0	1117061.0499999998	5300.5	251455.0	999008.5	299992.25	447224.5	492162.0	305015.75	855788.25	12305.049999999996	1085021.9	4037.5000000000005	328264.19999999995	8110.5	9646.050000000001	8289.0	199907.2	3286.75	9119.5	1532293.5	1786453.3499999999	33745.549999999996	616584.25	1108469.0999999994
47	642757.3	1982.7	856176.0	413056.1	988129.0	865083.5	1290826.5	15510.45	6684.5	31295.0	47605.05	1036903.5	2020-04-28	664696.25	28597.5	23469.75	142668.75	1093335.4	5993.0	235309.5	971158.0	285578.25	424914.0	544685.3500000001	295967.75	927886.75	13111.099999999997	1088953.4	4341.3	318870.25	8906.5	9373.3	8238.0	198296.65000000002	3709.25	8925.0	1575282.25	1795921.9499999997	32906.25	655544.25	1048173.5999999992
48	601961.0499999999	2264.5	883255.5	451498.25	1001930.75	830598.5	1352480.0	16265.4	6834.25	30288.0	37749.95	1011028.25	2020-04-29	623044.0	28057.5	23622.75	120323.75	1065654.85	6687.0	212988.0	934336.5	272964.25	408412.0	600159.5499999999	289114.0	996911.0	13864.249999999996	1092947.5	4674.650000000001	306725.2	9715.25	9133.05	8086.5	197096.2	4225.75	8732.5	1610188.75	1811102.3	31825.3	692293.5	991132.4499999993
49	559155.25	2582.5499999999997	908003.5	488001.3	1012836.25	781659.75	1407512.5	16076.65	6853.0	29338.75	29934.250000000004	984446.5	2020-04-30	589337.75	27315.0	23691.75	99898.5	1036572.5	7362.5	187985.0	903292.5	256127.75	394447.5	659156.3	283473.25	1063608.75	14561.599999999997	1096131.2	4964.650000000001	293211.25	10513.25	8871.25	7933.0	196133.1	4747.5	8480.25	1639218.75	1818200.0499999998	30915.35	727275.75	936831.5499999992
50	506255.45	2924.75	927195.0	523848.80000000005	1023614.5	736490.5	1453993.0	15664.85	6827.25	28577.75	23554.4	957419.25	2020-05-01	562679.0	26376.0	23056.25	82204.75	1015594.2499999999	8121.5	164796.0	867932.5	241814.25	381529.5	722781.45	278482.75	1127160.25	15223.199999999997	1098629.3499999999	4902.7	280226.05	11300.25	8650.3	7704.0	195413.40000000002	5315.75	8252.75	1664941.25	1824783.5499999996	30158.35	758103.5	886168.2999999992
51	460636.7	3295.95	942771.5	558828.8	1032047.5	683850.75	1498441.5	14623.7	6628.75	27626.75	18649.5	926671.75	2020-05-02	540419.5	25437.5	22014.75	67487.75	992080.9	8844.5	141654.0	834442.5	224356.0	372000.5	785491.7999999999	274634.5	1187288.75	15843.45	1100600.5	4696.55	269782.6	12053.5	8428.449999999999	7462.0	194792.35	5914.75	8033.25	1684698.0	1830804.65	29353.6	787232.25	838948.1999999993
52	418203.0	3717.2000000000003	957284.0	593061.7	1038767.75	628800.5	1535479.5	13459.75	6354.5	26849.5	14699.0	896398.0	2020-05-03	517984.25	24417.5	20810.5	55667.0	965784.3999999999	9571.5	120482.5	795977.5	204891.5	363389.5	845728.55	272193.25	1241886.5	16364.9	1102159.0999999999	4542.95	259597.4	12740.0	8241.0	7225.5	194360.05	6510.0	7799.25	1703361.25	1835533.5499999998	28601.75	813778.0	796476.0499999993
53	377692.5	4155.4	969385.5	625939.65	1044030.25	575282.75	1563903.0	11839.0	6082.25	26077.5	11771.3	866934.75	2020-05-04	500406.25	23433.5	19359.5	45395.5	940256.1	10299.5	101928.0	745501.0	184531.0	357058.0	905136.3500000001	269900.5	1292609.25	16844.75	1103357.05	4135.15	247774.69999999995	13409.25	8018.949999999999	6943.0	194007.1	7150.75	7573.5	1719653.5	1839225.2499999998	27744.05	838027.5	758100.9999999994
54	341246.6	4612.25	978860.0	656977.15	1048415.5	527213.5	1589209.5	10492.000000000002	5712.0	25297.25	9301.800000000001	829316.5	2020-05-05	483797.25	22493.0	17639.25	37004.25	910936.65	10994.5	85767.5	694233.0	163729.5	351880.0	963130.7	268043.0	1338291.0	17262.949999999997	1104335.5	3762.8	234791.04999999993	14045.5	7823.05	6711.0	193714.2	7801.5	7386.5	1732476.25	1842175.8499999999	26972.1	860019.25	729791.3499999999
55	308385.65	5024.05	987037.0	686154.9	1051944.25	481659.5	1611834.5	9178.2	5266.25	24371.75	7274.150000000001	791837.0	2020-05-06	471597.25	21223.5	16201.25	30068.75	884207.75	11643.5	71877.5	644729.5	145189.25	347563.0	1019267.5000000001	266322.25	1381663.25	17662.699999999997	1105066.3	3384.0000000000005	221808.05	14627.5	7645.099999999999	6425.0	193500.55	8423.75	7163.25	1741848.75	1844540.5499999998	26369.4	876570.25	700057.8499999997
56	279026.75	5545.3	994622.5	713307.95	1055206.5	438332.75	1629607.5	8012.950000000001	4824.0	23399.75	5714.5	750242.5	2020-05-07	461092.0	20034.5	14482.5	24373.75	860160.4	12292.5	60319.0	595338.5	126341.0	344037.5	1072992.0	264903.75	1420948.75	18025.549999999996	1105658.55	2994.5	208629.59999999998	15151.5	7430.1	6134.5	193327.6	9049.5	6915.25	1750220.25	1846353.8499999999	25567.799999999996	890873.5	671408.5999999994
57	252656.95	6077.900000000001	1000025.5	738138.0	1057675.5	398933.0	1644087.5	7009.1	4381.5	22465.5	4481.8	710212.75	2020-05-08	452994.0	18403.0	12925.5	20059.25	830177.35	12896.5	50812.5	549329.0	109621.75	341779.0	1123231.35	263840.25	1452802.75	18369.45	1106102.3499999999	2662.7000000000003	195152.44999999995	15665.5	7228.999999999999	5812.0	193192.7	9724.25	6693.5	1756761.0	1847750.3499999999	24804.85	903666.25	645899.1499999992
58	229075.55000000002	6659.8	1005144.0	761178.15	1059435.5	362894.75	1657481.0	6139.5	3967.75	21398.0	3510.4500000000003	666789.75	2020-05-09	446876.5	16813.5	11471.0	16337.75	804686.2499999999	13481.0	42467.5	506591.5	96131.75	339994.0	1170618.25	263130.0	1478470.25	18624.35	1106481.25	2385.2999999999997	182611.94999999998	16140.5	7025.299999999999	5399.5	193097.25	10351.5	6439.75	1762359.75	1848866.9	23923.199999999997	916063.25	623172.749999999
59	208245.95	7233.25	1008860.5	779118.05	1060787.25	329778.5	1668692.5	5377.7	3590.25	20223.0	2751.0	624311.25	2020-05-10	441203.75	15345.5	10198.0	13310.5	769111.3999999998	14017.5	35328.0	464598.5	83422.75	337971.0	1214006.25	262529.75	1500537.0	18813.899999999994	1106771.65	2131.7000000000003	167340.4	16554.5	6793.299999999999	4988.0	193017.15	10940.75	6149.0	1767298.75	1849738.2	23203.749999999996	926107.5	607783.8999999993
60	189647.5	7808.45	1011988.5	796181.15	1062030.0	299556.5	1677111.5	4737.700000000001	3229.0	19087.0	2182.65	583080.5	2020-05-11	436462.75	13895.0	9004.0	10808.75	737928.95	14517.5	29284.0	425826.0	71964.5	336106.0	1253950.1500000001	262076.25	1522442.5	18990.249999999993	1107007.75	1883.8000000000002	152257.69999999998	16941.5	6621.25	4581.0	192930.5	11494.25	5835.25	1770980.5	1850406.25	22360.599999999995	934787.5	595702.4999999998
61	173236.40000000002	8357.95	1014618.5	813610.6	1063116.0	272310.0	1684437.0	4201.3	2905.0	17743.25	1736.6499999999999	541782.0	2020-05-12	432446.75	12484.0	7970.0	8808.25	703515.75	15015.5	24267.5	389360.5	62167.75	334397.0	1289181.4500000002	261717.5	1540385.25	19200.999999999993	1107175.95	1681.5	137201.84999999998	17265.5	6413.2	4177.5	192865.55000000002	12044.5	5506.5	1773221.75	1850978.65	21526.1	941526.75	582426.6999999998
62	158437.69999999998	8902.65	1016794.5	829291.7	1064056.75	247606.0	1690209.5	3708.25	2591.0	16399.0	1369.85	501983.0	2020-05-13	428021.5	11170.5	7033.5	7070.5	672938.5	15453.5	20024.0	355238.0	53105.5	332809.0	1316281.05	261412.5	1556682.5	19371.799999999992	1107301.8	1504.9	122844.45	17578.5	6182.200000000001	3800.5	192825.5	12567.25	5135.75	1775567.75	1851415.4999999998	20780.499999999993	947875.25	566799.4999999995
63	145302.4	9430.95	1018178.0	843091.65	1064821.25	225473.75	1695030.5	3335.15	2314.75	15093.5	1104.2500000000002	462871.0	2020-05-14	424001.25	9986.0	6213.0	5705.5	644170.7999999999	15859.5	16500.0	323882.5	45080.75	331553.5	1346389.2	261175.75	1569525.0	19536.74999999999	1107424.2999999998	1352.9499999999998	108112.54999999994	17856.75	5943.1	3456.0	192793.05000000002	13077.25	4798.25	1777379.25	1851761.15	19658.09999999999	952105.75	552920.8499999992
64	133558.80000000002	9973.25	1019289.5	854310.3	1065312.5	205405.5	1699015.0	2988.1	2081.25	13782.25	884.1500000000001	427309.75	2020-05-15	420747.0	8909.0	5488.75	4559.25	611459.7999999999	16207.5	13665.0	295168.0	38105.75	330549.0	1374308.05	261003.25	1579893.25	19708.799999999992	1107519.55	1210.1000000000001	95999.79999999997	18105.5	5657.999999999999	3112.5	192766.0	13555.5	4455.25	1779118.25	1852002.0499999998	18832.3	955752.75	542763.0999999993
65	123324.0	10515.5	1020511.0	861887.3500000001	1065724.25	187555.25	1702003.0	2701.25	1865.75	12476.75	716.0	392038.5	2020-05-16	417627.0	7936.0	4886.25	3676.5	575487.75	16515.0	11278.5	269011.0	32199.75	329685.0	1398708.8	260850.75	1589140.0	19836.049999999996	1107600.9	1094.45	85051.7	18322.75	5454.799999999999	2816.0	192747.85	13999.0	4117.0	1780520.25	1852210.0	17860.09999999999	959110.0	535353.1999999995
66	114244.9	11043.0	1021683.0	868527.1499999999	1066063.25	171528.25	1704095.0	2445.8500000000004	1672.75	11287.25	568.2	360186.0	2020-05-17	415175.25	7077.5	4342.0	3001.75	539589.55	16839.5	9339.0	245309.0	27173.75	328963.0	1420537.5	260696.25	1595626.5	19952.649999999998	1107655.55	989.5500000000001	74885.04999999997	18528.75	5180.9	2545.0	192731.15000000002	14433.5	3767.5	1781634.25	1852394.7999999998	17144.999999999996	961972.0	528975.9999999998
67	106055.54999999999	11516.800000000001	1022715.5	878299.7000000001	1066333.25	156980.25	1705789.0	2267.55	1500.0	10177.5	451.35	330110.5	2020-05-18	413074.0	6300.5	3884.75	2429.75	505954.2	17098.5	7676.5	223746.5	23006.25	328382.0	1435439.95	260568.25	1601499.5	20050.8	1107710.0	895.6000000000001	65534.74999999996	18711.75	4939.3	2296.5	192720.4	14788.75	3428.75	1782412.75	1852543.2	16047.449999999999	964349.25	524111.9999999999
68	98809.34999999999	11995.1	1023728.0	886955.1	1066539.5	144181.5	1707924.0	2076.1500000000005	1348.5	9254.75	371.55000000000007	301601.25	2020-05-19	412119.25	5600.5	3455.25	1957.75	471610.69999999995	17346.0	6345.0	204244.5	19577.5	327907.5	1447378.0499999998	260469.0	1606696.25	20137.1	1107748.8	823.1000000000001	57178.49999999996	18871.5	4661.299999999999	2063.0	192714.25	15145.25	3128.75	1783018.0	1852658.9999999998	14937.999999999996	966919.0	518734.24999999994
69	92456.95	12452.35	1024542.0	894433.3	1066699.75	132699.5	1709903.5	1910.7000000000003	1213.25	8333.75	296.05000000000007	277880.5	2020-05-20	410866.5	5008.0	3089.5	1605.0	439226.5	17575.5	5169.0	186714.5	16562.0	327573.0	1460870.7	260398.5	1611088.5	20207.1	1107777.7	747.3000000000001	49716.44999999996	19010.25	4347.4	1848.5	192707.6	15495.0	2873.0	1783527.0	1852753.9	13878.050000000001	969301.5	514828.09999999986
70	86772.1	12877.500000000002	1025219.5	899333.4500000001	1066842.75	122362.75	1711533.0	1762.4	1095.25	7493.5	230.8	254923.0	2020-05-21	409735.5	4479.5	2794.75	1285.25	407836.05	17767.0	4257.5	171070.5	13865.75	327309.5	1476530.8499999999	260331.25	1615297.75	20292.25	1107801.2000000002	683.7	43269.14999999998	19122.0	4060.899999999999	1664.5	192696.85	15788.25	2626.0	1783926.0	1852835.8499999999	12851.6	971259.5	511503.64999999985
71	81650.6	13285.85	1025779.5	903608.8	1066975.5	113132.0	1712972.0	1632.4500000000003	991.5	6739.5	188.0	233770.5	2020-05-22	408772.0	4026.5	2538.5	1047.5	377778.9	17945.0	3523.0	156949.0	11626.25	327077.0	1490139.8499999999	260276.75	1619732.0	20384.2	1107819.2	634.0500000000001	37678.79999999999	19224.25	3789.0499999999993	1497.0	192691.85	16053.25	2380.25	1784217.0	1852887.75	11827.25	973158.75	508620.7499999998
72	77067.4	13699.35	1026231.5	907294.75	1067087.5	104925.0	1714252.0	1536.1000000000001	898.75	6088.25	148.65	214740.5	2020-05-23	407842.5	3582.5	2305.25	848.5	349548.14999999997	18102.5	2899.0	144026.0	9832.25	326892.5	1500333.1500000001	260247.75	1623005.5	20449.8	1107837.05	590.95	32702.34999999999	19341.0	3507.8499999999985	1351.0	192683.90000000002	16282.25	2154.5	1784471.25	1852931.4499999997	10840.5	974631.25	506630.2999999998
73	72869.8	13999.45	1026604.0	909930.4500000001	1067173.25	97606.75	1715284.0	1443.8	819.25	5491.5	117.70000000000002	196897.5	2020-05-24	407049.75	3213.0	2104.0	684.0	322755.1	18247.0	2370.0	132555.5	8266.75	326738.0	1508084.8	260219.75	1626305.0	20513.149999999998	1107848.9	542.6	28370.7	19444.25	3240.0499999999993	1225.0	192681.0	16502.0	1953.25	1784700.25	1852966.9	9887.199999999997	975902.75	505380.39999999985
74	69083.90000000001	14297.25	1026898.0	913153.2999999999	1067232.25	91082.5	1716122.0	1362.75	747.5	4935.75	99.45000000000003	180668.5	2020-05-25	406498.0	2898.5	1927.5	559.25	297063.29999999993	18365.5	1946.0	122191.0	7033.75	326608.5	1514776.7	260198.25	1629060.0	20562.3	1107859.7	509.80000000000007	24518.0	19535.25	2989.999999999999	1109.5	192677.1	16721.0	1770.25	1784877.5	1852998.65	9031.999999999996	976464.0	504314.4999999998
75	65697.4	14608.15	1027117.0	915399.75	1067279.75	85229.25	1716824.5	1269.65	688.0	4434.25	73.9	165823.5	2020-05-26	406156.75	2649.0	1777.75	451.75	274154.89999999997	18497.0	1626.0	113041.0	5905.0	326503.0	1520021.05	260182.75	1631472.5	20608.449999999997	1107868.45	475.9	21185.45	19589.5	2765.0999999999995	1005.5	192675.19999999998	16904.75	1601.75	1785043.75	1853025.55	8240.35	977274.5	503375.1999999999
76	62652.45	14876.4	1027303.0	917263.0	1067306.0	79976.5	1717376.5	1211.0	633.75	3989.75	63.85000000000001	152476.25	2020-05-27	405896.0	2397.5	1655.0	363.75	253041.44999999998	18614.0	1348.5	104852.5	5039.5	326419.5	1525410.65	260165.0	1632939.25	20647.949999999997	1107874.3499999999	445.95000000000005	18241.049999999992	19657.5	2548.999999999999	911.0	192674.15000000002	17088.25	1463.75	1785173.75	1853049.9500000002	7490.899999999999	978010.75	502629.29999999993
77	59906.1	15127.250000000002	1027438.0	918938.3	1067337.75	75294.75	1717871.0	1158.65	588.0	3606.25	50.0	140686.0	2020-05-28	405681.5	2185.0	1543.0	299.75	233438.15	18718.5	1113.5	97500.5	4243.5	326335.0	1529515.7000000002	260151.5	1633882.25	20683.049999999996	1107877.25	423.9	15791.999999999996	19713.75	2328.25	832.5	192673.1	17243.5	1325.75	1785290.25	1853061.0	6778.299999999997	978493.0	501975.69999999995
78	57418.9	15351.25	1027556.0	920124.25	1067357.25	71051.75	1718244.0	1106.55	546.5	3257.75	39.0	129908.5	2020-05-29	405490.5	2005.5	1443.75	247.0	215172.89999999997	18791.5	928.0	90910.0	3576.0	326285.5	1532953.95	260142.0	1635383.5	20708.899999999998	1107881.2	402.0	13519.349999999991	19768.75	2140.749999999999	767.5	192672.05000000002	17394.0	1204.25	1785375.5	1853076.45	6168.249999999996	979061.5	501397.54999999993
79	55151.549999999996	15599.9	1027658.0	920857.35	1067377.5	67372.5	1718513.0	1052.75	507.5	2929.0	31.950000000000003	120160.75	2020-05-30	405330.25	1841.5	1357.75	199.0	198293.84999999998	18871.5	760.0	85110.0	2979.25	326246.0	1535896.75	260133.75	1636263.5	20737.1	1107883.2	382.95000000000005	11567.599999999995	19815.75	1966.4999999999995	700.5	192671.1	17506.25	1087.5	1785432.75	1853083.5999999999	5619.999999999997	979531.25	500952.25
80	53147.35	15795.150000000001	1027745.0	921511.75	1067391.75	63952.5	1718727.5	1021.0	473.75	2653.75	25.950000000000003	111335.75	2020-05-31	405198.0	1704.5	1283.5	161.5	182758.0	18942.0	621.5	79818.0	2500.5	326209.5	1538462.4	260126.25	1637267.25	20765.399999999994	1107885.1500000001	365.90000000000003	9987.849999999993	19857.75	1808.05	643.5	192671.1	17621.5	995.25	1785495.5	1853091.4	5101.349999999997	979845.0	500544.89999999997
81	51306.55	16002.300000000001	1027805.0	922036.8	1067401.25	60893.5	1718909.5	989.95	442.75	2414.75	19.950000000000003	103310.0	2020-06-01	405082.0	1588.5	1215.75	131.0	168478.8	19000.0	521.0	75092.5	2111.0	326180.0	1539788.95	260124.0	1638168.75	20779.999999999996	1107888.15	350.0	8527.999999999998	19898.0	1625.2499999999998	593.5	192671.05	17726.25	912.25	1785530.75	1853095.45	4581.249999999995	980026.75	500060.14999999997
82	49682.5	16154.25	1027856.0	922499.4500000001	1067410.25	58138.75	1719074.0	958.9499999999999	421.0	2208.0	16.0	96082.75	2020-06-02	404998.5	1485.0	1160.75	108.75	155541.64999999997	19056.5	430.0	70817.5	1777.0	326149.5	1540983.45	260121.5	1638916.75	20796.499999999996	1107891.05	335.95	7250.249999999989	19930.0	1483.4499999999996	550.0	192670.09999999998	17806.75	832.25	1785564.25	1853099.4000000001	4151.699999999997	980185.75	499749.4
83	48173.399999999994	16278.050000000001	1027903.5	922867.25	1067419.25	55682.5	1719197.0	930.9	398.75	2023.5	13.0	89536.0	2020-06-03	404915.25	1386.0	1107.0	88.75	143526.79999999996	19112.0	352.5	66945.5	1511.5	326123.5	1541965.55	260119.5	1639400.0	20819.749999999993	1107892.0	322.0	6245.799999999987	19963.25	1355.3999999999996	519.0	192670.05	17901.75	764.0	1785584.25	1853106.25	3798.3499999999976	980327.5	499469.39999999997
84	46772.700000000004	16415.95	1027935.5	923164.85	1067423.25	53446.5	1719284.5	901.85	378.75	1872.25	11.0	83680.25	2020-06-04	404852.5	1297.0	1052.5	71.25	132874.94999999998	19160.5	295.5	63487.0	1262.0	326107.5	1542798.45	260116.25	1639686.25	20841.849999999995	1107892.95	311.0	5364.199999999988	19995.25	1241.1499999999999	484.0	192670.0	17982.5	701.25	1785605.25	1853112.15	3455.749999999998	980449.0	499237.35000000003
85	45465.850000000006	16553.35	1027962.5	923436.0	1067429.5	51433.0	1719368.5	878.9499999999999	360.0	1735.75	9.0	78375.25	2020-06-05	404800.25	1230.0	1014.25	57.0	123166.39999999997	19214.0	240.5	60367.5	1049.25	326094.5	1543490.95	260111.75	1639954.75	20860.649999999994	1107893.0	300.0	4591.349999999988	20021.0	1130.6499999999994	448.0	192670.0	18047.25	644.25	1785623.25	1853116.05	3140.199999999999	980545.75	499070.3
86	44295.1	16649.4	1027991.0	923679.85	1067434.0	49623.0	1719438.5	855.95	344.0	1603.0	8.0	73651.25	2020-06-06	404751.0	1161.5	973.5	46.75	114369.29999999997	19251.0	197.5	57533.5	883.5	326076.5	1544103.5	260110.0	1640175.75	20883.349999999995	1107893.95	287.95	3907.54999999999	20040.25	1030.4499999999996	423.0	192670.0	18122.5	596.5	1785632.0	1853118.0	2865.2	980632.25	498911.5
87	43254.0	16755.4	1028009.5	924028.35	1067437.75	47994.25	1719489.0	837.95	327.75	1496.25	7.0	69306.0	2020-06-07	404703.5	1106.0	939.75	38.0	106026.44999999997	19278.5	163.5	54988.0	746.25	326067.0	1544629.8	260108.5	1640358.25	20901.199999999997	1107893.95	278.95000000000005	3384.4499999999944	20067.25	945.05	399.0	192670.0	18176.5	553.0	1785639.0	1853119.0	2617.0999999999995	980693.25	498757.25
88	42284.850000000006	16821.95	1028027.0	924196.75	1067441.5	46463.75	1719532.0	818.95	316.0	1399.25	5.950000000000003	65439.0	2020-06-08	404675.0	1051.5	912.75	32.75	98723.44999999997	19304.0	136.5	52700.5	634.5	326059.0	1545034.8	260108.25	1640507.25	20918.199999999997	1107894.0	271.0	2908.099999999993	20085.25	871.1499999999999	375.5	192669.05000000002	18218.0	516.0	1785646.25	1853121.9	2382.8499999999995	980751.75	498641.35
89	41413.15	16911.55	1028044.5	924362.75	1067441.75	45066.25	1719573.0	804.9	305.0	1304.0	4.0	62004.5	2020-06-09	404646.5	1010.5	887.75	25.75	91987.44999999998	19335.0	112.5	50625.5	528.25	326052.0	1545406.0499999998	260107.25	1640642.25	20928.399999999994	1107894.0	263.0	2488.599999999993	20103.5	794.3999999999996	360.5	192669.05000000002	18263.0	481.5	1785655.5	1853122.9	2184.3999999999996	980799.25	498545.3
90	40526.0	16973.55	1028057.5	924488.4500000001	1067444.75	43817.75	1719604.0	790.9499999999999	293.75	1231.25	3.950000000000003	58899.5	2020-06-10	404619.0	973.0	863.75	20.0	86086.09999999999	19360.5	93.0	48787.0	436.25	326047.5	1545868.45	260106.5	1640737.0	20942.099999999995	1107894.0	258.0	2099.9999999999936	20124.0	725.5499999999995	341.5	192669.05000000002	18305.5	447.5	1785662.0	1853122.9	2011.1999999999998	980837.75	498451.3
91	39743.799999999996	17028.85	1028068.5	924618.35	1067446.75	42704.75	1719638.0	775.95	284.0	1153.5	3.0	56059.25	2020-06-11	404596.25	937.0	842.75	17.0	80578.04999999999	19376.5	76.0	47108.0	365.25	326040.5	1546145.2	260106.25	1640821.0	20954.999999999996	1107894.0	251.95	1776.599999999994	20136.75	667.1499999999999	327.0	192669.05000000002	18347.0	419.0	1785666.25	1853124.0	1847.1	980876.75	498362.6
92	38950.950000000004	17094.55	1028079.0	924717.3	1067447.75	41659.25	1719661.5	761.0	274.0	1100.0	2.950000000000003	53572.0	2020-06-12	404582.25	905.0	822.0	14.0	75626.34999999999	19393.0	61.5	45575.5	308.5	326035.5	1546401.35	260103.75	1640895.0	20967.949999999993	1107894.0	248.0	1549.9999999999964	20153.75	620.1499999999999	313.5	192669.05000000002	18377.5	395.75	1785671.25	1853124.0	1712.05	980906.0	498293.55
93	38341.1	17140.35	1028088.5	924796.6000000001	1067448.75	40728.0	1719680.0	752.95	268.75	1050.25	2.0	51240.5	2020-06-13	404568.25	876.5	806.0	12.0	71173.4	19411.0	51.0	44221.0	260.25	326028.5	1546609.75	260103.75	1640960.0	20982.749999999996	1107894.0	243.0	1314.6999999999966	20166.25	571.2499999999998	301.0	192669.05000000002	18404.25	373.5	1785676.75	1853124.0	1578.5499999999995	980929.5	498241.74999999994
94	37730.5	17185.35	1028092.0	924874.9	1067450.25	39803.75	1719698.5	743.95	260.0	1010.25	2.0	49163.75	2020-06-14	404557.0	852.5	790.0	9.0	67152.2	19429.0	42.0	42914.0	221.25	326026.5	1546803.55	260103.0	1641015.5	20995.449999999997	1107894.0	238.0	1145.0499999999981	20179.25	530.1499999999999	289.0	192669.05000000002	18429.25	352.0	1785680.75	1853124.05	1482.3499999999997	980945.0	498195.74999999994
95	37178.75	17229.9	1028097.5	924940.65	1067450.25	38969.0	1719717.5	732.0	254.0	966.5	1.0	47305.75	2020-06-15	404544.25	831.5	774.0	8.0	63358.05	19445.0	35.5	41756.5	186.25	326025.5	1546950.75	260103.0	1641068.0	21006.499999999996	1107894.0	232.0	982.3999999999978	20192.25	497.1999999999998	279.5	192669.05000000002	18455.0	335.0	1785681.75	1853125.0	1383.1999999999998	980962.25	498152.65
96	36680.0	17271.0	1028101.5	924995.3500000001	1067450.25	38236.25	1719728.5	721.9499999999999	248.0	923.25	1.0	45625.5	2020-06-16	404537.75	810.5	763.0	6.0	60006.0	19461.0	30.0	40720.5	157.75	326024.5	1547077.15	260103.0	1641094.75	21007.699999999997	1107894.0	226.95000000000002	837.099999999999	20205.25	458.4499999999996	269.5	192669.05000000002	18470.75	319.25	1785685.75	1853125.0	1288.2499999999998	980977.75	498119.64999999997
97	36208.5	17309.0	1028104.0	925046.75	1067450.25	37544.75	1719738.0	712.0	243.0	892.5	1.0	44117.5	2020-06-17	404532.25	791.0	752.0	5.0	56984.09999999999	19474.5	25.0	39739.5	134.25	326021.5	1547207.6	260103.0	1641124.0	21013.049999999996	1107894.0	222.95000000000002	726.6999999999994	20214.25	437.04999999999995	261.0	192669.05000000002	18492.5	304.25	1785687.5	1853125.0	1217.1499999999999	980993.0	498090.05
98	35758.850000000006	17333.75	1028106.0	925075.9	1067450.5	36925.0	1719745.0	704.0	238.0	858.25	0.0	42731.5	2020-06-18	404525.0	776.5	737.0	4.0	54255.84999999999	19487.5	21.0	38853.0	110.25	326021.0	1547301.1500000001	260103.0	1641151.25	21018.099999999995	1107894.0	218.0	607.4999999999986	20224.0	402.3499999999997	256.0	192669.05000000002	18513.0	293.25	1785689.25	1853125.0	1148.1499999999999	981002.5	498066.45
99	35331.5	17353.25	1028108.5	925108.2	1067450.5	36331.5	1719752.5	694.9499999999999	233.0	835.0	0.0	41446.0	2020-06-19	404517.5	763.0	727.75	3.0	51735.95	19497.5	17.0	38000.0	93.5	326020.0	1547397.3	260103.0	1641174.5	21031.799999999996	1107894.0	215.0	543.4999999999995	20230.75	378.04999999999995	250.0	192669.05000000002	18528.75	283.25	1785689.25	1853125.0	1083.2999999999997	981015.5	498041.8
100	34892.6	17377.3	1028110.0	925139.75	1067450.5	35786.25	1719756.0	682.95	229.0	809.25	0.0	40277.25	2020-06-20	404512.75	750.0	716.75	3.0	49536.100000000006	19510.5	14.5	37273.0	81.5	326019.0	1547459.0999999999	260103.0	1641195.5	21035.699999999997	1107894.0	210.95000000000002	449.94999999999914	20239.0	356.1999999999998	244.0	192669.05000000002	18545.75	275.0	1785689.25	1853125.0	1027.2999999999997	981025.25	498018.55
101	34507.950000000004	17398.350000000002	1028111.5	925166.95	1067450.5	35304.5	1719762.0	674.9	225.0	787.0	0.0	39249.0	2020-06-21	404509.5	737.5	707.0	2.0	47458.9	19518.5	12.0	36544.5	68.25	326016.5	1547506.6	260103.0	1641214.0	21039.749999999996	1107894.0	207.0	383.7499999999993	20244.5	337.04999999999995	238.5	192669.05000000002	18560.0	266.0	1785690.25	1853125.0	982.0999999999999	981033.75	498002.3
102	34137.0	17414.4	1028112.5	925194.35	1067450.5	34823.5	1719765.0	663.95	221.0	768.0	0.0	38272.5	2020-06-22	404503.5	724.0	698.75	2.0	45612.799999999996	19526.0	10.0	35878.0	55.25	326015.5	1547562.1	260103.0	1641227.0	21042.799999999996	1107894.0	205.0	316.59999999999854	20252.5	322.2499999999998	234.0	192669.05000000002	18569.5	257.0	1785690.5	1853125.0	937.0999999999999	981039.5	497987.9
103	33768.6	17430.8	1028112.5	925213.7000000001	1067450.5	34401.0	1719767.0	656.95	217.0	752.0	0.0	37398.5	2020-06-23	404502.25	717.0	690.0	2.0	43973.4	19534.5	8.0	35289.5	46.0	326014.5	1547610.8499999999	260103.0	1641239.5	21048.699999999993	1107894.0	202.0	277.14999999999895	20258.0	308.14999999999986	230.0	192669.05000000002	18580.0	249.25	1785690.5	1853125.95	894.4499999999996	981044.75	497971.85
104	33410.5	17443.95	1028113.0	925226.2	1067450.5	33970.5	1719770.5	646.0	214.0	742.0	0.0	36616.0	2020-06-24	404501.0	704.0	684.0	2.0	42405.200000000004	19543.5	7.0	34761.0	39.0	326014.0	1547657.7999999998	260103.0	1641250.75	21051.749999999996	1107894.0	198.95000000000002	233.29999999999882	20266.5	294.0999999999999	226.0	192669.05000000002	18592.5	243.0	1785690.5	1853125.95	859.2499999999998	981047.75	497962.65
105	33091.95	17459.800000000003	1028113.5	925240.6	1067450.5	33578.75	1719772.0	641.0	211.75	730.0	0.0	35865.25	2020-06-25	404500.75	695.5	675.0	1.0	40969.450000000004	19553.0	6.0	34239.0	32.0	326014.0	1547698.9500000002	260103.0	1641261.5	21055.799999999996	1107894.0	197.0	199.94999999999914	20271.0	284.0	223.0	192669.05000000002	18602.5	238.0	1785690.5	1853125.95	833.05	981052.75	497950.5
106	32764.9	17478.65	1028114.0	925250.8	1067450.5	33202.0	1719772.5	635.95	208.0	718.0	0.0	35212.0	2020-06-26	404497.75	687.0	668.0	1.0	39650.35	19560.0	5.0	33770.5	27.25	326013.5	1547726.0	260103.0	1641268.0	21058.849999999995	1107894.0	193.95	176.84999999999923	20278.5	275.0	220.0	192669.05000000002	18609.75	232.0	1785691.25	1853125.95	802.0999999999999	981056.5	497944.44999999995
107	32452.8	17499.100000000002	1028115.0	925262.4	1067450.5	32865.75	1719775.0	630.0	206.0	708.25	0.0	34589.5	2020-06-27	404496.75	681.0	660.0	1.0	38398.4	19569.0	4.0	33349.0	23.0	326013.0	1547743.95	260103.0	1641272.5	21062.799999999996	1107894.0	191.0	147.89999999999918	20282.75	263.04999999999995	216.0	192669.05000000002	18619.75	228.25	1785692.0	1853125.95	782.3499999999997	981059.75	497938.35000000003
108	32175.85	17509.25	1028115.0	925269.6000000001	1067450.5	32552.0	1719775.5	623.95	203.0	702.0	0.0	34012.5	2020-06-28	404496.0	673.0	653.0	1.0	37294.549999999996	19576.0	4.0	32967.0	19.0	326012.0	1547768.15	260103.0	1641279.75	21066.699999999997	1107894.0	187.95	129.0999999999999	20287.75	256.2499999999998	214.0	192669.05000000002	18626.5	225.0	1785692.0	1853125.95	766.05	981063.0	497934.14999999997
109	31898.9	17526.05	1028115.0	925275.0	1067450.5	32244.25	1719777.5	620.0	200.0	692.0	0.0	33474.5	2020-06-29	404495.25	667.5	646.75	0.0	36402.04999999999	19583.0	3.0	32608.5	16.25	326011.0	1547789.95	260103.0	1641284.0	21070.549999999996	1107894.0	187.0	115.04999999999995	20290.75	248.24999999999977	211.0	192669.05000000002	18633.25	221.0	1785692.0	1853125.95	746.05	981063.25	497929.89999999997
110	31611.75	17540.75	1028115.0	925282.0	1067450.5	31939.75	1719779.0	612.95	197.75	684.0	0.0	32964.0	2020-06-30	404495.25	660.5	640.0	0.0	35561.149999999994	19587.0	3.0	32265.0	13.0	326011.0	1547800.9000000001	260103.0	1641288.5	21072.6	1107894.0	184.0	97.14999999999986	20293.5	242.24999999999977	208.0	192669.05000000002	18642.5	218.0	1785692.0	1853125.95	733.0	981064.75	497925.95
111	31314.85	17548.15	1028115.0	925287.1499999999	1067450.5	31660.25	1719780.5	607.0	195.75	677.0	0.0	32521.0	2020-07-01	404493.25	655.0	634.0	0.0	34745.799999999996	19591.5	2.0	31960.5	12.0	326011.0	1547814.75	260103.0	1641290.0	21076.599999999995	1107894.0	182.0	83.14999999999986	20298.0	238.04999999999995	206.0	192669.05000000002	18648.0	215.0	1785692.0	1853125.95	718.0	981067.25	497920.8
112	31036.7	17558.1	1028115.0	925290.3500000001	1067450.5	31380.75	1719780.5	602.95	193.0	669.0	0.0	32131.25	2020-07-02	404493.0	649.0	631.0	0.0	34006.299999999996	19595.0	2.0	31649.5	10.0	326010.5	1547826.9500000002	260103.0	1641293.0	21077.749999999996	1107894.0	180.0	75.14999999999986	20301.25	234.0	203.0	192669.05000000002	18652.75	213.0	1785692.0	1853125.95	704.0999999999999	981067.5	497914.85
113	30776.95	17565.4	1028115.5	925296.3	1067450.5	31115.75	1719781.0	598.0	192.0	662.25	0.0	31760.25	2020-07-03	404493.0	644.0	625.75	0.0	33350.6	19598.0	1.0	31371.5	8.0	326010.5	1547839.7	260103.0	1641295.0	21077.849999999995	1107894.0	178.0	62.19999999999982	20301.75	227.0	201.0	192669.05000000002	18660.5	210.0	1785692.0	1853125.95	693.0	981068.25	497914.6
114	30517.95	17574.100000000002	1028115.5	925300.4	1067450.5	30873.25	1719781.5	592.0	190.0	657.0	0.0	31447.5	2020-07-04	404492.0	638.5	620.0	0.0	32763.649999999998	19602.5	1.0	31104.5	7.0	326010.5	1547843.2	260103.0	1641296.75	21082.749999999996	1107894.0	175.95	51.19999999999982	20304.5	223.04999999999995	199.0	192669.05000000002	18666.0	207.0	1785692.0	1853125.95	684.05	981068.5	497911.7
115	30276.75	17582.149999999998	1028115.5	925301.55	1067450.5	30610.5	1719782.5	588.0	188.0	652.0	0.0	31182.5	2020-07-05	404491.25	633.5	617.0	0.0	32214.6	19605.0	1.0	30838.0	6.0	326010.0	1547852.4000000001	260103.0	1641297.75	21084.85	1107894.0	174.0	44.09999999999991	20308.25	222.0	197.0	192669.05000000002	18670.0	205.0	1785692.0	1853125.95	679.0999999999999	981068.75	497907.7
116	30020.0	17591.149999999998	1028115.5	925304.6	1067450.5	30362.75	1719783.0	583.95	187.0	647.0	0.0	30875.25	2020-07-06	404491.25	629.0	612.0	0.0	31725.649999999998	19609.0	1.0	30588.0	5.0	326010.0	1547859.6	260103.0	1641298.5	21086.099999999995	1107894.0	171.95	36.0	20309.25	217.04999999999995	195.0	192669.05000000002	18674.25	203.0	1785692.0	1853125.95	674.05	981070.25	497906.6
117	29788.899999999998	17600.15	1028115.5	925305.6000000001	1067450.5	30111.0	1719784.0	581.95	185.0	643.25	0.0	30633.0	2020-07-07	404491.25	625.0	608.0	0.0	31365.35	19612.0	1.0	30354.0	4.25	326010.0	1547863.85	260103.0	1641299.25	21088.199999999997	1107894.0	170.0	32.049999999999955	20313.25	215.0	194.0	192669.05000000002	18680.25	202.0	1785692.0	1853125.95	667.1999999999998	981070.5	497906.4
118	29518.85	17606.95	1028115.5	925307.6499999999	1067450.5	29867.0	1719784.5	576.95	183.0	640.0	0.0	30416.25	2020-07-08	404491.25	620.5	602.0	0.0	31100.6	19617.0	1.0	30126.5	4.0	326010.0	1547867.9500000002	260103.0	1641300.5	21090.149999999998	1107894.0	169.0	28.049999999999955	20315.75	213.0	192.0	192669.05000000002	18682.75	200.0	1785692.0	1853125.95	664.05	981070.5	497906.25
119	29258.45	17614.7	1028115.5	925308.75	1067450.5	29628.75	1719784.5	573.95	182.0	636.0	0.0	30207.25	2020-07-09	404491.25	617.0	598.0	0.0	30912.25	19618.0	1.0	29901.0	3.0	326010.0	1547873.9	260103.0	1641301.5	21092.049999999996	1107894.0	168.0	24.09999999999991	20318.5	211.0	191.0	192669.05000000002	18685.0	198.0	1785692.0	1853125.95	661.05	981070.5	497904.14999999997
120	29012.45	17620.6	1028115.5	925309.9	1067450.5	29399.5	1719784.5	570.95	180.0	633.0	0.0	30017.25	2020-07-10	404491.25	614.0	595.75	0.0	30682.249999999996	19620.5	0.0	29681.5	3.0	326010.0	1547876.8499999999	260103.0	1641301.5	21092.999999999996	1107894.0	168.0	22.049999999999955	20319.5	209.0	189.0	192669.05000000002	18689.0	198.0	1785692.0	1853125.95	660.0	981070.5	497904.1
